# Supplementary material for: Crystal structure and Hirshfeld surface analysis of (Z)-4-chloro-N′-(4-oxo­thia­zol­idin-2-yl­idene)benzene­sulfono­hydrazide monohydrate
Source: Acta Crystallogr E Crystallogr Commun. 2018 Oct 12;74(Pt 11):1569–73. doi: 10.1107/S2056989018013658 (PMC6218911; doi:10.1107/S2056989018013658)
Supplement: Supplementary file 1 [file e-74-01569-sup1.cif]

##############################################################################
#                                                                            #
# This CIF contains the data in a paper accepted for publication in          #
# Acta Crystallographica Section E. It conforms to the requirements of       #
# Notes for Authors for Acta Crystallographica Section E, and has been       #
# peer reviewed under the auspices of the IUCr Commission on Journals.       #
#                                                                            #
# Full details of the Crystallographic Information File format               #
# are given in the paper "The Crystallographic Information File (CIF):       #
# a New Standard Archive File for Crystallography" by S. R. Hall, F. H.      #
# Allen and I. D. Brown [Acta Cryst. (1991), A47, 655-685].                  #
#                                                                            #
# The current version of the core CIF dictionary is obtainable from          #
# ftp://ftp.iucr.org/pub/cif_core.dic.                                       #
#                                                                            #
# Software is freely available for graphical display of the structure(s)     #
# in this CIF. For information consult the CIF software page                 #
# http://www.iucr.org/resources/cif/software.                                #
#                                                                            #
# This file may be used for bona fide research purposes within the           #
# scientific community so long as proper attribution is given to the journal # 
# article from which it was obtained.                                        #
#                                                                            #
##############################################################################
data_I
_database_code_depnum_ccdc_archive 'CCDC 1869597'
_audit_creation_method     SHELXL-2014/6
_chemical_name_systematic
;\
(<i>Z</i>)-4-Chloro-<i>N</i>'-(4-oxothiazolidin-2-\
ylidene)benzenesulfonohydrazide monohydrate
;
_chemical_name_common     ?
_chemical_formula_moiety     'C9 H8 Cl N3 O3 S2, H2 O'
_chemical_formula_sum     'C9 H10 Cl N3 O4 S2'
_chemical_formula_iupac     'C9 H8 Cl N3 O3 S2, H2 O'
_chemical_formula_weight     323.77
_chemical_melting_point     ?
_space_group_crystal_system     triclinic
_space_group_name_H-M_alt     'P -1'
_space_group_name_Hall     '-P 1'
loop_
    _space_group_symop_operation_xyz
    'x, y, z'
    '-x, -y, -z'
_cell_length_a     7.6276(6)
_cell_length_b     11.0900(10)
_cell_length_c     17.116(2)
_cell_angle_alpha     96.950(10)
_cell_angle_beta     99.490(10)
_cell_angle_gamma     106.080(10)
_cell_volume     1350.8(2)
_cell_formula_units_Z     4
_cell_measurement_reflns_used     2682
_cell_measurement_theta_min     2.84
_cell_measurement_theta_max     27.80
_cell_measurement_temperature     293(2)
_exptl_crystal_description     prism
_exptl_crystal_colour     colourless
_exptl_crystal_size_max     0.420
_exptl_crystal_size_mid     0.200
_exptl_crystal_size_min     0.060
_exptl_crystal_density_diffrn     1.592
_exptl_crystal_density_meas     ?
_exptl_crystal_density_method     ?
_exptl_crystal_F_000     664
_exptl_absorpt_coefficient_mu     0.604
_exptl_absorpt_correction_type     multi-scan
_exptl_absorpt_process_details
;
(CrysAlis RED; Oxford Diffraction, 2009)
;
_exptl_absorpt_correction_T_min     0.785
_exptl_absorpt_correction_T_max     0.965
_diffrn_ambient_temperature     293(2)
_diffrn_source     'Enhance (Mo) X-ray Source'
_diffrn_radiation_type     MoK\a
_diffrn_radiation_wavelength     0.71073
_diffrn_measurement_device_type
;
Oxford Diffraction Xcalibur Single Crystal X-ray diffractometer
with a Sapphire CCD detector
;
_diffrn_measurement_method
;
Rotation method data acquisition using omega scans
;
_diffrn_detector_area_resol_mean     ?
_diffrn_reflns_number     8631
_diffrn_reflns_av_R_equivalents     0.0258
_diffrn_reflns_av_unetI/netI     0.0391
_diffrn_reflns_theta_min     2.841
_diffrn_reflns_theta_max     25.348
_diffrn_reflns_theta_full     25.242
_diffrn_measured_fraction_theta_max     0.997
_diffrn_measured_fraction_theta_full     0.998
_diffrn_reflns_limit_h_min     -9
_diffrn_reflns_limit_h_max     5
_diffrn_reflns_limit_k_min     -13
_diffrn_reflns_limit_k_max     13
_diffrn_reflns_limit_l_min     -20
_diffrn_reflns_limit_l_max     20
_refine_special_details     ?
_reflns_number_total     4935
_reflns_number_gt     3375
_reflns_threshold_expression     'I > 2\s(I)'
_refine_ls_structure_factor_coef     Fsqd
_refine_ls_matrix_type     full
_refine_ls_R_factor_all     0.0896
_refine_ls_R_factor_gt     0.0576
_refine_ls_wR_factor_gt     0.1442
_refine_ls_wR_factor_ref     0.1607
_refine_ls_goodness_of_fit_ref     1.053
_refine_ls_restrained_S_all     1.053
_refine_ls_number_reflns     4935
_refine_ls_number_parameters     367
_refine_ls_number_restraints     8
_refine_ls_hydrogen_treatment     mixed
_refine_ls_weighting_scheme     calc
_refine_ls_weighting_details
              'w=1/[\s^2^(Fo^2^)+(0.0767P)^2^+1.1929P] where P=(Fo^2^+2Fc^2^)/3'
_atom_sites_solution_hydrogens     mixed
_atom_sites_solution_primary     ?
_atom_sites_solution_secondary     ?
_refine_ls_shift/su_max     0.001
_refine_ls_shift/su_mean     0.000
_refine_diff_density_max     0.515
_refine_diff_density_min     -0.246
_refine_ls_extinction_method     none
_refine_ls_extinction_coef     .
loop_
    _atom_type_symbol
    _atom_type_description
    _atom_type_scat_dispersion_real
    _atom_type_scat_dispersion_imag
    _atom_type_scat_source
    'C' 'C' 0.0033 0.0016
                         'International Tables Vol C Tables 4.2.6.8 and 6.1.1.4'
    'H' 'H' 0.0000 0.0000
                         'International Tables Vol C Tables 4.2.6.8 and 6.1.1.4'
    'Cl' 'Cl' 0.1484 0.1585
                         'International Tables Vol C Tables 4.2.6.8 and 6.1.1.4'
    'N' 'N' 0.0061 0.0033
                         'International Tables Vol C Tables 4.2.6.8 and 6.1.1.4'
    'O' 'O' 0.0106 0.0060
                         'International Tables Vol C Tables 4.2.6.8 and 6.1.1.4'
    'S' 'S' 0.1246 0.1234
                         'International Tables Vol C Tables 4.2.6.8 and 6.1.1.4'
_computing_data_collection
;
CrysAlis CCD (Oxford Diffraction, 2009)
;
_computing_cell_refinement
;
CrysAlis RED (Oxford Diffraction, 2009)
;
_computing_data_reduction
;
CrysAlis RED (Oxford Diffraction, 2009)
;
_computing_structure_solution
;
SHELXS2013 (Sheldrick, 2008)
;
_computing_structure_refinement
;
SHELXL2014 (Sheldrick, 2015)
;
_computing_molecular_graphics
;
PLATON (Spek, 2009)
;
_computing_publication_material
;
SHELXL2014 (Sheldrick, 2015)
;
loop_
    _atom_site_type_symbol
    _atom_site_label
    _atom_site_fract_x
    _atom_site_fract_y
    _atom_site_fract_z
    _atom_site_U_iso_or_equiv
    _atom_site_adp_type
    _atom_site_calc_flag
    _atom_site_occupancy
    _atom_site_disorder_assembly
    _atom_site_disorder_group
    Cl Cl1 0.33684(17) 0.77231(13) 0.00096(7) 0.0689(4) Uani d 1 . .
    S S1 0.23228(14) 1.01774(10) 0.33163(6) 0.0479(3) Uani d 1 . .
    S S2 -0.21540(16) 0.96967(12) 0.42899(7) 0.0594(3) Uani d 1 . .
    O O1 0.3605(4) 1.1427(3) 0.35513(19) 0.0659(9) Uani d 1 . .
    O O2 0.2255(4) 0.9268(3) 0.38508(18) 0.0626(8) Uani d 1 . .
    O O3 -0.6004(5) 0.6450(3) 0.3600(2) 0.0732(10) Uani d 1 . .
    N N1 0.0248(5) 1.0382(3) 0.3165(2) 0.0484(8) Uani d 1 . .
    H H1N 0.024(6) 1.086(4) 0.282(2) 0.058 Uiso d 1 . .
    N N2 -0.1246(4) 0.9225(3) 0.2827(2) 0.0471(8) Uani d 1 . .
    N N3 -0.3702(4) 0.7765(3) 0.3134(2) 0.0460(8) Uani d 1 . .
    H H3N -0.380(6) 0.721(3) 0.2726(19) 0.055 Uiso d 1 . .
    C C1 0.2676(5) 0.9482(4) 0.2392(2) 0.0421(9) Uani d 1 . .
    C C2 0.2102(6) 0.8168(4) 0.2167(3) 0.0515(10) Uani d 1 . .
    H H2 0.1557 0.7651 0.2505 0.062 Uiso calc 1 . .
    C C3 0.2345(6) 0.7627(4) 0.1432(3) 0.0523(11) Uani d 1 . .
    H H3 0.1967 0.6747 0.1273 0.063 Uiso calc 1 . .
    C C4 0.3146(5) 0.8409(4) 0.0946(2) 0.0475(10) Uani d 1 . .
    C C5 0.3755(7) 0.9718(5) 0.1168(3) 0.0617(12) Uani d 1 . .
    H H5 0.4315 1.0231 0.0831 0.074 Uiso calc 1 . .
    C C6 0.3514(7) 1.0250(4) 0.1899(3) 0.0577(12) Uani d 1 . .
    H H6 0.3920 1.1131 0.2060 0.069 Uiso calc 1 . .
    C C7 -0.2275(5) 0.8889(4) 0.3335(2) 0.0419(9) Uani d 1 . .
    C C8 -0.4741(6) 0.7422(5) 0.3700(3) 0.0522(11) Uani d 1 . .
    C C9 -0.4074(6) 0.8429(5) 0.4445(3) 0.0600(12) Uani d 1 . .
    H H9A -0.3669 0.8068 0.4905 0.072 Uiso calc 1 . .
    H H9B -0.5080 0.8761 0.4549 0.072 Uiso calc 1 . .
    Cl Cl2 0.8418(2) 0.63805(14) 0.57661(8) 0.0805(4) Uani d 1 . .
    S S3 0.78365(15) 0.43436(10) 0.21411(7) 0.0511(3) Uani d 1 . .
    S S4 0.74715(17) 0.59857(12) 0.02143(7) 0.0603(3) Uani d 1 . .
    O O4 0.9602(4) 0.4892(3) 0.1948(2) 0.0670(9) Uani d 1 . .
    O O5 0.7003(5) 0.2980(3) 0.1978(2) 0.0691(9) Uani d 1 . .
    O O6 0.8569(5) 0.9655(4) 0.0519(2) 0.0762(10) Uani d 1 . .
    N N4 0.6297(5) 0.4853(3) 0.1590(2) 0.0501(9) Uani d 1 . .
    H H4N 0.541(5) 0.458(4) 0.183(3) 0.060 Uiso d 1 . .
    N N5 0.6762(5) 0.6224(3) 0.1738(2) 0.0468(8) Uani d 1 . .
    N N6 0.7780(5) 0.8026(3) 0.12079(19) 0.0473(8) Uani d 1 . .
    H H6N 0.804(6) 0.847(4) 0.1678(15) 0.057 Uiso d 1 . .
    C C10 0.8011(5) 0.4900(4) 0.3167(3) 0.0461(10) Uani d 1 . .
    C C11 0.9365(6) 0.6028(4) 0.3554(3) 0.0593(12) Uani d 1 . .
    H H11 1.0191 0.6482 0.3273 0.071 Uiso calc 1 . .
    C C12 0.9484(6) 0.6473(4) 0.4349(3) 0.0605(12) Uani d 1 . .
    H H12 1.0383 0.7233 0.4607 0.073 Uiso calc 1 . .
    C C13 0.8276(6) 0.5797(4) 0.4762(3) 0.0540(11) Uani d 1 . .
    C C14 0.6935(6) 0.4666(5) 0.4392(3) 0.0611(12) Uani d 1 . .
    H H14 0.6137 0.4207 0.4682 0.073 Uiso calc 1 . .
    C C15 0.6792(6) 0.4226(4) 0.3595(3) 0.0566(11) Uani d 1 . .
    H H15 0.5875 0.3474 0.3339 0.068 Uiso calc 1 . .
    C C16 0.7281(5) 0.6717(4) 0.1146(2) 0.0438(9) Uani d 1 . .
    C C17 0.8171(6) 0.8523(5) 0.0550(3) 0.0575(12) Uani d 1 . .
    C C18 0.8040(7) 0.7499(5) -0.0134(3) 0.0652(13) Uani d 1 . .
    H H18A 0.9219 0.7657 -0.0308 0.078 Uiso calc 1 . .
    H H18B 0.7080 0.7488 -0.0586 0.078 Uiso calc 1 . .
    O O7 0.9751(5) 0.1699(4) 0.1821(3) 0.0766(10) Uani d 1 . .
    H H71 0.880(5) 0.191(6) 0.182(4) 0.092 Uiso d 1 . .
    H H72 0.933(8) 0.112(4) 0.143(3) 0.092 Uiso d 1 . .
    O O8 0.3062(6) 0.4099(6) 0.2195(4) 0.1111(16) Uani d 1 . .
    H H81 0.195(4) 0.390(7) 0.199(4) 0.133 Uiso d 1 . .
    H H82 0.303(12) 0.472(5) 0.250(4) 0.133 Uiso d 1 . .
loop_
    _atom_site_aniso_label
    _atom_site_aniso_U_11
    _atom_site_aniso_U_22
    _atom_site_aniso_U_33
    _atom_site_aniso_U_12
    _atom_site_aniso_U_13
    _atom_site_aniso_U_23
    Cl1 0.0697(8) 0.0852(9) 0.0517(7) 0.0274(7) 0.0175(6) -0.0042(6)
    S1 0.0486(6) 0.0477(6) 0.0378(6) 0.0020(5) 0.0078(4) 0.0023(5)
    S2 0.0572(7) 0.0670(8) 0.0452(6) 0.0120(6) 0.0114(5) -0.0085(5)
    O1 0.0601(19) 0.057(2) 0.059(2) -0.0078(15) 0.0119(15) -0.0071(15)
    O2 0.070(2) 0.072(2) 0.0449(18) 0.0156(17) 0.0139(15) 0.0183(16)
    O3 0.059(2) 0.068(2) 0.088(3) 0.0044(18) 0.0237(18) 0.0185(19)
    N1 0.049(2) 0.039(2) 0.049(2) 0.0029(16) 0.0122(17) -0.0008(15)
    N2 0.0460(19) 0.046(2) 0.0420(19) 0.0047(16) 0.0111(16) -0.0001(15)
    N3 0.0411(18) 0.049(2) 0.042(2) 0.0083(16) 0.0061(15) 0.0010(16)
    C1 0.039(2) 0.041(2) 0.044(2) 0.0106(17) 0.0078(17) 0.0082(18)
    C2 0.057(3) 0.042(2) 0.053(3) 0.007(2) 0.015(2) 0.014(2)
    C3 0.058(3) 0.041(2) 0.055(3) 0.011(2) 0.018(2) 0.002(2)
    C4 0.046(2) 0.056(3) 0.043(2) 0.019(2) 0.0111(18) 0.002(2)
    C5 0.079(3) 0.058(3) 0.052(3) 0.013(2) 0.030(2) 0.017(2)
    C6 0.077(3) 0.037(2) 0.056(3) 0.006(2) 0.025(2) 0.010(2)
    C7 0.038(2) 0.046(2) 0.039(2) 0.0147(18) 0.0014(17) 0.0022(18)
    C8 0.044(2) 0.060(3) 0.057(3) 0.020(2) 0.011(2) 0.014(2)
    C9 0.056(3) 0.080(3) 0.052(3) 0.027(2) 0.021(2) 0.013(2)
    Cl2 0.0968(10) 0.0802(10) 0.0634(8) 0.0332(8) 0.0091(7) 0.0040(7)
    S3 0.0483(6) 0.0431(6) 0.0643(7) 0.0136(5) 0.0182(5) 0.0104(5)
    S4 0.0632(7) 0.0641(8) 0.0448(6) 0.0112(6) 0.0121(5) -0.0066(5)
    O4 0.0518(18) 0.073(2) 0.084(2) 0.0203(16) 0.0285(17) 0.0204(19)
    O5 0.084(2) 0.0379(17) 0.087(3) 0.0158(16) 0.0302(19) 0.0047(16)
    O6 0.097(3) 0.066(2) 0.071(2) 0.021(2) 0.028(2) 0.0261(19)
    N4 0.052(2) 0.041(2) 0.050(2) 0.0078(17) 0.0055(16) -0.0003(16)
    N5 0.052(2) 0.044(2) 0.042(2) 0.0137(16) 0.0069(16) 0.0037(16)
    N6 0.057(2) 0.051(2) 0.0315(18) 0.0168(17) 0.0033(16) 0.0056(16)
    C10 0.038(2) 0.039(2) 0.058(3) 0.0082(18) 0.0031(18) 0.0137(19)
    C11 0.056(3) 0.050(3) 0.061(3) -0.003(2) 0.008(2) 0.020(2)
    C12 0.059(3) 0.039(3) 0.068(3) -0.001(2) -0.006(2) 0.013(2)
    C13 0.057(3) 0.047(3) 0.058(3) 0.021(2) 0.001(2) 0.014(2)
    C14 0.057(3) 0.059(3) 0.063(3) 0.007(2) 0.017(2) 0.015(2)
    C15 0.043(2) 0.047(3) 0.072(3) 0.0000(19) 0.016(2) 0.006(2)
    C16 0.038(2) 0.050(3) 0.040(2) 0.0146(18) 0.0011(17) 0.0015(19)
    C17 0.052(3) 0.072(3) 0.047(3) 0.016(2) 0.010(2) 0.011(2)
    C18 0.072(3) 0.073(3) 0.049(3) 0.016(3) 0.018(2) 0.011(2)
    O7 0.077(3) 0.065(2) 0.093(3) 0.030(2) 0.013(2) 0.0167(19)
    O8 0.056(2) 0.146(5) 0.131(4) 0.030(3) 0.029(3) 0.013(3)
_geom_special_details
;
 All esds (except the esd in the dihedral angle between two l.s. planes)
 are estimated using the full covariance matrix.  The cell esds are taken
 into account individually in the estimation of esds in distances, angles
 and torsion angles; correlations between esds in cell parameters are only
 used when they are defined by crystal symmetry.  An approximate (isotropic)
 treatment of cell esds is used for estimating esds involving l.s. planes.
;
loop_
    _geom_bond_atom_site_label_1
    _geom_bond_atom_site_label_2
    _geom_bond_site_symmetry_2
    _geom_bond_distance
    _geom_bond_publ_flag
    Cl1 C4 . 1.744(4) ?
    S1 O1 . 1.422(3) ?
    S1 O2 . 1.438(3) ?
    S1 N1 . 1.644(4) ?
    S1 C1 . 1.770(4) ?
    S2 C7 . 1.741(4) ?
    S2 C9 . 1.808(5) ?
    O3 C8 . 1.202(5) ?
    N1 N2 . 1.440(5) ?
    N1 H1N . 0.842(19) ?
    N2 C7 . 1.285(5) ?
    N3 C7 . 1.370(5) ?
    N3 C8 . 1.374(5) ?
    N3 H3N . 0.851(19) ?
    C1 C6 . 1.377(6) ?
    C1 C2 . 1.385(6) ?
    C2 C3 . 1.389(6) ?
    C2 H2 . 0.9300 ?
    C3 C4 . 1.366(6) ?
    C3 H3 . 0.9300 ?
    C4 C5 . 1.379(6) ?
    C5 C6 . 1.381(6) ?
    C5 H5 . 0.9300 ?
    C6 H6 . 0.9300 ?
    C8 C9 . 1.503(6) ?
    C9 H9A . 0.9700 ?
    C9 H9B . 0.9700 ?
    Cl2 C13 . 1.737(5) ?
    S3 O4 . 1.426(3) ?
    S3 O5 . 1.441(3) ?
    S3 N4 . 1.649(4) ?
    S3 C10 . 1.759(5) ?
    S4 C16 . 1.746(4) ?
    S4 C18 . 1.812(5) ?
    O6 C17 . 1.218(6) ?
    N4 N5 . 1.442(5) ?
    N4 H4N . 0.850(19) ?
    N5 C16 . 1.276(5) ?
    N6 C17 . 1.353(6) ?
    N6 C16 . 1.381(5) ?
    N6 H6N . 0.851(19) ?
    C10 C11 . 1.389(6) ?
    C10 C15 . 1.390(6) ?
    C11 C12 . 1.369(7) ?
    C11 H11 . 0.9300 ?
    C12 C13 . 1.368(6) ?
    C12 H12 . 0.9300 ?
    C13 C14 . 1.380(6) ?
    C14 C15 . 1.368(6) ?
    C14 H14 . 0.9300 ?
    C15 H15 . 0.9300 ?
    C17 C18 . 1.498(7) ?
    C18 H18A . 0.9700 ?
    C18 H18B . 0.9700 ?
    O7 H71 . 0.82(2) ?
    O7 H72 . 0.82(2) ?
    O8 H81 . 0.82(2) ?
    O8 H82 . 0.83(2) ?
loop_
    _geom_angle_atom_site_label_1
    _geom_angle_atom_site_label_2
    _geom_angle_atom_site_label_3
    _geom_angle_site_symmetry_1
    _geom_angle_site_symmetry_3
    _geom_angle
    _geom_angle_publ_flag
    O1 S1 O2 . . 120.4(2) ?
    O1 S1 N1 . . 105.18(19) ?
    O2 S1 N1 . . 105.77(19) ?
    O1 S1 C1 . . 108.45(19) ?
    O2 S1 C1 . . 107.88(19) ?
    N1 S1 C1 . . 108.64(18) ?
    C7 S2 C9 . . 91.4(2) ?
    N2 N1 S1 . . 113.6(3) ?
    N2 N1 H1N . . 106(3) ?
    S1 N1 H1N . . 107(3) ?
    C7 N2 N1 . . 111.2(3) ?
    C7 N3 C8 . . 117.6(4) ?
    C7 N3 H3N . . 122(3) ?
    C8 N3 H3N . . 119(3) ?
    C6 C1 C2 . . 120.4(4) ?
    C6 C1 S1 . . 119.8(3) ?
    C2 C1 S1 . . 119.8(3) ?
    C1 C2 C3 . . 119.6(4) ?
    C1 C2 H2 . . 120.2 ?
    C3 C2 H2 . . 120.2 ?
    C4 C3 C2 . . 119.0(4) ?
    C4 C3 H3 . . 120.5 ?
    C2 C3 H3 . . 120.5 ?
    C3 C4 C5 . . 122.1(4) ?
    C3 C4 Cl1 . . 118.6(3) ?
    C5 C4 Cl1 . . 119.2(3) ?
    C4 C5 C6 . . 118.7(4) ?
    C4 C5 H5 . . 120.7 ?
    C6 C5 H5 . . 120.7 ?
    C1 C6 C5 . . 120.2(4) ?
    C1 C6 H6 . . 119.9 ?
    C5 C6 H6 . . 119.9 ?
    N2 C7 N3 . . 119.3(4) ?
    N2 C7 S2 . . 128.6(3) ?
    N3 C7 S2 . . 112.1(3) ?
    O3 C8 N3 . . 123.9(4) ?
    O3 C8 C9 . . 125.7(4) ?
    N3 C8 C9 . . 110.4(4) ?
    C8 C9 S2 . . 108.4(3) ?
    C8 C9 H9A . . 110.0 ?
    S2 C9 H9A . . 110.0 ?
    C8 C9 H9B . . 110.0 ?
    S2 C9 H9B . . 110.0 ?
    H9A C9 H9B . . 108.4 ?
    O4 S3 O5 . . 119.9(2) ?
    O4 S3 N4 . . 107.3(2) ?
    O5 S3 N4 . . 103.2(2) ?
    O4 S3 C10 . . 107.8(2) ?
    O5 S3 C10 . . 108.6(2) ?
    N4 S3 C10 . . 109.61(18) ?
    C16 S4 C18 . . 91.4(2) ?
    N5 N4 S3 . . 112.3(3) ?
    N5 N4 H4N . . 106(3) ?
    S3 N4 H4N . . 97(3) ?
    C16 N5 N4 . . 112.6(3) ?
    C17 N6 C16 . . 117.8(4) ?
    C17 N6 H6N . . 124(3) ?
    C16 N6 H6N . . 117(3) ?
    C11 C10 C15 . . 119.4(4) ?
    C11 C10 S3 . . 120.0(3) ?
    C15 C10 S3 . . 120.6(3) ?
    C12 C11 C10 . . 120.1(4) ?
    C12 C11 H11 . . 119.9 ?
    C10 C11 H11 . . 119.9 ?
    C13 C12 C11 . . 119.7(4) ?
    C13 C12 H12 . . 120.1 ?
    C11 C12 H12 . . 120.1 ?
    C12 C13 C14 . . 121.2(5) ?
    C12 C13 Cl2 . . 119.4(4) ?
    C14 C13 Cl2 . . 119.4(4) ?
    C15 C14 C13 . . 119.4(4) ?
    C15 C14 H14 . . 120.3 ?
    C13 C14 H14 . . 120.3 ?
    C14 C15 C10 . . 120.3(4) ?
    C14 C15 H15 . . 119.9 ?
    C10 C15 H15 . . 119.9 ?
    N5 C16 N6 . . 118.7(4) ?
    N5 C16 S4 . . 129.9(3) ?
    N6 C16 S4 . . 111.3(3) ?
    O6 C17 N6 . . 124.2(4) ?
    O6 C17 C18 . . 124.6(4) ?
    N6 C17 C18 . . 111.2(4) ?
    C17 C18 S4 . . 108.0(3) ?
    C17 C18 H18A . . 110.1 ?
    S4 C18 H18A . . 110.1 ?
    C17 C18 H18B . . 110.1 ?
    S4 C18 H18B . . 110.1 ?
    H18A C18 H18B . . 108.4 ?
    H71 O7 H72 . . 98(6) ?
    H81 O8 H82 . . 94(7) ?
loop_
    _geom_torsion_atom_site_label_1
    _geom_torsion_atom_site_label_2
    _geom_torsion_atom_site_label_3
    _geom_torsion_atom_site_label_4
    _geom_torsion_site_symmetry_1
    _geom_torsion_site_symmetry_2
    _geom_torsion_site_symmetry_3
    _geom_torsion_site_symmetry_4
    _geom_torsion
    _geom_torsion_publ_flag
    O1 S1 N1 N2 . . . . 172.9(3) ?
    O2 S1 N1 N2 . . . . -58.6(3) ?
    C1 S1 N1 N2 . . . . 57.0(3) ?
    S1 N1 N2 C7 . . . . 111.8(3) ?
    O1 S1 C1 C6 . . . . -22.2(4) ?
    O2 S1 C1 C6 . . . . -154.2(4) ?
    N1 S1 C1 C6 . . . . 91.6(4) ?
    O1 S1 C1 C2 . . . . 158.0(3) ?
    O2 S1 C1 C2 . . . . 26.0(4) ?
    N1 S1 C1 C2 . . . . -88.2(4) ?
    C6 C1 C2 C3 . . . . -1.2(6) ?
    S1 C1 C2 C3 . . . . 178.6(3) ?
    C1 C2 C3 C4 . . . . -0.1(6) ?
    C2 C3 C4 C5 . . . . 1.2(7) ?
    C2 C3 C4 Cl1 . . . . -177.7(3) ?
    C3 C4 C5 C6 . . . . -1.1(7) ?
    Cl1 C4 C5 C6 . . . . 177.9(4) ?
    C2 C1 C6 C5 . . . . 1.4(7) ?
    S1 C1 C6 C5 . . . . -178.4(4) ?
    C4 C5 C6 C1 . . . . -0.3(7) ?
    N1 N2 C7 N3 . . . . -176.1(3) ?
    N1 N2 C7 S2 . . . . 5.0(5) ?
    C8 N3 C7 N2 . . . . 178.3(4) ?
    C8 N3 C7 S2 . . . . -2.6(5) ?
    C9 S2 C7 N2 . . . . -179.0(4) ?
    C9 S2 C7 N3 . . . . 2.0(3) ?
    C7 N3 C8 O3 . . . . -178.6(4) ?
    C7 N3 C8 C9 . . . . 1.6(5) ?
    O3 C8 C9 S2 . . . . -179.7(4) ?
    N3 C8 C9 S2 . . . . 0.0(5) ?
    C7 S2 C9 C8 . . . . -1.1(3) ?
    O4 S3 N4 N5 . . . . -59.2(3) ?
    O5 S3 N4 N5 . . . . 173.2(3) ?
    C10 S3 N4 N5 . . . . 57.6(3) ?
    S3 N4 N5 C16 . . . . 109.7(3) ?
    O4 S3 C10 C11 . . . . 23.0(4) ?
    O5 S3 C10 C11 . . . . 154.4(3) ?
    N4 S3 C10 C11 . . . . -93.5(4) ?
    O4 S3 C10 C15 . . . . -157.6(3) ?
    O5 S3 C10 C15 . . . . -26.3(4) ?
    N4 S3 C10 C15 . . . . 85.8(4) ?
    C15 C10 C11 C12 . . . . -0.4(7) ?
    S3 C10 C11 C12 . . . . 179.0(4) ?
    C10 C11 C12 C13 . . . . 0.6(7) ?
    C11 C12 C13 C14 . . . . 0.2(7) ?
    C11 C12 C13 Cl2 . . . . -179.1(3) ?
    C12 C13 C14 C15 . . . . -1.2(7) ?
    Cl2 C13 C14 C15 . . . . 178.1(4) ?
    C13 C14 C15 C10 . . . . 1.3(7) ?
    C11 C10 C15 C14 . . . . -0.6(7) ?
    S3 C10 C15 C14 . . . . -179.9(4) ?
    N4 N5 C16 N6 . . . . -179.6(3) ?
    N4 N5 C16 S4 . . . . 0.8(5) ?
    C17 N6 C16 N5 . . . . -174.4(4) ?
    C17 N6 C16 S4 . . . . 5.3(5) ?
    C18 S4 C16 N5 . . . . 174.5(4) ?
    C18 S4 C16 N6 . . . . -5.1(3) ?
    C16 N6 C17 O6 . . . . 177.6(4) ?
    C16 N6 C17 C18 . . . . -2.1(5) ?
    O6 C17 C18 S4 . . . . 178.5(4) ?
    N6 C17 C18 S4 . . . . -1.8(5) ?
    C16 S4 C18 C17 . . . . 3.9(3) ?
loop_
    _geom_hbond_atom_site_label_D
    _geom_hbond_atom_site_label_H
    _geom_hbond_atom_site_label_A
    _geom_hbond_site_symmetry_A
    _geom_hbond_distance_DH
    _geom_hbond_distance_HA
    _geom_hbond_distance_DA
    _geom_hbond_angle_DHA
    N1 H1N O7 1_465 0.842(19) 2.07(2) 2.900(6) 168(4)
    N3 H3N N5 1_455 0.851(19) 2.07(2) 2.895(5) 162(4)
    C9 H9B O2 1_455 0.97 2.42 3.236(6) 141.1
    N4 H4N O8 . 0.850(19) 1.95(2) 2.788(6) 168(4)
    N6 H6N N2 1_655 0.851(19) 1.97(2) 2.808(5) 170(4)
    C15 H15 O1 1_545 0.93 2.55 3.355(5) 144.7
    O7 H71 O5 . 0.82(2) 2.08(3) 2.868(5) 162(6)
    O7 H72 O6 1_545 0.82(2) 1.99(2) 2.810(5) 174(6)
    O8 H81 O4 1_455 0.82(2) 2.35(6) 2.987(6) 136(7)
    O8 H81 O7 1_455 0.82(2) 2.50(7) 3.034(7) 124(7)
    O8 H82 O3 1_655 0.83(2) 2.37(3) 3.159(7) 159(8)
_shelx_space_group_comment
;
The symmetry employed for this shelxl refinement is uniquely defined
by the following loop, which should always be used as a source of
symmetry information in preference to the above space-group names.
They are only intended as comments.
;
_shelx_estimated_absorpt_T_min     0.785
_shelx_estimated_absorpt_T_max     0.965
_shelx_hkl_file
;
   0   0   3 4652.07 25.4058   4
   0   0  -3 4341.19 23.9320   3
   0   0   4 975.055 17.0800   4
   0   0  -4 976.100 15.6471   3
   0   0  -5 28299.6 74.3032   3
   0   0   5 28780.6 75.2914   4
   0   0  -6 9617.21 47.9338   3
   0   0   6 9854.15 49.3720   4
   0   0  -7 252.450 12.8301   3
   0   0   7 241.786 14.7795   4
   0   0  -8 3032.25 32.3326   3
   0   0   8 3191.10 34.4256   4
   0   0   8 2986.52 14.9616   1
   0   0  -9 14018.6 68.9338   3
   0   0   9 14900.2 73.8068   4
   0   0 -10 302.489 16.7466   3
   0   0  10 347.189 19.5046   4
   0   0 -11 7.15042 13.8054   3
   0   0  11 0.23683 16.4392   4
   0   0 -12 346.320 19.6440   3
   0   0  12 394.698 22.2999   4
   0   0  13 704.284 27.5415   4
   0   0  14 642.226 28.4957   4
   0   0  15 46.3852 21.9393   4
   0   0  16 265.881 25.8310   4
   0   0  17 33.4664 22.2729   4
   0   0  18 160.690 26.3172   4
   0   0  19 181.208 27.8683   4
   0   0  20 183.690 29.5430   4
   0   0  21 43.1834 29.1394   4
   0  -1  21 342.576 34.2665   4
   0  -1  20 24.5516 25.1849   4
   0  -1  19 175.095 30.1728   4
   0  -1  18 226.390 27.4556   4
   0  -1  17 7.70382 22.0418   4
   0   1 -16 308.578 23.5927   3
   0  -1  16 331.229 27.2880   4
   0  -1  15 852.989 31.8658   4
   0   1 -15 718.863 28.6624   3
   0  -1  14 971.204 31.9799   4
   0   1 -14 868.859 27.6353   3
   0   1 -13 74.1635 16.2497   3
   0  -1  13 42.8628 20.5732   4
   0  -1  12 515.221 24.8940   4
   0   1 -12 446.851 20.9924   3
   0  -1  11 1084.99 28.2233   4
   0   1 -11 983.093 25.2695   3
   0  -1  10 318.803 20.0002   4
   0   1 -10 327.972 17.2644   3
   0  -1   9 2851.50 36.6979   4
   0   1  -9 2657.30 33.0579   3
   0   1  -8 582.175 17.4571   3
   0  -1   8 631.796 20.6831   4
   0  -1   7 800.038 18.9048   4
   0   1  -7 738.493 17.6430   3
   0  -1   6 642.405 16.7685   4
   0   1  -6 636.448 15.0286   3
   0   1  -5 9468.18 42.4810   3
   0  -1   5 9768.23 44.3383   4
   0   1  -4 20500.8 54.1986   3
   0  -1   4 20766.7 57.1322   4
   0  -1   3 137.943 9.48332   4
   0   1  -3 133.269 7.83610   3
   0  -1   2 48.3649 6.51869   4
   0  -1  -2 35.8874 7.78969   2
   0   1   2 37.5013 7.81868   4
   0   1   3 34486.4 66.6717   4
   0  -1  -3 34139.5 69.9928   2
   0   1   4 559.648 14.5368   4
   0   1   5 12140.0 50.8507   4
   0   1   6 6527.79 41.5357   4
   0   1   7 9.37013 12.6282   4
   0   1   8 146.205 16.2832   4
   0   1   9 2231.32 32.6273   4
   0   1  10 172.044 18.0774   4
   0   1  11 1.78458 16.4233   4
   0   1  12 382.093 22.1145   4
   0   1  13 37.1166 20.3406   4
   0   1  14 0.07982 20.0043   4
   0   1  15 5.54260 21.2154   4
   0   1  16 339.366 27.2855   4
   0   1  17 29.8963 21.5858   4
   0  -1 -17 21.7995 21.0943   2
   0   1  18 305.864 30.8778   4
   0  -1 -18 427.285 31.6752   2
   0   1  19 77.4166 27.7261   4
   0  -1 -19 32.4643 25.0177   2
   0   1  20-18.2626 25.7554   4
   0  -1 -20-10.0725 25.8176   2
   0   1  21 416.879 35.8022   4
   0  -2  21 67.2746 28.9107   4
   0  -2  20 40.8348 29.5433   4
   0  -2  19 146.159 25.8499   4
   0  -2  18 468.510 31.0069   4
   0  -2  17 37.6707 24.0848   4
   0   2 -17 79.5550 17.8351   3
   0   2 -16 98.5119 19.5111   3
   0  -2  16 37.6321 23.0892   4
   0   2 -15 36.5654 17.9173   3
   0  -2  15 34.5321 23.2020   4
   0  -2  14 13.9473 23.0593   4
   0   2 -14-1.52431 16.6280   3
   0  -2  13 228.441 25.3830   4
   0   2 -13 149.621 20.5948   3
   0  -2  12 1050.72 30.9920   4
   0   2 -12 925.819 26.0363   3
   0   2 -11 808.887 23.1358   3
   0  -2  11 822.995 26.6394   4
   0  -2  10 4295.48 45.1562   4
   0   2 -10 4101.95 41.4946   3
   0  -2   9 4692.36 43.6957   4
   0   2  -9 4536.87 40.9607   3
   0  -2   8 5259.67 43.2176   4
   0   2  -8 5073.73 40.2961   3
   0  -2   7 258.006 14.8622   4
   0   2  -7 240.776 12.9313   3
   0  -2   6 164.221 13.5237   4
   0   2  -6 160.881 11.3153   3
   0   2  -5 12856.2 49.5725   3
   0  -2   5 13367.0 52.7803   4
   0  -2   4 3265.51 25.7235   4
   0   2  -4 3240.54 24.1014   3
   0  -2   3 361.965 12.0922   2
   0   2  -3 382.791 10.5095   3
   0  -2   2 7659.79 35.2033   2
   0   2  -2 7819.94 31.8008   3
   0  -2   1 37596.3 73.8436   2
   0   2  -1 38278.5 70.1653   3
   0  -2   0 12483.6 42.0770   2
   0   2   1 421.074 11.4114   4
   0  -2  -1 409.206 11.4101   2
   0   2   2 7845.67 35.2312   4
   0  -2  -2 7899.34 37.0840   2
   0   2   3 32.9536 10.1416   4
   0  -2  -3 25.2613 10.3678   2
   0  -2  -4 6766.03 40.2868   2
   0   2   4 6815.98 38.0678   4
   0  -2  -5 6463.25 42.3484   2
   0   2   5 6615.15 40.5153   4
   0  -2  -6 1075.25 21.8186   2
   0   2   6 1056.12 20.5267   4
   0   2   7 7367.61 48.8954   4
   0  -2  -7 7439.46 51.9056   2
   0  -2  -8 7633.96 55.5191   2
   0   2   8 7417.13 52.6331   4
   0  -2  -9 2617.06 36.8652   2
   0   2   9 2719.84 35.4965   4
   0   2  10 8.05523 15.2511   4
   0  -2 -10-0.06034 15.7664   2
   0   2  11 2461.83 37.9717   4
   0  -2 -11 2427.88 39.8771   2
   0  -2 -12 295.008 21.4207   2
   0   2  12 271.509 21.3423   4
   0   2  13 3068.57 46.7567   4
   0  -2 -13 3097.32 49.0150   2
   0   2  14 438.419 25.9256   4
   0  -2 -14 437.943 25.8130   2
   0   2  15 51.8021 21.2027   4
   0  -2 -15 39.3044 21.6326   2
   0  -2 -16 308.608 26.3725   2
   0   2  16 299.978 26.1988   4
   0   2  17 572.953 31.6237   4
   0  -2 -17 644.292 31.0140   2
   0   2  18 135.969 27.7074   4
   0  -2 -18 190.648 28.6362   2
   0   2  19 14.3975 41.7057   4
   0  -2 -19 2.86000 26.4464   2
   0   2  20 197.838 29.2317   4
   0  -3  21 89.3957 29.1064   4
   0  -3  20 132.439 29.6798   4
   0  -3  19 105.085 28.1945   4
   0  -3  18 200.364 28.0201   4
   0  -3  17 21.5074 23.5721   4
   0  -3  16 43.6658 24.7941   4
   0   3 -16 48.1154 18.2156   3
   0   3 -15 42.4336 18.2553   3
   0  -3  15 50.4180 24.9054   4
   0   3 -14 172.126 19.8217   3
   0  -3  14 240.297 26.2133   4
   0  -3  13 4059.15 52.8687   4
   0   3 -13 3817.54 46.9661   3
   0   3 -12 16.6992 13.6940   3
   0  -3  12 13.9878 19.2112   4
   0  -3  11 986.920 27.5177   4
   0   3 -11 933.853 23.7258   3
   0  -3  10 119.566 17.3044   4
   0   3 -10 96.8100 13.6107   3
   0  -3   9 368.915 19.6638   4
   0   3  -9 346.322 15.7112   3
   0   3  -8 6399.22 45.5819   3
   0  -3   8 6694.62 49.9335   4
   0   3  -7 46.1100 10.8931   3
   0  -3   7 73.7417 13.9918   4
   0  -3   6 3251.70 30.9252   4
   0   3  -6 3165.23 28.9104   3
   0  -3   5 2271.01 25.0346   4
   0   3  -5 2305.17 23.8562   3
   0   3  -4 6472.08 37.1929   3
   0  -3   4 6502.73 41.1382   2
   0   3  -3 95.7595 9.99916   3
   0  -3   3 100.353 11.9233   2
   0  -3   2 1179.26 19.3893   2
   0   3  -2 1221.64 17.2122   3
   0  -3   1 1004.95 17.6482   2
   0  -3   0 1791.83 22.2643   2
   0  -3  -1 15533.3 58.0772   2
   0   3   1 15604.5 54.4526   4
   0  -3  -2 833.114 17.6022   2
   0   3   2 830.345 16.8185   4
   0  -3  -3 9665.18 49.6501   2
   0   3   3 9522.48 46.1862   4
   0   3   4 11.0106 11.4102   4
   0  -3  -4 15.2902 11.4278   2
   0  -3  -5 3663.57 37.1876   2
   0   3   5 3489.35 33.3116   4
   0   3   6 560.855 18.5737   4
   0  -3  -6 576.653 20.3967   2
   0   3   7 1552.97 27.0806   4
   0  -3  -7 1562.45 28.6201   2
   0   3   8 420.269 19.2598   4
   0  -3  -8 446.005 19.7319   2
   0   3   9 2018.27 33.2363   4
   0  -3  -9 2097.51 35.4556   2
   0   3  10 614.473 24.2620   4
   0  -3 -10 667.194 25.8631   2
   0  -3 -11 108.634 19.6270   2
   0   3  11 110.225 20.3648   4
   0  -3 -12 2279.12 42.9998   2
   0   3  12 2206.31 40.2674   4
   0  -3 -13 175.019 22.6787   2
   0   3  13 165.207 22.6152   4
   0  -3 -14 63.6004 20.8984   2
   0   3  14 99.1358 19.5381   4
   0  -3 -15-10.9943 21.1353   2
   0   3  15 3.54973 22.3330   4
   0   3  16-8.15809 22.5403   4
   0  -3 -16 35.4756 23.3977   2
   0   3  17-33.5693 24.5212   4
   0  -3 -17 13.7986 24.6339   2
   0   3  18 126.083 27.2808   4
   0  -3 -18 62.9365 25.8352   2
   0  -3 -19 4.48599 27.5940   2
   0  -4  21-1.68351 26.6928   4
   0  -4  20 16.1578 28.1382   4
   0  -4  19 25.9568 27.1155   4
   0  -4  18 256.643 30.8189   4
   0  -4  17 2.13859 27.0830   4
   0  -4  16 1308.94 40.9755   4
   0  -4  15 627.648 31.2681   4
   0   4 -15 494.840 25.2921   3
   0   4 -14 105.083 18.3198   3
   0  -4  14 118.866 25.4934   4
   0   4 -13 2662.35 40.4116   3
   0  -4  13 2733.65 45.5717   4
   0   4 -12 98.6283 16.1182   3
   0  -4  12 105.572 22.8740   4
   0   4 -11 114.647 13.1813   3
   0  -4  11 85.5080 19.4998   4
   0   4 -10 1095.73 24.5615   3
   0  -4  10 1228.36 28.6396   4
   0  -4   9 602.168 22.2094   4
   0   4  -9 535.528 18.3431   3
   0  -4   8 122.838 15.4206   4
   0   4  -8 107.568 12.8054   3
   0  -4   7 5505.80 44.3081   4
   0   4  -7 5433.55 41.5895   3
   0  -4   6 169.703 14.0776   2
   0  -4   6 170.599 14.6526   4
   0   4  -6 161.207 12.0916   3
   0   4  -5 1057.87 19.5675   3
   0  -4   5 1106.08 22.6318   2
   0   4  -4 5474.92 38.5817   3
   0  -4   4 5621.54 43.3949   2
   0   4  -3 241.176 12.9419   3
   0  -4   3 246.343 14.5898   2
   0   4  -2 38.9289 10.0633   3
   0  -4   2 34.8647 12.8903   2
   0  -4   1 5.16093 11.1183   2
   0  -4   0 474.617 16.7118   2
   0  -4  -1 9343.34 53.0138   2
   0  -4  -2 1486.71 23.8824   2
   0   4   2 1465.06 22.5544   4
   0  -4  -3 30.4076 11.8182   2
   0   4   3 28.6169 12.3944   4
   0  -4  -4 841.981 20.8366   2
   0   4   4 792.089 19.6179   4
   0  -4  -5 10.7094 13.2829   2
   0   4   5 22.7919 13.4459   4
   0   4   6 4092.62 40.8661   4
   0  -4  -6 4048.08 42.8513   2
   0   4   7 95.3236 15.8107   4
   0  -4  -7 76.9260 15.2067   2
   0   4   8 149.765 18.0423   4
   0  -4  -8 147.537 19.3062   2
   0   4   9 410.150 21.9228   4
   0  -4  -9 443.367 24.6540   2
   0   4  10 4.01028 18.6852   4
   0  -4 -10 27.2189 18.6055   2
   0   4  11 448.803 25.3614   4
   0  -4 -11 472.591 27.2458   2
   0  -4 -12 426.260 26.1416   2
   0   4  12 413.521 25.3339   4
   0  -4 -13 144.586 23.1173   2
   0   4  13 115.094 20.3744   4
   0   4  14-20.9670 20.2604   4
   0  -4 -14-10.0687 20.9528   2
   0   4  15 349.774 29.3439   4
   0  -4 -15 401.484 28.5821   2
   0  -4 -16 33.3774 21.9565   2
   0   4  16 0.69389 21.3865   4
   0  -4 -17 56.8718 26.4320   2
   0  -4 -18 10.5743 25.6623   2
   0  -5  20 11.3767 29.0646   4
   0  -5  19 42.2767 28.5634   4
   0  -5  18 2.45068 26.4509   4
   0  -5  17 151.540 28.3560   4
   0  -5  16 404.418 30.2985   4
   0  -5  15 19.0041 24.6630   4
   0   5 -14 91.3050 18.3867   3
   0  -5  14 113.113 24.4166   4
   0  -5  13 48.5156 22.3699   4
   0   5 -13 56.7663 15.8872   3
   0  -5  12 369.840 23.6974   4
   0   5 -12 354.387 18.1756   3
   0  -5  11-9.68984 17.8290   4
   0   5 -11-13.5635 13.7676   3
   0   5 -10 144.676 14.7682   3
   0  -5  10 165.473 19.5714   4
   0  -5   9 1689.06 30.6604   4
   0   5  -9 1551.43 27.8231   3
   0   5  -8 2637.15 32.9172   3
   0  -5   8 2709.66 35.4253   4
   0   5  -7 1830.27 27.2994   3
   0  -5   7 1814.96 28.6950   4
   0  -5   7 1876.34 31.5646   2
   0   5  -6 2199.43 28.9132   3
   0  -5   6 2269.14 33.1120   2
   0  -5   5 82.3787 15.4190   2
   0   5  -5 76.2715 12.1619   3
   0  -5   4 944.305 23.2747   2
   0   5  -4 907.183 20.0606   3
   0  -5   3 50.0669 14.3566   2
   0   5  -3 34.9139 11.7151   3
   0   5  -2 6353.04 46.3887   3
   0  -5   2 6714.62 52.1835   2
   0  -5   1 2430.74 31.8679   2
   0  -5   0 12247.3 67.1521   2
   0  -5  -1-11.7875 14.6175   2
   0   5   2 14.5617 13.5685   4
   0  -5  -2-4.96130 14.3355   2
   0   5   3 4240.71 39.4839   4
   0  -5  -3 4208.46 42.6456   2
   0   5   4 24.9005 13.7715   4
   0  -5  -4 13.8870 13.6494   2
   0  -5  -5 2433.30 35.5741   2
   0   5   5 2356.22 33.3617   4
   0   5   6 40.1853 16.7967   4
   0  -5  -6 43.2410 15.6738   2
   0  -5  -7 286.602 20.0105   2
   0   5   7 266.323 19.6734   4
   0   5   8 1802.16 34.7232   4
   0  -5  -8 1799.86 36.1169   2
   0  -5  -9 2434.59 43.1628   2
   0   5   9 2470.33 40.4148   4
   0   5  10 11.0281 19.9832   4
   0  -5 -10-17.8114 22.1446   2
   0  -5 -11 363.033 26.2117   2
   0   5  11 395.180 24.9697   4
   0   5  12 429.080 26.3826   4
   0  -5 -12 459.281 28.8814   2
   0  -5 -13 232.210 25.9428   2
   0   5  13 177.352 24.9987   4
   0   5  14 2.56367 22.7130   4
   0  -5 -14 21.8166 24.4516   2
   0  -5 -15 82.8815 26.3367   2
   0  -5 -16 172.545 28.9840   2
   0  -5 -17 229.527 34.2148   2
   0  -6  20 57.6424 35.5169   4
   0  -6  19 56.2189 28.8022   4
   0  -6  18 25.4896 23.8519   4
   0  -6  17 58.8338 28.0713   4
   0  -6  16 365.645 30.4082   4
   0  -6  15 67.6576 24.5345   4
   0  -6  14 862.243 32.7556   4
   0   6 -13 40.0034 15.8842   3
   0  -6  13 26.7599 20.8235   4
   0  -6  12 42.8296 19.7879   4
   0   6 -12 46.0588 15.1519   3
   0   6 -11 522.199 20.0440   3
   0  -6  11 540.172 25.6807   4
   0   6 -10 454.579 19.6051   3
   0  -6  10 491.990 23.1387   4
   0  -6   9 10.2008 16.9656   4
   0   6  -9 26.2734 14.3783   3
   0  -6   8 4595.19 50.6388   2
   0  -6   8 4576.93 46.6949   4
   0   6  -8 4462.01 44.5637   3
   0  -6   7 11.4982 15.5168   2
   0   6  -7 20.2398 12.6059   3
   0   6  -6 1724.32 29.2505   3
   0  -6   6 1813.79 32.7834   2
   0  -6   5 1607.07 31.4324   2
   0   6  -5 1501.95 27.2531   3
   0   6  -4 654.169 20.0251   3
   0  -6   4 662.088 22.9692   2
   0  -6   3 2664.42 37.5743   2
   0   6  -3 2602.51 34.4386   3
   0   6  -2 2014.97 30.8824   3
   0  -6   2 2230.18 35.9081   2
   0  -6   1 7134.07 56.4354   2
   0  -6   0 154.083 16.8387   2
   0  -6  -1 823.787 23.9780   2
   0  -6  -2 150.615 16.8221   2
   0  -6  -3 1064.97 26.7129   2
   0   6   3 997.240 25.8342   4
   0   6   4 8214.28 60.3433   4
   0  -6  -4 8306.32 65.8640   2
   0   6   5 195.649 19.2796   4
   0  -6  -5 210.525 19.8709   2
   0  -6  -6-8.16693 16.8233   2
   0   6   6-3.90480 16.7311   4
   0  -6  -7 1.59713 18.7179   2
   0   6   7 19.9550 19.1062   4
   0  -6  -8 1683.91 38.5704   2
   0   6   8 1577.71 36.1295   4
   0   6   9 268.393 25.0613   4
   0  -6  -9 363.642 26.3266   2
   0  -6 -10 30.9643 20.5420   2
   0   6  10 21.5908 21.0381   4
   0   6  11-30.0639 18.9386   4
   0  -6 -11 10.4377 20.3979   2
   0   6  12 763.223 31.2690   4
   0  -6 -12 791.207 33.0226   2
   0  -6 -13 1268.79 40.3629   2
   0  -6 -14 23.4984 22.2318   2
   0  -6 -15-10.9755 24.0234   2
   0  -6 -16 23.8044 26.0247   2
   0  -7  19 47.6517 29.2133   4
   0  -7  18-22.4340 26.0468   4
   0  -7  17 32.4189 25.3850   4
   0  -7  16 28.1452 24.7912   4
   0  -7  15 108.935 25.0575   4
   0  -7  14-1.79902 22.2141   4
   0  -7  13 124.555 23.1905   4
   0   7 -12 79.5191 15.9312   3
   0  -7  12 108.954 20.9820   4
   0  -7  11 0.35666 18.6765   4
   0   7 -11-11.6325 14.9201   3
   0  -7  10 371.785 22.9707   4
   0   7 -10 344.778 18.9615   3
   0  -7   9 326.982 22.1633   4
   0   7  -9 296.048 16.3094   3
   0  -7   8 147.110 20.2986   2
   0   7  -8 141.443 15.0699   3
   0  -7   7 8.58951 17.1406   2
   0   7  -7 24.8489 13.7686   3
   0   7  -6 776.156 24.0767   3
   0  -7   6 779.702 27.1289   2
   0   7  -5 2176.00 34.2695   3
   0  -7   5 2247.07 38.3910   2
   0   7  -4 556.837 21.6843   3
   0  -7   4 547.745 24.2765   2
   0  -7   3 1571.90 33.8682   2
   0   7  -3 1453.63 29.0829   3
   0   7  -2 815.853 25.0771   3
   0  -7   2 877.886 29.0129   2
   0  -7   1 1518.42 31.4770   2
   0   7  -1 1579.07 33.3304   3
   0  -7   0 5.81396 16.3698   2
   0  -7  -1 937.964 27.3501   2
   0  -7  -2 1.80011 16.1278   2
   0  -7  -3 466.262 23.3460   2
   0   7   4 75.7499 17.6189   4
   0  -7  -4 89.1220 18.7908   2
   0   7   5 1325.95 32.3065   4
   0  -7  -5 1399.63 35.5108   2
   0  -7  -6 98.9674 23.4898   2
   0   7   6 81.5538 23.2642   4
   0  -7  -7 9147.77 81.3392   2
   0   7   7 9112.01 74.0252   4
   0  -7  -8 73.8811 23.1302   2
   0   7   8 31.2074 22.0408   4
   0   7   9 8.80306 19.9523   4
   0  -7  -9 35.6773 21.1948   2
   0   7  10 11.0495 19.6993   4
   0  -7 -10 47.1895 21.0603   2
   0  -7 -11 90.9288 22.5274   2
   0  -7 -12 31.4984 23.0455   2
   0  -7 -13 786.728 37.0123   2
   0  -7 -14 94.9250 22.5320   2
   0  -8  18-45.2927 27.1812   4
   0  -8  17 212.546 22.5260   4
   0  -8  16 239.764 28.2231   4
   0  -8  15 39.3014 25.3503   4
   0  -8  14 199.106 27.1160   4
   0  -8  13-14.0821 21.9058   4
   0  -8  12 436.999 28.2115   4
   0   8 -11 99.5637 17.3878   3
   0  -8  11 127.271 22.0153   4
   0  -8  10 511.537 27.0109   4
   0   8 -10 457.538 23.5494   3
   0  -8   9 47.3401 20.9848   2
   0  -8   9 89.9747 19.7801   4
   0   8  -9 41.8061 15.8659   3
   0  -8   8 1336.25 34.8818   2
   0   8  -8 1161.76 29.0655   3
   0   8  -7 865.658 27.0980   3
   0  -8   7 881.521 30.0850   2
   0  -8   6 1256.06 33.9631   2
   0   8  -6 1113.43 28.4467   3
   0  -8   5 2857.76 45.6012   2
   0   8  -5 2626.32 40.0169   3
   0  -8   4-15.4891 18.6002   2
   0   8  -4 33.8079 16.1299   3
   0  -8   3-8.08800 19.2418   2
   0   8  -3 7.62867 14.3761   3
   0  -8   2 84.4325 21.3335   2
   0   8  -2 98.9255 18.2170   3
   0  -8   1 143.812 20.3138   2
   0   8  -1 148.617 19.9581   3
   0  -8   0 179.948 20.4911   2
   0  -8  -1 721.802 28.8242   2
   0  -8  -2 1116.27 34.0333   2
   0  -8  -3 4464.77 57.7570   2
   0  -8  -4 1504.05 38.5749   2
   0  -8  -5 2236.72 44.5376   2
   0   8   5 2034.74 42.0585   4
   0  -8  -6 667.404 29.9007   2
   0   8   6 589.614 29.1211   4
   0   8   7 216.325 24.3238   4
   0  -8  -7 236.353 24.5857   2
   0  -8  -8 270.080 25.6846   2
   0   8   8 172.235 21.9836   4
   0  -8  -9 17.0592 21.9662   2
   0  -8 -10-1.83570 22.5123   2
   0  -8 -11-43.9932 22.5614   2
   0  -8 -12 1199.62 43.9459   2
   0  -8 -13 11.6171 26.3502   2
   0  -8 -14 159.226 30.6277   2
   0  -9  17 10.6033 23.9291   4
   0  -9  16 78.6734 25.9625   4
   0  -9  15 247.403 28.9824   4
   0  -9  14 41.9426 25.8375   4
   0  -9  13 482.533 30.0637   4
   0  -9  12 2.90359 20.4389   4
   0  -9  11 24.7612 20.3193   4
   0  -9  10 138.956 23.5943   2
   0   9 -10 133.307 20.0587   3
   0  -9  10 196.597 24.9291   4
   0  -9   9 577.451 27.4224   4
   0   9  -9 477.633 24.3947   3
   0  -9   9 552.912 30.0107   2
   0  -9   8 91.5061 23.0619   2
   0   9  -8 73.7911 17.9615   3
   0  -9   7 146.806 23.9729   2
   0   9  -7 170.273 18.9195   3
   0  -9   6 75.8259 22.2030   2
   0   9  -6 67.2855 19.9206   3
   0   9  -5 361.716 22.7551   3
   0  -9   5 369.583 25.5437   2
   0  -9   4 279.242 23.4643   2
   0   9  -4 307.130 21.2799   3
   0   9  -3 41.7152 19.1506   3
   0  -9   3-28.3824 18.6038   2
   0  -9   2 459.650 26.4478   2
   0   9  -2 302.251 22.7891   3
   0  -9   1 26.0871 18.2197   2
   0   9  -1 18.7130 20.1050   3
   0  -9   0 0.57089 20.6119   2
   0   9   0-9.39606 19.4587   3
   0  -9  -1 115.903 22.3790   2
   0  -9  -2 129.477 24.3244   2
   0  -9  -3 57.6782 22.6775   2
   0  -9  -4 398.193 28.0046   2
   0  -9  -5 33.0746 22.0042   2
   0  -9  -6 93.1091 22.7266   2
   0  -9  -7 154.413 23.6779   2
   0  -9  -8 2.32159 23.8536   2
   0  -9  -9 70.1385 24.6145   2
   0  -9 -10-27.7947 25.5967   2
   0  -9 -11 148.117 26.1133   2
   0  -9 -12 10.2966 25.1856   2
   0  -9 -13 59.4641 28.4203   2
   0 -10  16 25.3836 27.1735   4
   0 -10  15 146.031 25.1355   4
   0 -10  14 59.1989 25.3713   4
   0 -10  13 7.57244 24.7084   4
   0 -10  12 2.01838 23.5059   4
   0 -10  11 39.2878 24.8948   4
   0 -10  10 34.2902 18.3304   2
   0 -10  10 15.7050 20.7998   4
   0 -10   9-22.6679 21.9230   2
   0  10  -9 17.3304 16.0940   3
   0  10  -8 255.240 22.2139   3
   0 -10   8 243.903 26.2085   2
   0  10  -7 37.5002 19.2287   3
   0 -10   7 25.5106 23.1817   2
   0  10  -6 2018.87 40.9283   3
   0 -10   6 2295.94 47.9913   2
   0 -10   5 273.346 26.9858   2
   0  10  -5 325.349 23.6825   3
   0  10  -4 103.042 20.7958   3
   0 -10   4 33.7820 23.5307   2
   0 -10   3 186.102 25.6531   2
   0  10  -3 217.791 23.8896   3
   0 -10   2 75.5074 25.8241   2
   0  10  -2 110.308 19.8199   3
   0  10  -1 606.718 29.0664   3
   0 -10   1 571.483 33.0829   2
   0 -10   0 20.2984 22.4919   2
   0  10   0 30.4864 21.5418   3
   0 -10  -1-3.27864 21.6319   2
   0 -10  -2 4.16982 22.6421   2
   0 -10  -3 678.368 32.4364   2
   0 -10  -4 22.2570 22.2431   2
   0 -10  -5 32.2887 22.7171   2
   0 -10  -6-5.27819 23.3133   2
   0 -10  -7-19.8419 23.2809   2
   0 -10  -8 321.214 29.6444   2
   0 -10  -9-37.5044 25.5394   2
   0 -10 -10 32.2451 26.7790   2
   0 -10 -11 23.7311 26.9174   2
   0 -11  14-7.71264 25.1254   4
   0 -11  13 16.0666 25.5003   4
   0 -11  12 43.1251 24.9656   4
   0 -11  11 18.5783 22.2067   4
   0 -11  10 35.1271 22.4528   2
   0 -11  10 107.038 23.9718   4
   0 -11   9 19.5272 22.8598   2
   0  11  -8 19.8427 19.9516   3
   0 -11   8 22.6223 21.2977   2
   0  11  -7 38.6282 18.1436   3
   0 -11   7 46.0360 23.3032   2
   0 -11   6 551.186 32.9074   2
   0  11  -6 442.736 25.4461   3
   0 -11   5 8.76216 24.9612   2
   0  11  -5 35.4013 19.9879   3
   0 -11   4-25.3190 25.1116   2
   0  11  -4 62.8760 18.5821   3
   0 -11   3 67.0854 25.4293   2
   0  11  -3 97.2648 21.4141   3
   0  11  -2 159.455 24.8424   3
   0 -11   2 176.554 28.0484   2
   0  11  -1 76.8314 23.6245   3
   0 -11   1 21.7373 28.0011   2
   0 -11   0 82.3449 26.4651   2
   0  11   0 166.810 25.3447   3
   0 -11  -1 237.321 25.8927   2
   0  11   1 267.251 28.5627   3
   0 -11  -2-25.1321 20.6750   2
   0 -11  -3 94.4312 26.2202   2
   0 -11  -4 161.666 26.9632   2
   0 -11  -5 56.9101 23.7054   2
   0 -11  -6 9.32637 22.6365   2
   0 -11  -7 88.7458 27.1615   2
   0 -11  -8-7.24803 23.4603   2
   0 -11  -9 35.7620 25.5998   2
   0 -12  13 46.2280 22.7007   4
   0 -12  12 37.6074 22.1163   4
   0 -12  11 59.6833 25.7549   4
   0 -12  11 14.2144 25.5073   2
   0 -12  10 105.542 24.4261   4
   0 -12  10 76.4519 26.6436   2
   0 -12   9-13.1321 23.7442   2
   0 -12   8 49.2527 24.9274   2
   0 -12   7-2.96204 26.2937   2
   0 -12   6 180.583 29.7597   2
   0  12  -6 202.722 25.7387   3
   0  12  -5 3.41918 20.1952   3
   0 -12   5-29.4360 21.9979   2
   0 -12   4 9.05431 21.8955   2
   0  12  -4 6.75782 21.6348   3
   0  12  -3 0.39513 21.7630   3
   0 -12   3 25.7407 22.7220   2
   0  12  -2 43.0955 24.3628   3
   0 -12   2-24.1590 22.6210   2
   0  12  -1 83.0719 23.9302   3
   0 -12   1 217.275 29.2915   2
   0 -12   0-53.3975 28.6527   2
   0  12   0 21.6114 24.1248   3
   0 -12  -1 3.43316 26.3520   2
   0  12   1 94.1540 25.2620   3
   0  12   2 52.7984 26.6315   3
   0 -12  -3 91.7865 23.6267   2
   0 -12  -4 32.8364 23.8999   2
   0 -12  -5 35.3040 23.9911   2
   0 -12  -6 11.4112 24.9772   2
   0 -13   9 49.7631 23.3927   2
   0 -13   8 40.9465 23.3712   2
   0 -13   7 214.028 27.8254   2
   0 -13   6 39.0047 24.9436   2
   0 -13   5 87.1351 24.8679   2
   0  13  -5 2.74847 22.4906   3
   0 -13   4 51.3737 23.3649   2
   0  13  -4 11.8774 22.5139   3
   0 -13   3 19.2229 22.8409   2
   0  13  -3-22.2131 21.8586   3
   0  13  -2 43.6641 22.9079   3
   0  13  -1 43.9473 23.5391   3
   0 -13   1 11.2843 25.6801   2
   0  13   0 64.7658 23.5562   3
   0 -13   0-2.81032 27.2735   2
   0  13   1 89.5785 28.3858   3
   0 -13  -1 2.45808 26.9444   2
   0  13   2 8.98115 27.2677   3
   0 -13  -2-19.0504 26.6966   2
   1 -14   0 22.6917 28.3953   2
   1 -14   1-35.9324 26.4389   2
   1 -14   2 15.6079 27.1889   2
   1 -14   3 10.8866 27.1363   2
  -1  14  -3 18.4554 25.4159   3
  -1  14  -4 80.6133 25.2659   3
   1 -14   4 55.3174 27.8494   2
   1 -14   5 98.7081 31.0535   2
  -1  14  -5 128.795 24.5577   3
  -1  14  -6-1.12541 26.1145   3
   1 -14   6 5.67381 27.5145   2
   1 -14   7 12.9363 28.3926   2
   1 -13  -5-49.6480 27.3765   2
   1 -13  -4 67.8028 26.7045   2
  -1  13   3 117.011 29.5102   3
   1 -13  -3 118.621 24.5253   2
   1 -13  -2 42.7303 26.4038   2
  -1  13   2 62.2877 23.2227   3
  -1  13   1 10.5286 24.1587   3
   1 -13  -1 36.7796 25.7148   2
  -1  13   0 38.8839 23.2344   3
   1 -13   0 84.5518 26.2343   2
  -1  13  -1 38.2917 26.5660   3
   1 -13   1-33.3351 23.7007   2
  -1  13  -2-4.88833 20.9037   3
   1 -13   2-23.4294 23.9150   2
   1 -13   3-2.54653 23.8629   2
  -1  13  -3-35.0995 22.5862   3
  -1  13  -4 2.05266 22.0869   3
   1 -13   4-21.1340 23.9344   2
   1 -13   5 9.74062 24.0167   2
  -1  13  -5 6.76668 22.5496   3
   1 -13   6 53.6874 24.8866   2
  -1  13  -6 59.2519 21.9838   3
  -1  13  -7 67.0719 23.6423   3
   1 -13   7 108.920 25.8455   2
   1 -13   8 67.4472 25.0304   2
  -1  13  -8 123.382 25.1761   3
  -1  13  -9 17.3386 20.8371   3
   1 -13   9-4.28251 23.3903   2
   1 -13  10-15.3973 23.1737   2
   1 -12  -8 8.70409 26.1489   2
   1 -12  -7 108.974 25.2574   2
   1 -12  -6 14.6319 23.2150   2
   1 -12  -4 83.7146 21.8741   2
  -1  12   4 105.309 28.6740   3
  -1  12   3-22.4940 24.1880   3
   1 -12  -3 1.50642 22.8168   2
  -1  12   2 39.1426 22.8417   3
   1 -12  -2 9.72300 20.4462   2
  -1  12   1 53.1091 25.2612   3
   1 -12  -1 120.463 25.1905   2
   1 -12   0 97.0378 25.2057   2
  -1  12   0 53.7351 23.0817   3
  -1  12  -1-7.89735 22.0380   3
   1 -12   1 11.7104 23.1294   2
  -1  12  -2-18.4285 21.2701   3
   1 -12   2-12.8843 22.6949   2
  -1  12  -3 12.8919 22.6982   3
   1 -12   3 8.09976 22.8304   2
  -1  12  -4-10.5492 18.4323   3
   1 -12   4 28.0499 23.0531   2
   1 -12   5 39.3779 24.4462   2
  -1  12  -5 16.7351 22.8032   3
  -1  12  -6 33.7711 22.9175   3
   1 -12   6 76.6593 24.0145   2
   1 -12   7 19.9754 24.1911   2
  -1  12  -7 81.6159 22.5644   3
   1 -12   8 74.3038 22.6591   2
  -1  12  -8 54.9007 21.1350   3
  -1  12  -9 47.8162 21.1101   3
   1 -12   9 54.8347 23.8738   2
   1 -12  10-1.14408 21.3103   2
  -1  12 -10 39.4802 17.6579   3
   1 -12  11 28.8237 23.8564   4
   1 -12  12 133.433 24.8744   4
   1 -11 -10 87.8650 25.4935   2
   1 -11  -9 166.970 26.9197   2
   1 -11  -8 42.1893 22.3152   2
   1 -11  -7 79.8724 24.5844   2
   1 -11  -6 108.411 25.9051   2
   1 -11  -5 216.624 27.8139   2
   1 -11  -4 2.65441 20.6363   2
   1 -11  -3 289.492 26.4928   2
  -1  11   3 268.689 32.3683   3
   1 -11  -2 122.694 23.0959   2
  -1  11   2 98.4043 25.0671   3
   1 -11  -1 72.6738 22.3792   2
  -1  11   1 85.6266 25.2104   3
  -1  11   0 643.280 31.2317   3
   1 -11   0 765.592 34.1623   2
   1 -11   1 5.38244 21.7030   2
  -1  11  -1 63.3476 23.7025   3
  -1  11  -2 10.3774 21.7392   3
   1 -11   2 3.54403 20.7717   2
  -1  11  -3 39.2463 21.6018   3
   1 -11   3 29.9238 21.4545   2
  -1  11  -4 3.27665 20.0865   3
   1 -11   4-20.4884 20.4875   2
  -1  11  -5 47.5404 20.5322   3
   1 -11   5 82.1213 21.7861   2
   1 -11   6 63.9527 22.2334   2
  -1  11  -6 56.2166 22.1912   3
  -1  11  -7 111.816 23.1654   3
   1 -11   7 124.164 24.2374   2
  -1  11  -8 2.73133 18.9946   3
   1 -11   8-11.1760 21.1573   2
  -1  11  -9 201.210 23.2702   3
   1 -11   9 270.582 24.7974   2
  -1  11 -10 11.2090 20.5290   3
   1 -11  11 89.6911 25.1545   4
  -1  11 -11 24.8977 19.1735   3
   1 -11  12 16.8734 25.1857   4
   1 -11  13 6.86908 23.0290   4
   1 -11  14-9.73626 23.9610   4
   1 -10 -12 40.0683 24.5885   2
   1 -10 -11 11.2186 24.8074   2
   1 -10 -10 298.436 28.7969   2
   1 -10  -9-5.43953 19.8268   2
  -1  10   9-54.8051 27.2610   4
   1 -10  -8 237.119 26.3421   2
  -1  10   8 189.835 27.5024   4
   1 -10  -7 78.9830 22.8607   2
  -1  10   7 108.162 23.5147   4
   1 -10  -6 118.412 23.8350   2
   1 -10  -5 63.2529 23.9611   2
   1 -10  -4 798.778 33.0745   2
   1 -10  -3 95.4419 22.3895   2
  -1  10   2 51.2552 25.6259   3
   1 -10  -2-15.9802 21.3843   2
  -1  10   1 486.361 29.4665   3
   1 -10  -1 573.550 28.8813   2
   1 -10   0 116.897 22.7068   2
  -1  10   0 108.647 23.5511   3
   1 -10   1 55.0491 23.7680   2
  -1  10  -1 66.9493 20.6605   3
   1 -10   2-26.6933 21.9007   2
  -1  10  -2-3.39896 20.6511   3
   1 -10   3 238.850 24.2075   2
  -1  10  -3 192.477 21.1827   3
   1 -10   4-28.2121 20.6114   2
  -1  10  -4 27.6169 18.4272   3
   1 -10   5 612.548 29.4515   2
  -1  10  -5 469.783 25.7255   3
  -1  10  -6 3.18269 19.8734   3
   1 -10   6-10.9339 22.7952   2
   1 -10   7 276.618 26.3940   2
  -1  10  -7 216.369 23.4111   3
  -1  10  -8 54.8270 19.6152   3
   1 -10   8-5.16448 21.9818   2
  -1  10  -9 146.538 21.5820   3
   1 -10   9 195.539 23.7268   2
  -1  10 -10-3.15530 19.0553   3
   1 -10  11 104.497 24.0512   4
  -1  10 -11 37.6946 20.4390   3
   1 -10  12 20.3514 22.3540   4
  -1  10 -12 37.7304 20.0997   3
   1 -10  13 50.9783 20.3350   4
   1 -10  14 26.7985 23.7229   4
   1 -10  15 26.7904 24.7902   4
   1 -10  16 0.61432 24.7138   4
   1  -9 -14 75.6908 26.6445   2
   1  -9 -13-3.25524 24.5521   2
   1  -9 -12 119.529 22.8396   2
  -1   9  11 193.411 29.7384   4
   1  -9 -11 196.941 26.1155   2
  -1   9  10 78.2907 25.4346   4
   1  -9 -10 101.699 24.5841   2
   1  -9  -9 192.302 25.1789   2
  -1   9   9 147.962 24.2628   4
  -1   9   8 14.2731 22.1301   4
   1  -9  -8 44.6496 21.0080   2
  -1   9   7 16.1517 20.2859   4
   1  -9  -7 9.23471 20.8375   2
  -1   9   6 268.528 26.1104   4
   1  -9  -6 225.598 23.2804   2
   1  -9  -5 323.153 24.3734   2
   1  -9  -4 100.667 20.9895   2
   1  -9  -3 10.8021 20.0477   2
   1  -9  -2-13.7753 18.7816   2
  -1   9   1 1589.97 41.9848   3
   1  -9  -1 1552.63 36.6966   2
  -1   9   0 359.536 25.0001   3
   1  -9   0 318.387 24.0211   2
   1  -9   1 55.4193 21.0638   2
  -1   9  -1 92.0581 20.4049   3
  -1   9  -2 239.208 22.7441   3
   1  -9   2 256.878 23.7684   2
  -1   9  -3 208.918 22.2146   3
   1  -9   3 208.189 22.2911   2
  -1   9  -4 147.803 19.5955   3
   1  -9   4 133.794 20.6938   2
   1  -9   5 622.370 27.5724   2
  -1   9  -5 606.169 27.1854   3
  -1   9  -6 259.589 23.2296   3
   1  -9   6 236.201 23.9478   2
   1  -9   7 1519.76 36.9084   2
  -1   9  -7 1390.06 35.5892   3
  -1   9  -8 2055.30 40.6616   3
   1  -9   8 2178.11 43.2286   2
  -1   9  -9 7.58044 19.4247   3
   1  -9  10 97.4429 19.3415   4
  -1   9 -10 7.35398 18.4464   3
  -1   9 -11 4.13620 17.4711   3
   1  -9  11 27.1430 20.6996   4
  -1   9 -12-26.5246 17.3902   3
   1  -9  12 2.71875 21.6556   4
   1  -9  13 162.854 24.6457   4
  -1   9 -13 141.736 19.1587   3
   1  -9  14 14.6470 25.3457   4
   1  -9  15-31.8759 23.9381   4
   1  -9  16 19.0070 26.1638   4
   1  -9  17 42.0693 27.9302   4
   1  -8 -15 80.0863 24.7207   2
   1  -8 -14 62.9707 22.7336   2
   1  -8 -13 194.900 26.9465   2
  -1   8  13 176.308 28.6257   4
   1  -8 -12 419.457 31.0063   2
  -1   8  12 368.102 30.4343   4
   1  -8 -11 23.8538 22.1083   2
  -1   8  11-19.7324 20.6289   4
  -1   8  10-8.55291 22.2177   4
   1  -8 -10 20.3619 19.8197   2
   1  -8  -9 98.0217 21.7135   2
  -1   8   9 51.6731 22.5331   4
  -1   8   8 530.880 29.5411   4
   1  -8  -8 532.198 27.7722   2
   1  -8  -7 252.771 23.8689   2
  -1   8   7 240.260 25.8106   4
   1  -8  -6 841.573 30.6850   2
  -1   8   6 816.370 33.0628   4
  -1   8   5 600.888 30.4908   4
   1  -8  -5 530.411 26.3814   2
   1  -8  -4 3.42403 18.9248   2
  -1   8   4-17.6341 21.8596   4
   1  -8  -3 992.175 29.5953   2
   1  -8  -2 751.436 26.7254   2
   1  -8  -1 302.638 19.7298   2
  -1   8   1 301.908 23.2172   3
  -1   8   0 766.049 28.0433   3
   1  -8   0 798.250 25.7421   2
   1  -8   1 596.050 26.2304   2
  -1   8  -1 566.293 23.7203   3
  -1   8  -2 1579.67 34.2685   3
   1  -8   2 1803.82 36.1348   2
   1  -8   3 296.082 22.2249   2
  -1   8  -3 328.556 20.8695   3
  -1   8  -4 242.435 19.9785   3
   1  -8   4 249.071 21.5782   2
   1  -8   5 271.631 21.3488   2
  -1   8  -5 288.683 21.1798   3
  -1   8  -6 12.6965 17.1015   3
   1  -8   6 6.40085 16.6794   2
   1  -8   7 63.5490 18.7280   2
  -1   8  -7 88.2545 18.4068   3
   1  -8   8 17.6289 17.6759   2
  -1   8  -8 11.6873 16.8775   3
  -1   8  -9 66.1035 17.0793   3
  -1   8 -10 615.934 25.7888   3
   1  -8  10 671.247 27.2310   4
  -1   8 -11 69.7041 17.4825   3
   1  -8  11 64.4842 21.4882   4
   1  -8  12 85.8581 24.0368   4
  -1   8 -12 68.3906 20.6890   3
  -1   8 -13 72.6642 20.2223   3
   1  -8  13 85.2410 24.1098   4
   1  -8  14 476.546 30.9787   4
  -1   8 -14 496.324 25.2081   3
  -1   8 -15 49.4141 20.9620   3
   1  -8  15 37.9382 23.5105   4
   1  -8  16 54.9298 27.0576   4
   1  -8  17 48.1513 26.0045   4
   1  -8  18 63.0009 25.8410   4
   1  -7 -16 155.929 25.8515   2
  -1   7  15 12.3959 26.5755   4
   1  -7 -15 39.8851 22.3478   2
  -1   7  14 44.1877 25.1961   4
   1  -7 -14 74.3209 23.0640   2
  -1   7  13 186.878 24.7956   4
   1  -7 -13 150.969 24.8695   2
  -1   7  12 188.957 25.0364   4
   1  -7 -12 256.600 22.2822   2
  -1   7  11 315.217 25.1535   4
   1  -7 -11 260.414 22.4680   2
   1  -7 -10 159.045 22.9597   2
  -1   7  10 166.768 24.5364   4
  -1   7   9-11.8016 23.1725   4
   1  -7  -9 35.2756 20.9292   2
  -1   7   8 22.8610 23.9699   4
   1  -7  -8 52.2967 21.2055   2
   1  -7  -7 305.228 24.1461   2
  -1   7   7 307.174 25.7085   4
  -1   7   6 224.111 23.6571   4
   1  -7  -6 247.089 22.0192   2
  -1   7   5 1772.00 36.4743   4
   1  -7  -5 1702.92 34.9890   2
   1  -7  -4 201.930 18.7697   2
  -1   7   4 240.268 21.8446   4
   1  -7  -3 102.603 15.4117   2
  -1   7   3 129.782 21.1415   4
   1  -7  -2 520.697 22.2520   2
   1  -7  -1 159.903 17.5747   2
  -1   7   0 540.719 22.8166   3
   1  -7   0 545.717 21.5674   2
  -1   7  -1 272.061 20.1594   3
   1  -7   1 297.077 19.2661   2
  -1   7  -2 118.744 17.3883   3
   1  -7   2 124.454 16.5025   2
  -1   7  -3 90.7503 15.8863   3
   1  -7   3 73.4501 15.8685   2
  -1   7  -4 2786.57 39.3768   3
   1  -7   4 2901.10 39.5264   2
   1  -7   5 3.64970 14.2068   2
  -1   7  -5 10.3739 15.2804   3
   1  -7   6 1908.84 33.5009   2
  -1   7  -6 1780.23 32.8352   3
   1  -7   7 3.56960 15.3038   2
  -1   7  -7 13.9166 15.6581   3
  -1   7  -8 48.3607 15.2994   3
  -1   7  -9-1.50948 16.1682   3
   1  -7   9 16.1889 17.4762   4
  -1   7 -10 1.47193 16.5889   3
   1  -7  10 50.8025 19.5252   4
  -1   7 -11 11.1805 15.6927   3
   1  -7  11 22.4027 19.5568   4
   1  -7  12 44.8203 20.0248   4
  -1   7 -12 22.3306 18.8450   3
  -1   7 -13 53.1794 20.9487   3
   1  -7  13 101.484 23.5138   4
   1  -7  14 31.5635 23.6289   4
  -1   7 -14 34.2308 19.4196   3
   1  -7  15 533.910 30.6719   4
  -1   7 -15 450.661 26.1317   3
   1  -7  16 42.6035 24.2579   4
  -1   7 -16 51.0756 20.3600   3
   1  -7  17 144.252 26.3667   4
   1  -7  18 67.9459 26.5614   4
   1  -7  19 6.99267 27.7430   4
   1  -6 -17 189.148 29.7642   2
  -1   6  17 196.661 30.1881   4
  -1   6  16 222.109 30.9713   4
   1  -6 -16 281.480 29.6728   2
  -1   6  15 55.8043 27.3440   4
   1  -6 -15 31.9534 23.7886   2
  -1   6  14 27.4695 22.8582   4
   1  -6 -14-6.62499 21.4353   2
  -1   6  13 287.405 29.0056   4
   1  -6 -13 286.576 26.2096   2
   1  -6 -12 552.735 28.5455   2
  -1   6  12 528.456 30.5841   4
   1  -6 -11 2.99778 18.5744   2
  -1   6  11 17.6054 20.7394   4
  -1   6  10 318.559 25.8699   4
   1  -6 -10 279.508 24.2324   2
  -1   6   9 586.697 29.0819   4
   1  -6  -9 614.022 27.2151   2
  -1   6   8 6197.93 61.7682   4
   1  -6  -8 6276.01 61.3576   2
   1  -6  -7 823.697 26.3853   2
  -1   6   7 897.034 28.4395   4
  -1   6   6 454.095 23.3661   4
   1  -6  -6 495.247 21.6222   2
  -1   6   5 2836.94 40.4495   4
   1  -6  -5 2785.48 38.9632   2
  -1   6   4 304.728 20.5115   4
   1  -6  -4 234.417 17.7555   2
  -1   6   3 1444.98 29.2209   4
   1  -6  -3 1383.76 26.9206   2
   1  -6  -2 240.020 16.4566   2
  -1   6   2 259.257 18.7152   4
   1  -6  -1-7.85848 13.3031   2
   1  -6   0 6299.33 49.8849   2
  -1   6   0 6658.89 55.4139   3
   1  -6   1 391.579 18.3154   2
  -1   6  -1 401.729 19.2993   3
  -1   6  -2 119.608 16.3557   3
   1  -6   2 120.913 15.5471   2
   1  -6   3 26.7394 13.5244   2
  -1   6  -3 20.5514 14.1775   3
   1  -6   4 321.314 17.7959   2
  -1   6  -4 316.327 17.0170   3
  -1   6  -5 818.930 22.5328   3
   1  -6   5 812.781 22.5031   2
  -1   6  -6 913.730 23.4392   3
   1  -6   6 917.831 23.7384   2
  -1   6  -7 22.3621 14.5089   3
  -1   6  -8 1214.79 27.3395   3
  -1   6  -9 127.593 17.0640   3
   1  -6   9 169.607 19.3376   4
   1  -6  10 14.0859 18.6123   4
  -1   6 -10 5.61602 15.5109   3
  -1   6 -11 635.503 24.3338   3
   1  -6  11 731.016 27.4224   4
   1  -6  12-4.62194 20.4225   4
  -1   6 -12 6.89937 16.8431   3
  -1   6 -13 353.305 23.3548   3
   1  -6  13 462.284 27.2010   4
  -1   6 -14 85.7004 19.5199   3
   1  -6  14 88.0474 22.6536   4
  -1   6 -15 607.028 31.6774   3
   1  -6  15 640.082 32.1444   4
  -1   6 -16-1.40911 17.7685   3
   1  -6  16 47.3715 24.9214   4
   1  -6  17 22.7877 23.8303   4
  -1   6 -17 0.99360 19.9240   3
   1  -6  18 37.6195 25.4896   4
   1  -6  19 23.0307 28.1878   4
   1  -6  20 128.691 29.7382   4
  -1   5  19-49.4921 30.8065   4
   1  -5 -18 147.775 28.7412   2
  -1   5  18 28.3644 31.6418   4
   1  -5 -17 701.179 38.4257   2
  -1   5  17 576.609 37.5389   4
   1  -5 -16 32.2722 23.8754   2
  -1   5  16 8.63380 24.0914   4
  -1   5  15 145.720 25.9644   4
   1  -5 -15 103.470 24.8782   2
  -1   5  14 706.211 33.9511   4
   1  -5 -14 773.588 35.7502   2
  -1   5  13 126.979 24.3706   4
   1  -5 -13 158.388 22.7578   2
  -1   5  12 9.28782 18.3660   4
   1  -5 -12 29.4507 19.7405   2
   1  -5 -11 1501.79 36.5018   2
  -1   5  11 1373.83 36.7183   4
   1  -5 -10 788.355 28.5846   2
  -1   5  10 743.472 29.8704   4
  -1   5   9 1658.71 36.1419   4
   1  -5  -9 1592.97 34.4852   2
   1  -5  -8 1542.85 31.8221   2
  -1   5   8 1550.45 34.1403   4
  -1   5   7 17.4781 18.8089   4
   1  -5  -7 2.25609 15.3232   2
  -1   5   6 518.220 22.6292   4
   1  -5  -6 500.471 19.6217   2
   1  -5  -5 2580.60 33.6054   2
  -1   5   5 2630.12 35.1785   4
  -1   5   4 1454.10 28.3868   4
   1  -5  -4 1462.07 25.6713   2
   1  -5  -3-0.54066 11.9920   2
  -1   5   3-5.86672 14.4597   4
   1  -5  -2 340.377 15.2393   2
  -1   5   2 323.848 18.1936   4
   1  -5  -1 111.369 12.9796   2
  -1   5   0 2208.94 30.8054   3
   1  -5   0 2081.46 27.1980   2
  -1   5  -1 3325.41 34.8617   3
   1  -5   1 3549.75 34.9595   2
   1  -5   2-6.10884 11.6358   2
  -1   5  -2-5.31109 11.5513   3
  -1   5  -3 1148.27 23.3191   3
   1  -5   3 1159.64 22.3297   2
   1  -5   4 374.750 16.4275   2
  -1   5  -4 376.637 17.4053   3
  -1   5  -5 611.059 18.8401   3
   1  -5   5 628.591 19.1388   2
  -1   5  -6 566.075 19.7281   3
  -1   5  -7 627.877 21.0912   3
   1  -5   8 230.914 17.5151   4
  -1   5  -8 218.750 16.7857   3
   1  -5   9 350.918 20.3172   4
  -1   5  -9 315.595 18.1679   3
   1  -5  10 98.7469 18.2730   4
  -1   5 -10 86.7031 15.4976   3
   1  -5  11 702.424 26.8826   4
  -1   5 -11 635.401 24.3693   3
   1  -5  12 44.9276 20.0010   4
  -1   5 -12 36.7844 17.0762   3
  -1   5 -13 280.268 23.5385   3
   1  -5  13 319.239 24.9787   4
   1  -5  14 115.621 23.0990   4
  -1   5 -14 77.3811 19.0974   3
   1  -5  15 21.3060 22.7073   4
  -1   5 -15 27.2685 21.3923   3
   1  -5  16 82.8436 24.8390   4
  -1   5 -16 79.8594 22.6130   3
  -1   5 -17 34.8825 19.6832   3
   1  -5  17 23.6174 24.8992   4
   1  -5  18-17.0644 26.1015   4
  -1   5 -18 24.8903 21.9765   3
   1  -5  19 8.88663 26.6884   4
   1  -5  20-2.88962 27.5932   4
  -1   4  20 102.392 31.0935   4
  -1   4  19 156.925 32.3505   4
   1  -4 -19 254.482 29.5116   2
  -1   4  18 465.368 37.3297   4
   1  -4 -18 543.286 35.6144   2
   1  -4 -17 271.719 29.1428   2
  -1   4  17 243.418 28.8725   4
   1  -4 -16 377.665 27.9858   2
  -1   4  16 374.192 30.0076   4
  -1   4  15-1.83985 23.8217   4
   1  -4 -15-19.8050 20.8596   2
  -1   4  14 270.029 27.0262   4
   1  -4 -14 226.777 24.0426   2
   1  -4 -13 160.478 21.8622   2
  -1   4  13 138.745 23.6241   4
   1  -4 -12 173.181 21.3837   2
  -1   4  12 138.676 21.9660   4
   1  -4 -11 233.834 21.2181   2
  -1   4  11 242.453 23.8895   4
   1  -4 -10 0.36756 15.9540   2
  -1   4  10-8.74618 18.8619   4
  -1   4   9 2449.01 39.1483   4
   1  -4  -9 2476.88 37.6942   2
   1  -4  -8 1262.63 27.2265   2
  -1   4   8 1261.62 29.4495   4
  -1   4   7 1181.44 27.4737   4
   1  -4  -7 1158.19 25.7420   2
   1  -4  -6 61.2708 14.3422   2
  -1   4   6 65.3111 16.7379   4
   1  -4  -5 0.36110 11.3557   2
  -1   4   5 3.10684 15.1962   4
  -1   4   4 1069.10 23.0562   4
   1  -4  -4 1064.21 20.4821   2
  -1   4   3 1665.46 25.4872   4
   1  -4  -3 1652.60 22.9025   2
   1  -4  -2 1337.59 20.3778   2
  -1   4   2 1339.61 22.9783   4
  -1   4   1-2.75358 13.1195   4
   1  -4  -1-5.01499 9.92673   2
  -1   4   0 627.031 17.1167   3
   1  -4   0 591.403 14.5087   2
  -1   4  -1 284.363 14.5110   3
   1  -4   1 270.239 13.2098   2
  -1   4  -2 10531.1 53.7238   3
   1  -4   2 10412.9 49.4768   2
  -1   4  -3 1573.47 24.0948   3
   1  -4   3 1593.85 22.4161   2
  -1   4  -4 432.613 15.8977   3
   1  -4   4 450.577 14.9241   2
  -1   4  -5 11.5051 11.5492   3
  -1   4  -6 582.913 18.1686   3
  -1   4  -7 5274.59 44.7609   3
   1  -4   7 5271.70 43.0485   4
  -1   4  -8 2704.72 35.4050   3
   1  -4   8 2783.72 34.0369   4
   1  -4   9 312.354 19.0119   4
  -1   4  -9 260.231 18.2074   3
  -1   4 -10 4.68943 12.9520   3
   1  -4  10-10.9727 15.6977   4
   1  -4  11 440.352 23.1280   4
  -1   4 -11 432.566 20.7948   3
  -1   4 -12-20.2430 16.4901   3
   1  -4  12 25.5189 19.1742   4
   1  -4  13 1207.52 32.5726   4
  -1   4 -13 1097.92 32.6438   3
   1  -4  14 421.476 27.2204   4
  -1   4 -14 379.779 25.1176   3
   1  -4  15 67.3344 22.8497   4
  -1   4 -15 41.4542 19.7053   3
   1  -4  16 1095.81 36.9905   4
  -1   4 -16 999.107 33.4423   3
  -1   4 -17 122.763 27.2039   3
   1  -4  17 13.9508 23.8467   4
   1  -4  18-20.6017 26.0218   4
  -1   4 -18 3.41699 20.8054   3
   1  -4  19 6.90519 25.3679   4
   1  -4  20 88.1476 26.6834   4
   1  -4  21 2.33295 28.8690   4
   1  -3 -20 54.1474 24.8909   2
  -1   3  20 104.826 28.6954   4
  -1   3  19 72.7929 28.5488   4
   1  -3 -19 64.3447 24.5852   2
  -1   3  18 25.9487 25.5555   4
   1  -3 -18 8.68899 24.1858   2
  -1   3  17 52.0832 24.5548   4
   1  -3 -17 59.1782 22.8750   2
   1  -3 -16 70.7064 22.0664   2
  -1   3  16 91.4608 26.0357   4
   1  -3 -15 121.749 22.4714   2
  -1   3  15 115.221 24.3155   4
  -1   3  14 76.9365 22.4758   4
   1  -3 -14 113.471 20.7216   2
  -1   3  13 7.87790 21.1997   4
   1  -3 -13 34.7926 18.5098   2
   1  -3 -12 902.168 28.9544   2
  -1   3  12 916.902 30.4409   4
   1  -3 -11 80.0625 16.6360   2
  -1   3  11 57.2160 20.2268   4
  -1   3  10 136.880 19.0565   4
   1  -3 -10 146.242 17.9480   2
   1  -3  -9 1629.70 29.8735   2
  -1   3   9 1612.17 31.5924   4
  -1   3   8 1832.38 31.6808   4
   1  -3  -8 1878.94 29.9270   2
   1  -3  -7 14598.4 71.4365   2
  -1   3   7 14462.6 74.1937   4
   1  -3  -6 325.792 15.6731   2
  -1   3   6 321.866 17.8613   4
   1  -3  -5 330.133 14.4401   2
  -1   3   5 317.899 17.5465   4
  -1   3   4 6914.53 45.3788   4
   1  -3  -4 7204.77 42.8600   2
  -1   3   3 6677.74 42.0909   4
   1  -3  -3 6521.68 36.4846   2
   1  -3  -2 2244.91 21.1826   2
  -1   3   2 2226.45 25.2762   4
   1  -3  -1 2468.41 21.2116   2
  -1   3   1 2444.52 25.2970   4
  -1   3   0 12800.8 51.7710   3
   1  -3   0 12625.5 44.0909   2
   1  -3   1 11545.6 43.3447   2
  -1   3  -1 11518.0 49.1995   3
   1  -3   2 43918.4 87.1148   2
  -1   3  -2 43449.5 97.7236   3
   1  -3   3 3974.72 28.6860   2
  -1   3  -3 3970.11 31.7907   3
  -1   3  -4 59.7243 11.1372   3
  -1   3  -5 2251.14 26.7444   3
   1  -3   6 558.960 16.3680   4
  -1   3  -6 517.764 17.3023   3
   1  -3   7 3272.37 32.6687   4
  -1   3  -7 3197.56 35.1531   3
   1  -3   8 493.705 18.7736   4
  -1   3  -8 308.179 7.80932   5
  -1   3  -8 465.742 19.3597   3
  -1   3  -9 250.686 16.3900   3
   1  -3   9 246.424 17.4867   4
  -1   3 -10 834.908 24.1134   3
   1  -3  10 829.896 24.1343   4
  -1   3 -11 193.522 19.2170   3
   1  -3  11 206.894 19.5616   4
   1  -3  12 3551.05 46.4467   4
  -1   3 -12 3615.45 48.3104   3
  -1   3 -13 193.968 21.5281   3
   1  -3  13 206.572 23.6492   4
  -1   3 -14 881.819 31.2609   3
   1  -3  14 866.047 33.4486   4
   1  -3  15 64.3432 23.8667   4
  -1   3 -15 64.7878 20.9534   3
   1  -3  16 64.3253 24.6260   4
  -1   3 -16 38.9697 19.3921   3
   1  -3  17-14.8615 23.6847   4
  -1   3 -17-9.16251 21.5067   3
  -1   3 -18 9.57752 20.5797   3
   1  -3  18-32.0197 25.4655   4
   1  -3  19-2.67982 23.1105   4
  -1   3 -19 37.2963 20.8905   3
   1  -3  20 143.207 26.7982   4
   1  -3  21 109.434 29.6223   4
  -1   2  20-62.1713 26.7419   4
   1  -2 -20 23.9825 23.8578   2
   1  -2 -19 109.681 24.9168   2
  -1   2  19 153.471 29.5028   4
  -1   2  18 387.918 30.8218   4
   1  -2 -18 392.391 28.1692   2
  -1   2  17 184.368 27.0398   4
   1  -2 -17 156.591 24.3434   2
  -1   2  16 134.815 24.7940   4
   1  -2 -16 142.687 22.4026   2
   1  -2 -15 41.1086 19.7869   2
  -1   2  15-11.2462 22.0292   4
  -1   2  14 38.3283 21.4645   4
  -1   2  13 115.336 21.7951   4
  -1   2  12 690.296 27.2578   4
  -1   2  11 6.28495 16.9703   4
  -1   2  10 387.441 21.7034   4
  -1   2   9 174.664 17.5401   4
  -1   2   8 3916.28 19.8396   1
  -1   2   8 4036.48 41.3941   4
  -1   2   7 8544.51 54.3122   4
  -1   2   7 8145.73 27.9517   1
  -1   2   6 3550.03 34.7232   4
  -1   2   6 3329.61 18.0656   1
  -1   2   5 12365.3 57.3368   4
   1  -2  -5 12183.2 52.0174   2
  -1   2   5 11891.4 33.0552   1
   1  -2  -4 1978.26 20.4671   2
  -1   2   4 1961.25 24.0276   4
  -1   2   3 3931.08 29.8982   4
   1  -2  -3 3839.64 24.5960   2
  -1   2   2 7368.04 37.2404   4
   1  -2  -2 7408.53 29.6932   2
  -1   2   1 5052.23 29.1851   4
  -1   2   0 2684.75 21.0489   3
  -1   2   0 2566.82 21.2138   4
  -1   2  -1 4811.14 28.3510   3
  -1   2  -2 4666.04 29.2345   3
  -1   2  -3 21526.0 63.9144   3
  -1   2  -4 5029.69 34.2534   3
  -1   2  -4 4878.74 21.9236   5
  -1   2  -5 276.786 12.8446   3
   1  -2   5 267.498 12.2362   4
   1  -2   6 580.283 15.8474   4
  -1   2  -6 536.113 17.3700   3
   1  -2   7 314.617 15.1668   4
  -1   2  -7 301.083 15.5477   3
   1  -2   8 540.602 18.4349   4
  -1   2  -8 556.088 19.7084   3
  -1   2  -9 363.003 18.4320   3
   1  -2   9 345.324 17.5718   4
  -1   2 -10 15.5033 15.0388   3
   1  -2  10 12.5286 15.7120   4
  -1   2 -11 99.2755 16.0173   3
   1  -2  11 99.2450 17.5586   4
  -1   2 -12 49.1709 18.5305   3
   1  -2  12 57.9949 20.5730   4
   1  -2  13 242.472 24.2538   4
  -1   2 -13 230.958 23.1065   3
  -1   2 -14 1799.92 39.6939   3
   1  -2  14 1704.36 39.3421   4
  -1   2 -15 1642.10 38.3772   3
   1  -2  15 1581.26 40.0639   4
   1  -2  16 58.8667 23.1787   4
  -1   2 -16 56.8779 20.9793   3
   1  -2  17-10.9495 22.5123   4
  -1   2 -17 21.5836 23.2542   3
   1  -2  18 5.81709 24.0377   4
  -1   2 -18 21.5744 21.7411   3
  -1   2 -19 30.8291 23.4592   3
   1  -2  19 17.1808 25.6994   4
   1  -2  20 51.1869 27.3780   4
   1  -2  21 51.2702 30.3900   4
  -1   1  21 1.81327 28.9862   4
   1  -1 -20 297.588 30.2921   2
  -1   1  20 124.476 29.7842   4
  -1   1  19 55.6087 23.3618   4
  -1   1  18 45.2690 27.8327   4
  -1   1  17 237.311 28.3069   4
  -1   1  16 557.158 31.0132   4
  -1   1  15 144.942 23.1799   4
  -1   1  14 252.166 24.5272   4
  -1   1  13 16.8016 21.2445   4
  -1   1  12 6.49937 18.5876   4
  -1   1  11 100.528 17.7308   4
  -1   1  10 1023.44 27.1258   4
  -1   1   9 259.079 18.7905   4
  -1   1   9 267.996 7.85514   1
  -1   1   8 10015.6 33.9503   1
  -1   1   8 10462.0 62.2906   4
  -1   1   7 5252.74 42.2326   4
  -1   1   7 5047.80 23.7083   1
  -1   1   6 3413.48 32.4676   4
  -1   1   6 3324.28 18.8609   1
  -1   1   5 14912.5 37.1462   1
  -1   1   5 15150.3 59.3447   4
  -1   1   4 34.7534 10.9732   4
  -1   1   4 28.6494 5.52721   1
  -1   1   3 46.9954 5.93169   1
  -1   1   3 43.2080 9.59390   4
  -1   1   2 4091.77 18.3564   1
  -1   1   2 4060.62 23.7422   4
  -1   1   1 4639.00 22.0421   4
  -1   1   1 4579.98 18.5850   1
  -1   1   0 4662.90 17.8932   1
  -1   1  -1 12486.9 36.9974   3
  -1   1  -2 58.6657 8.59058   3
  -1   1  -2 59.7553 6.77773   5
   1  -1   3 14033.4 40.6119   4
  -1   1  -3 14478.4 50.4058   3
   1  -1   4 2859.68 22.2632   4
  -1   1  -4 2851.44 26.2616   3
   1  -1   5 10.3327 9.46207   4
  -1   1  -5 5.71588 4.68478   0
  -1   1  -5 0.49348 10.6373   3
  -1   1  -6 1844.42 13.2065   0
   1  -1   6 1925.40 22.9933   4
  -1   1  -6 1998.04 27.4689   3
  -1   1  -7 110.797 5.77923   0
  -1   1  -7 134.685 14.0180   3
   1  -1   7 112.620 13.0855   4
   1  -1   8 392.076 17.2561   4
  -1   1  -8 312.130 6.57690   0
  -1   1  -8 397.697 18.6799   3
   1  -1   9 4696.60 43.9890   4
  -1   1  -9 4778.49 46.9499   3
   1  -1  10 1338.56 29.6798   4
  -1   1 -10 1361.95 30.4538   3
   1  -1  11 3029.96 40.9427   4
  -1   1 -11 3060.28 42.5653   3
   1  -1  12 178.836 20.2901   4
  -1   1 -12 174.685 19.7333   3
   1  -1  13 1685.82 35.4582   4
  -1   1 -13 1726.82 35.8388   3
   1  -1  14 280.765 24.3515   4
  -1   1 -14 302.100 22.3027   3
  -1   1 -15 304.237 22.5347   3
   1  -1  15 288.155 24.6151   4
   1  -1  16 534.325 28.9911   4
  -1   1 -16 461.822 27.7133   3
   1  -1  17 215.528 26.0101   4
  -1   1 -17 305.169 26.3895   3
   1  -1  18 31.9083 24.6925   4
   1  -1  19 35.5977 22.3164   4
   1  -1  20 177.007 27.4280   4
  -1   0  21 77.4437 27.7340   4
  -1   0  20 307.006 34.0380   4
  -1   0  19 78.6997 24.8657   4
  -1   0  18 9.53087 25.6040   4
  -1   0  17 204.074 25.7279   4
  -1   0  16 28.1994 24.5744   4
  -1   0  15 6.97982 22.3486   4
  -1   0  14 51.1875 23.7647   4
  -1   0  13-4.54551 20.4951   4
  -1   0  12 583.788 25.4173   4
  -1   0  11 3036.15 42.3596   4
  -1   0  10 60.2639 17.7712   4
  -1   0  10 38.4915 6.94913   1
  -1   0   9 0.24234 15.6217   4
  -1   0   9 2.77387 6.90482   1
  -1   0   8 8257.36 33.4445   1
  -1   0   8 8415.98 55.0326   4
  -1   0   7 4400.60 24.3818   1
  -1   0   7 4205.18 37.3211   4
   1   0  -7 4241.64 30.5878   3
  -1   0   6 206.294 7.76284   1
  -1   0   6 184.269 13.2932   4
  -1   0   5 4034.15 21.9778   1
  -1   0   5 3473.10 28.8886   4
  -1   0   4 2803.03 23.8417   4
  -1   0   4 3050.33 18.5317   1
  -1   0   3 2230.54 15.4269   1
  -1   0   3 2109.48 18.8435   4
  -1   0   2 4710.48 19.8549   1
  -1   0   2 4729.95 22.2059   4
  -1   0   0 761.307 9.62848   5
  -1   0  -1 232.248 8.39641   3
  -1   0  -2 1504.71 16.8191   3
  -1   0  -2 1512.37 14.5319   2
  -1   0  -3 72.2477 10.1830   3
   1   0   3 65.0987 7.54108   4
  -1   0  -4 11.3759 10.4994   3
   1   0   4-3.42424 8.59510   4
   1   0   5 2727.94 24.7151   4
  -1   0  -5 2718.40 29.1883   3
  -1   0  -6 2239.89 29.0820   3
   1   0   6 2231.21 24.7863   4
  -1   0  -7 6720.82 49.3322   3
   1   0   7 6312.79 42.2543   4
  -1   0  -8 638.564 20.9352   3
   1   0   8 587.627 18.5853   4
  -1   0  -9 184.804 17.4990   3
   1   0   9 173.460 16.1230   4
  -1   0 -10 157.297 15.7939   3
   1   0  10 141.160 16.5137   4
  -1   0 -11 6.88815 16.8904   3
   1   0  11 39.1304 15.2680   4
  -1   0 -12 310.508 20.3675   3
   1   0  12 342.589 21.3326   4
   1   0  13 1082.70 30.8176   4
  -1   0 -13 1126.78 33.2032   3
   1   0  14 52.8248 20.9084   4
   1   0  15 8.80924 19.4709   4
   1   0  16 152.822 24.2413   4
   1   0  17 54.6568 22.5628   4
  -1   0 -18 18.7995 24.0018   2
   1   0  18 46.6994 21.8919   4
  -1   0 -19 36.1496 25.7342   2
  -1   0 -20 0.06995 26.4487   2
  -1  -1  21 26.1735 27.9000   4
  -1  -1  20 246.969 30.8615   4
  -1  -1  19 106.735 27.3758   4
  -1  -1  18 145.114 27.8920   4
  -1  -1  17 79.6410 26.2544   4
  -1  -1  16 517.704 30.5664   4
  -1  -1  15 129.022 24.3853   4
   1   1 -14 949.978 26.3315   3
  -1  -1  14 940.184 33.2945   4
  -1  -1  13 6130.83 62.2835   4
   1   1 -13 6166.36 53.8845   3
  -1  -1  12 14.1233 19.3557   4
   1   1 -12 11.5923 12.6117   3
  -1  -1  11 2653.53 23.1775   1
   1   1 -11 2650.87 31.6047   3
  -1  -1  11 2666.52 40.0210   4
  -1  -1  10 322.251 10.5563   1
   1   1 -10 359.703 14.7712   3
  -1  -1  10 348.900 21.1846   4
   1   1  -9 117.587 11.4191   3
  -1  -1   9 88.4102 8.30365   1
  -1  -1   9 110.594 17.3033   4
   1   1  -8 212.118 11.9380   3
  -1  -1   8 211.997 17.0687   4
  -1  -1   8 201.429 9.05277   1
   1   1  -7 531.439 12.9634   3
  -1  -1   7 568.383 18.5526   4
  -1  -1   7 521.372 11.0990   1
  -1  -1   6 6172.89 40.9610   4
  -1  -1   6 6303.65 29.0365   1
   1   1  -6 6344.82 31.7537   3
   1   1  -5 4077.20 22.5123   3
  -1  -1   5 3904.24 30.8050   4
  -1  -1   5 3952.85 22.7945   1
  -1  -1   4 281.540 12.7020   4
  -1  -1   4 315.747 8.59820   1
  -1  -1   3 635.193 12.6359   4
  -1  -1   3 653.404 13.3089   2
  -1  -1   2 2770.11 16.9326   1
  -1  -1   2 2676.36 17.0840   4
  -1  -1   2 2817.72 21.0671   2
  -1  -1   2 2709.29 16.4813   5
  -1  -1   1 37503.8 223.740   1
  -1  -1   1 37615.8 268.855   2
  -1  -1   0 2233.88 13.8189   1
  -1  -1   0 2166.71 17.9383   2
  -1  -1  -1 5963.34 29.4923   2
  -1  -1  -1 6052.28 20.6351   1
  -1  -1  -2 6890.79 34.6140   2
  -1  -1  -3 792.182 15.7249   2
   1   1   3 775.562 11.3902   4
  -1  -1  -4 219.710 12.9460   3
  -1  -1  -4 217.219 12.1563   2
   1   1   4 202.793 9.79812   4
  -1  -1  -5 8068.63 48.4054   3
   1   1   5 7814.76 39.0974   4
  -1  -1  -5 7968.96 47.4575   2
  -1  -1  -6 450.372 17.4635   3
  -1  -1  -6 409.764 16.4092   2
   1   1   6 436.341 14.7120   4
  -1  -1  -7 3441.91 38.7428   3
   1   1   7 3422.58 32.6590   4
  -1  -1  -7 3510.57 37.1966   2
  -1  -1  -8 3264.14 38.2461   2
   1   1   8 3343.48 34.6759   4
  -1  -1  -9 1470.50 28.7145   2
   1   1   9 1579.70 27.3589   4
   1   1  10 1.20263 13.9244   4
  -1  -1 -10-8.26129 15.0708   2
  -1  -1 -11 513.864 23.8187   2
   1   1  11 534.689 22.2512   4
  -1  -1 -12-5.44334 17.7647   2
   1   1  12 10.2383 16.7957   4
  -1  -1 -13 14.7262 19.5592   2
   1   1  13 8.29955 17.7816   4
   1   1  14 86.4348 19.9580   4
  -1  -1 -14 30.6141 20.1823   2
  -1  -1 -15 111.361 22.7055   2
   1   1  15 114.684 21.5700   4
   1   1  16 462.898 28.5739   4
  -1  -1 -16 518.297 31.7274   2
  -1  -1 -17 18.4339 21.7522   2
  -1  -1 -18 73.8082 21.3744   2
  -1  -1 -19-0.95729 26.0276   2
  -1  -2  21 6.11524 26.8444   4
  -1  -2  20 132.353 30.4658   4
  -1  -2  19 31.0808 27.6970   4
  -1  -2  18-0.79033 26.4345   4
  -1  -2  17 78.9460 25.1173   4
  -1  -2  16 316.286 29.3895   4
  -1  -2  15 2507.70 48.5471   4
  -1  -2  14 460.657 30.7628   4
   1   2 -14 397.487 19.8717   3
   1   2 -13 2431.73 35.8384   3
  -1  -2  13 2618.38 47.0601   4
  -1  -2  12 5.84977 21.5959   4
   1   2 -12 3.01911 12.7292   3
  -1  -2  12 1.17846 9.80855   1
   1   2 -11 326.349 16.1257   3
  -1  -2  11 303.437 11.8818   1
  -1  -2  11 379.198 24.5028   4
  -1  -2  10 1205.00 28.4256   4
   1   2 -10 1150.24 21.4291   3
  -1  -2   9 16.0770 16.2393   4
   1   2  -9 15.6889 9.86965   3
  -1  -2   8 748.142 21.5934   4
   1   2  -8 751.323 16.3301   3
   1   2  -7 1084.67 15.9148   3
  -1  -2   7 1119.30 21.8057   4
  -1  -2   6 1387.50 22.4969   4
   1   2  -6 1373.31 16.1651   3
   1   2  -5 694.937 11.0650   3
  -1  -2   5 668.410 16.0357   4
  -1  -2   4 6422.39 35.3281   4
   1   2  -4 6542.81 27.0602   3
  -1  -2   4 6461.15 39.6564   2
  -1  -2   3 2.49082 5.61097   5
  -1  -2   3 6.21074 8.92236   4
   1   2  -3 0.71548 6.15615   3
  -1  -2   3 2.66782 12.0538   2
  -1  -2   2 5103.24 34.1650   2
  -1  -2   1 437.805 13.9958   2
  -1  -2   0 5131.96 33.0238   2
   1   2   1 648.714 10.8535   4
  -1  -2  -1 608.068 15.0561   2
   1   2   2 1756.88 16.0807   4
  -1  -2  -2 1712.36 21.8315   2
   1   2   3 7713.99 34.4694   4
  -1  -2  -3 7695.65 44.5010   2
  -1  -2  -4 95.6477 13.0250   2
   1   2   4 82.6989 9.46989   4
  -1  -2  -4 76.5287 4.43707   1
   1   2   5 8610.88 43.5717   4
  -1  -2  -5 8823.62 54.3429   2
   1   2   6 966.103 19.1475   4
  -1  -2  -6 981.921 23.4092   2
  -1  -2  -7 950.661 24.4741   2
   1   2   7 995.914 20.5694   4
  -1  -2  -8 4398.05 46.6491   2
   1   2   8 4228.12 39.2171   4
   1   2   9 66.6640 13.3456   4
  -1  -2  -9 66.6405 16.6233   2
   1   2  10 1635.52 30.3769   4
  -1  -2 -10 1725.01 34.4635   2
  -1  -2 -11-3.10194 17.8657   2
   1   2  11 19.9138 16.2847   4
  -1  -2 -12 763.779 29.5967   2
   1   2  12 748.757 25.8669   4
   1   2  13 102.194 18.8550   4
  -1  -2 -13 116.209 21.7955   2
  -1  -2 -14 40.3543 20.5896   2
   1   2  14 30.0246 19.4901   4
  -1  -2 -15 614.758 31.6900   2
  -1  -2 -16 41.5870 23.3749   2
  -1  -2 -17 103.383 25.0516   2
  -1  -2 -18 182.329 28.2319   2
  -1  -2 -19 50.4646 31.2542   2
  -1  -3  21 163.099 29.7909   4
  -1  -3  20-6.53285 28.2835   4
  -1  -3  19 154.375 28.5573   4
  -1  -3  18 52.2370 24.6877   4
  -1  -3  17 268.815 31.1157   4
  -1  -3  16 197.135 29.4142   4
  -1  -3  15 834.901 35.5835   4
  -1  -3  14 190.331 27.5794   4
  -1  -3  13 1621.14 23.9358   1
  -1  -3  13 1611.11 38.7615   4
   1   3 -12 1589.95 27.7160   3
  -1  -3  12 1543.83 36.3925   4
   1   3 -11 1262.84 23.8145   3
  -1  -3  11 1180.18 29.6661   4
   1   3 -10 602.129 17.0466   3
  -1  -3  10 599.493 23.2168   4
  -1  -3   9 236.868 18.5287   4
   1   3  -9 261.253 13.0539   3
  -1  -3   8 257.982 18.1364   4
   1   3  -8 283.621 13.5683   3
   1   3  -7 193.672 10.8661   3
  -1  -3   7 197.001 15.8161   4
  -1  -3   6 9279.28 51.6223   4
   1   3  -6 9209.96 41.5890   3
  -1  -3   6 9287.83 56.1197   2
  -1  -3   5 6100.50 22.7753   5
  -1  -3   5 6361.66 45.2861   2
  -1  -3   5 6102.19 38.7366   4
   1   3  -5 6424.73 33.5196   3
  -1  -3   4 2344.92 16.1889   5
  -1  -3   4 2335.98 23.8616   4
   1   3  -4 2431.63 21.2266   3
  -1  -3   4 2514.83 30.1522   2
  -1  -3   3 11.1769 11.8947   2
   1   3  -3 34.4055 8.73185   3
  -1  -3   2 67.5741 12.6483   2
  -1  -3   1 2123.57 26.2254   2
  -1  -3   0 3138.21 30.8865   2
  -1  -3  -1 10206.5 53.5888   2
  -1  -3  -2 49.7494 12.0614   2
   1   3   2 50.8893 8.80363   4
   1   3   3 716.106 15.1288   4
  -1  -3  -3 717.802 18.9909   2
   1   3   4 1150.26 18.8910   4
  -1  -3  -4 1151.85 22.8434   2
   1   3   5 77.7965 11.9393   4
  -1  -3  -5 88.4834 14.2626   2
  -1  -3  -6 798.331 22.8195   2
   1   3   6 790.682 19.0959   4
   1   3   7 788.479 20.5974   4
  -1  -3  -7 772.899 25.2784   2
  -1  -3  -8 455.611 22.7526   2
   1   3   8 416.812 18.1206   4
   1   3   9 344.819 19.2118   4
  -1  -3  -9 371.848 22.7076   2
   1   3  10 1015.58 27.3547   4
  -1  -3 -10 1095.39 31.7190   2
  -1  -3 -11-10.7708 19.9705   2
   1   3  11-11.4212 17.2785   4
   1   3  12 85.2025 18.5980   4
  -1  -3 -12 43.1457 19.0713   2
  -1  -3 -13-2.68877 20.8412   2
  -1  -3 -14 211.126 25.2447   2
  -1  -3 -15 10.1945 22.5384   2
  -1  -3 -16 95.8649 24.5445   2
  -1  -3 -17-9.49597 25.1072   2
  -1  -3 -18-11.1965 27.0525   2
  -1  -4  21 22.9884 28.9559   4
  -1  -4  20 7.98359 25.9772   4
  -1  -4  19 58.2668 27.4908   4
  -1  -4  18-10.5646 26.9235   4
  -1  -4  17 17.5555 27.0599   4
  -1  -4  16 441.721 32.1545   4
  -1  -4  15 9.14306 24.8467   4
  -1  -4  14 1633.05 40.5874   4
  -1  -4  13 1215.94 35.3911   4
  -1  -4  12 463.271 26.6816   4
  -1  -4  11 69.4470 19.7537   4
   1   4 -11 78.0839 13.0173   3
  -1  -4  10-1.10451 17.1602   4
   1   4 -10 21.7947 11.1634   3
  -1  -4   9 943.479 24.8614   4
   1   4  -9 890.087 18.7042   3
   1   4  -8 312.230 13.3640   3
  -1  -4   8 337.594 18.7702   4
   1   4  -7 219.658 11.5184   3
  -1  -4   7 198.684 16.6871   2
  -1  -4   7 207.785 15.3909   4
  -1  -4   6 530.210 17.4877   4
  -1  -4   6 433.449 7.72605   5
  -1  -4   6 523.310 19.8958   2
   1   4  -6 518.062 14.0988   3
  -1  -4   5 4709.46 44.2852   2
  -1  -4   5 4332.29 35.5938   4
  -1  -4   5 4303.07 22.3707   5
   1   4  -5 4690.00 33.7121   3
   1   4  -4 4125.07 31.5871   3
  -1  -4   4 4025.31 39.9039   2
  -1  -4   3 8.94725 12.9221   2
   1   4  -3 9.79438 9.15527   3
  -1  -4   2 202.751 15.1651   2
  -1  -4   1 7.73629 12.9163   2
  -1  -4   0 2932.34 34.3807   2
  -1  -4  -1 128.054 14.7353   2
   1   4   2 223.832 12.6919   4
  -1  -4  -2 204.447 15.0345   2
  -1  -4  -3 412.881 18.4877   2
   1   4   3 397.215 14.5817   4
   1   4   4 3916.65 34.4640   4
  -1  -4  -4 3921.43 42.0076   2
   1   4   5 243.252 14.3922   4
  -1  -4  -5 245.280 17.9325   2
  -1  -4  -6 53.7819 15.5613   2
   1   4   6 39.9678 13.5953   4
  -1  -4  -7 2664.45 41.0732   2
   1   4   7 2714.76 34.4131   4
   1   4   8 1249.96 27.0375   4
  -1  -4  -8 1275.38 32.3909   2
  -1  -4  -9 4799.78 57.2463   2
   1   4   9 4673.15 48.3892   4
  -1  -4 -10 472.130 27.5340   2
   1   4  10 378.585 22.7100   4
  -1  -4 -11 74.8879 22.3213   2
  -1  -4 -12 136.376 23.6238   2
  -1  -4 -13 381.611 29.6656   2
  -1  -4 -14 510.810 32.5251   2
  -1  -4 -15-17.1354 22.8859   2
  -1  -4 -16 312.952 31.6908   2
  -1  -4 -17 75.9478 30.5012   2
  -1  -5  20 19.6832 26.9854   4
  -1  -5  19 41.6540 27.8447   4
  -1  -5  18 17.1644 28.7753   4
  -1  -5  17 1.56597 31.0613   4
  -1  -5  16 151.303 28.9119   4
  -1  -5  15 185.843 27.2172   4
  -1  -5  14 49.9594 23.0477   4
  -1  -5  13 94.7649 24.0661   4
  -1  -5  12 543.932 27.4832   4
  -1  -5  11 339.124 22.6980   4
  -1  -5  10 40.7229 18.0244   4
   1   5 -10 32.5202 11.1578   3
  -1  -5   9 252.213 19.9227   4
   1   5  -9 243.273 13.9555   3
  -1  -5   8 390.411 18.9965   4
   1   5  -8 377.996 14.7357   3
  -1  -5   8 407.582 21.0957   2
   1   5  -7 102.226 11.6028   3
  -1  -5   7 56.2116 16.5667   2
  -1  -5   7 76.3079 15.5298   4
   1   5  -6 830.247 18.6810   3
  -1  -5   6 799.702 24.0970   2
  -1  -5   6 745.908 20.3966   4
  -1  -5   5-12.3926 14.8971   2
   1   5  -5 4.24580 10.2255   3
   1   5  -4 300.901 13.8584   3
  -1  -5   4 323.118 19.8577   2
   1   5  -3 7249.74 48.0387   3
  -1  -5   3 7583.32 59.1455   2
  -1  -5   2 220.488 17.9791   2
  -1  -5   1 574.610 21.8765   2
  -1  -5   0 1533.62 29.7515   2
  -1  -5  -1 747.352 23.4087   2
  -1  -5  -2 98.9022 16.6944   2
   1   5   3 213.592 15.2790   4
  -1  -5  -3 203.610 18.1371   2
   1   5   4 2206.10 29.5557   4
  -1  -5  -4 2208.38 36.2101   2
   1   5   5 5122.77 44.4429   4
  -1  -5  -5 5152.72 53.9331   2
   1   5   6 15.3084 14.1865   4
  -1  -5  -6 7.29002 18.1798   2
  -1  -5  -7 138.433 21.9937   2
   1   5   7 157.823 18.5010   4
  -1  -5  -8 2095.21 41.8757   2
   1   5   8 2132.27 34.7244   4
  -1  -5  -9 381.020 26.4460   2
  -1  -5 -10 214.562 25.7675   2
  -1  -5 -11 43.0721 22.0763   2
  -1  -5 -12 166.719 24.4261   2
  -1  -5 -13 27.5975 22.1756   2
  -1  -5 -14 434.728 32.7685   2
  -1  -5 -15 56.4195 25.3443   2
  -1  -5 -16 121.342 27.7043   2
  -1  -6  20 129.145 31.7683   4
  -1  -6  19 14.1771 28.5450   4
  -1  -6  18 14.2224 28.6373   4
  -1  -6  17 22.6754 26.1296   4
  -1  -6  16 224.259 29.8354   4
  -1  -6  15 688.408 33.0902   4
  -1  -6  14 88.6727 24.4678   4
  -1  -6  13 1216.88 34.6800   4
  -1  -6  12 66.5449 20.8043   4
  -1  -6  11 214.417 22.3517   4
  -1  -6  10 407.547 22.6920   4
  -1  -6   9 131.379 17.9748   4
   1   6  -9 113.374 13.2342   3
  -1  -6   9 125.193 19.1945   2
   1   6  -8 30.2027 11.7859   3
  -1  -6   8 38.7628 17.7431   2
  -1  -6   8 40.4560 15.5968   4
  -1  -6   7 285.635 18.5988   4
   1   6  -7 305.421 15.9241   3
  -1  -6   7 294.559 21.3331   2
  -1  -6   6 439.956 24.1600   2
   1   6  -6 392.792 16.6696   3
   1   6  -5 621.389 19.5194   3
  -1  -6   5 577.610 25.1633   2
   1   6  -4 1276.26 24.6569   3
  -1  -6   4 1406.78 30.8887   2
  -1  -6   3 31.5513 17.1084   2
   1   6  -3 19.7809 13.4110   3
  -1  -6   2 801.989 26.2184   2
  -1  -6   1 2835.36 40.5040   2
  -1  -6   0 2799.48 40.9013   2
  -1  -6  -1 343.058 21.8166   2
  -1  -6  -2 1321.43 31.3357   2
  -1  -6  -3 873.977 27.2940   2
  -1  -6  -4 346.881 23.4594   2
   1   6   4 368.434 18.7579   4
  -1  -6  -5 185.663 22.0081   2
   1   6   5 152.350 17.4539   4
   1   6   6 30.0111 17.6372   4
  -1  -6  -6 41.5521 23.2383   2
  -1  -6  -7 1024.47 34.2091   2
  -1  -6  -8 2211.97 44.7878   2
  -1  -6  -9 57.3763 22.2578   2
  -1  -6 -10 117.323 22.9579   2
  -1  -6 -11 8.50858 20.6333   2
  -1  -6 -12-10.0166 21.1221   2
  -1  -6 -13-15.6542 24.4099   2
  -1  -6 -14-12.6331 22.5867   2
  -1  -6 -15 6.52899 26.6432   2
  -1  -7  19-38.8162 25.3298   4
  -1  -7  18 52.4509 27.9800   4
  -1  -7  17 39.2755 26.8519   4
  -1  -7  16 83.6780 25.3430   4
  -1  -7  15 381.690 30.2745   4
  -1  -7  14 97.6993 23.1312   4
  -1  -7  13 1499.70 38.6498   4
  -1  -7  12 11.1472 21.5412   4
  -1  -7  11 72.1970 22.5949   4
  -1  -7  10 45.0259 19.0483   4
  -1  -7   9 41.1181 17.8725   4
  -1  -7   9 21.9460 19.5596   2
   1   7  -8 19.2147 13.1701   3
  -1  -7   8 31.4349 17.1898   4
  -1  -7   8 11.8668 18.6962   2
  -1  -7   7 17.3842 15.8197   4
   1   7  -7 3.31803 12.7314   3
  -1  -7   7 13.1418 18.6095   2
   1   7  -6 242.096 17.0472   3
  -1  -7   6 282.149 24.3045   2
   1   7  -5 632.879 21.8885   3
  -1  -7   5 672.128 27.6050   2
   1   7  -4 4610.23 46.3333   3
  -1  -7   4 5079.12 56.7778   2
  -1  -7   3 224.427 23.4332   2
   1   7  -3 225.254 19.4337   3
  -1  -7   2 174.210 22.7503   2
  -1  -7   1 819.552 28.8252   2
  -1  -7   0-9.64417 17.9988   2
  -1  -7  -1 655.811 27.8336   2
  -1  -7  -2 29.5184 19.8394   2
  -1  -7  -3 143.578 21.9455   2
  -1  -7  -4 173.949 23.3468   2
  -1  -7  -5 2298.03 45.2278   2
  -1  -7  -6 2199.06 45.8030   2
  -1  -7  -7 434.159 29.2100   2
  -1  -7  -8 479.124 29.0019   2
  -1  -7  -9 10.2715 21.9039   2
  -1  -7 -10 109.315 23.6454   2
  -1  -7 -11 66.4658 23.7135   2
  -1  -7 -12-22.8741 25.7516   2
  -1  -7 -13 1.69628 25.2586   2
  -1  -7 -14 1.43381 26.4971   2
  -1  -8  18 91.1133 31.0847   4
  -1  -8  17 52.1272 26.0367   4
  -1  -8  16 11.6124 25.4984   4
  -1  -8  15 22.3268 25.1840   4
  -1  -8  14 95.5230 25.2254   4
  -1  -8  13 138.590 24.6207   4
  -1  -8  12-11.7509 20.4061   4
  -1  -8  11-11.9014 19.7330   4
  -1  -8  10 759.165 32.6571   2
  -1  -8  10 765.800 28.9967   4
  -1  -8   9 213.880 24.3221   4
  -1  -8   9 96.2698 26.9260   2
  -1  -8   8 119.555 25.4526   2
  -1  -8   8 189.623 21.5412   4
  -1  -8   7 36.3371 22.0852   2
   1   8  -7 32.8207 15.8690   3
   1   8  -6 1693.44 32.5495   3
  -1  -8   6 1908.34 41.5895   2
   1   8  -5 252.421 18.7073   3
  -1  -8   5 276.475 25.5349   2
  -1  -8   4 218.612 23.7408   2
   1   8  -4 223.650 19.2734   3
  -1  -8   3 645.776 30.5906   2
   1   8  -3 615.843 24.0023   3
   1   8  -2 78.0608 18.7968   3
  -1  -8   2 74.9663 23.2603   2
  -1  -8   1 145.557 22.9097   2
  -1  -8   0 1757.72 40.3505   2
  -1  -8  -1 433.014 29.3580   2
  -1  -8  -2 409.878 27.6494   2
  -1  -8  -3 342.975 27.4642   2
  -1  -8  -4 4.44212 23.0617   2
  -1  -8  -5 236.181 26.4395   2
  -1  -8  -6 280.610 27.4387   2
  -1  -8  -7 82.8703 23.0671   2
  -1  -8  -8 107.654 24.8578   2
  -1  -8  -9-13.5920 23.7971   2
  -1  -8 -10 38.6398 25.8536   2
  -1  -8 -11 35.1326 22.9041   2
  -1  -8 -12 67.5846 25.5635   2
  -1  -8 -13 5.16820 24.4615   2
  -1  -9  17 21.3415 27.1972   4
  -1  -9  16 15.8681 26.6739   4
  -1  -9  15 64.5982 26.3712   4
  -1  -9  14 66.1516 26.9417   4
  -1  -9  13 329.048 28.4876   4
  -1  -9  12 33.4632 23.8468   4
  -1  -9  11 20.5089 21.0415   4
  -1  -9  11-23.9592 21.3511   2
  -1  -9  10 90.9765 22.7831   2
  -1  -9  10 97.7676 21.4615   4
  -1  -9   9 41.9439 20.9092   4
  -1  -9   9 8.07374 21.8067   2
  -1  -9   8 1617.78 42.2490   2
  -1  -9   8 1650.54 35.9801   4
  -1  -9   7 1147.32 38.6427   2
  -1  -9   6 64.4438 25.4539   2
   1   9  -6 134.382 18.5539   3
   1   9  -5 1219.49 31.3390   3
  -1  -9   5 1379.36 40.1970   2
   1   9  -4 290.873 22.4210   3
  -1  -9   4 355.727 28.6259   2
   1   9  -3-1.63780 16.8911   3
  -1  -9   3-20.7148 24.8618   2
   1   9  -2-17.8336 17.8225   3
  -1  -9   2-34.3962 25.8297   2
  -1  -9   1 394.606 29.4769   2
  -1  -9   0 788.237 33.9981   2
  -1  -9  -1 156.884 25.0934   2
  -1  -9  -2 425.956 29.1496   2
  -1  -9  -3 323.776 28.2526   2
  -1  -9  -4 28.6602 23.7990   2
  -1  -9  -5 18.8914 24.2082   2
  -1  -9  -6 6.53263 23.9933   2
  -1  -9  -7 54.6004 23.9045   2
  -1  -9  -8 25.1041 25.1532   2
  -1  -9  -9 210.517 27.2942   2
  -1  -9 -10-6.87639 25.0230   2
  -1  -9 -11 28.8903 27.3552   2
  -1 -10  15-22.6689 23.7058   4
  -1 -10  14 75.0362 27.3541   4
  -1 -10  13 53.8462 26.1698   4
  -1 -10  12 419.938 28.7202   4
  -1 -10  11 78.1584 23.6517   4
  -1 -10  11 85.5820 26.1451   2
  -1 -10  10 118.778 23.0003   4
  -1 -10  10 80.6334 24.5443   2
  -1 -10   9 143.401 23.6595   4
  -1 -10   9 42.5771 24.1870   2
  -1 -10   8 174.433 26.9397   2
  -1 -10   8 232.053 22.8978   4
  -1 -10   7 68.6729 25.4769   2
  -1 -10   6 23.6397 23.6928   2
   1  10  -5 174.295 20.1862   3
  -1 -10   5 186.934 26.0197   2
   1  10  -4 50.3014 18.4789   3
  -1 -10   4 2.01466 22.5223   2
   1  10  -3 177.624 20.7809   3
  -1 -10   3 169.579 26.6995   2
  -1 -10   2 37.7387 24.8759   2
   1  10  -2 40.9536 19.2455   3
  -1 -10   1 12.7559 24.5101   2
   1  10  -1 56.0579 22.9510   3
  -1 -10   0 106.560 24.7280   2
  -1 -10  -1 195.950 26.8171   2
  -1 -10  -2-29.1046 21.8629   2
  -1 -10  -3 12.9681 22.2672   2
  -1 -10  -4 10.4350 25.1403   2
  -1 -10  -5-4.97011 23.1091   2
  -1 -10  -6 28.9822 24.1297   2
  -1 -10  -7 8.32115 23.4508   2
  -1 -10  -8 519.638 35.1801   2
  -1 -10  -9-5.75512 24.8738   2
  -1 -11  14 34.5582 24.0441   4
  -1 -11  13 87.9046 24.5691   4
  -1 -11  12-3.48446 23.3742   4
  -1 -11  11 76.2598 25.7780   2
  -1 -11  11 25.9368 24.4014   4
  -1 -11  10 110.398 25.3412   4
  -1 -11  10 52.6000 23.7301   2
  -1 -11   9 94.4977 25.5289   2
  -1 -11   9 191.773 24.7689   4
  -1 -11   8 14.4790 24.7394   2
  -1 -11   8 113.074 21.3829   4
  -1 -11   7 536.063 33.3069   2
  -1 -11   6 54.9522 25.7406   2
  -1 -11   5-34.5131 24.7702   2
  -1 -11   4 123.915 26.0434   2
   1  11  -4 201.704 22.9774   3
  -1 -11   3-48.9960 24.3109   2
   1  11  -3 8.72159 20.8067   3
  -1 -11   2 9.15720 25.4744   2
   1  11  -2-1.02475 21.4678   3
   1  11  -1 18.2607 23.1669   3
  -1 -11   1-11.2070 27.3741   2
   1  11   0 287.938 28.4644   3
  -1 -11   0 249.374 29.3986   2
  -1 -11  -1 14.5686 22.3486   2
  -1 -11  -2 215.461 29.3656   2
  -1 -11  -3 163.310 28.2757   2
  -1 -11  -4 15.3814 25.9222   2
  -1 -11  -5 7.07249 27.8115   2
  -1 -11  -6-5.61165 27.1924   2
  -1 -11  -7-25.3551 29.8190   2
  -1 -12  12 102.520 26.7162   4
  -1 -12  11-7.81212 22.3147   4
  -1 -12  11-37.8267 25.4875   2
  -1 -12  10 7.49025 23.8866   2
  -1 -12  10 40.7807 23.6734   4
  -1 -12   9-14.6698 24.6062   2
  -1 -12   9 27.5616 24.7790   4
  -1 -12   8 57.9944 23.5778   4
  -1 -12   8 44.9017 24.0587   2
  -1 -12   7 105.693 27.8482   2
  -1 -12   6 12.3275 26.2999   2
  -1 -12   5 10.8635 26.2438   2
  -1 -12   4 128.506 28.6165   2
  -1 -12   3-16.8373 27.2971   2
   1  12  -2-1.08694 22.0243   3
  -1 -12   2 29.0702 28.1284   2
   1  12  -1 88.3344 25.4741   3
  -1 -12   1 116.548 29.3029   2
  -1 -12   0 0.98925 25.4229   2
   1  12   0 0.51773 22.7207   3
  -1 -12  -1 12.7785 26.1673   2
   1  12   1 114.562 27.1223   3
  -1 -12  -2 11.3475 26.2107   2
  -1 -12  -3 79.5491 26.9363   2
   1  13  -1-43.9813 24.7803   3
   1  13   0 115.200 27.1456   3
  -2  14  -4 77.8241 39.4564   3
  -2  14  -5 71.9878 24.5881   3
  -2  13   4 29.9851 26.2835   3
  -2  13   3 8.55001 23.4277   3
  -2  13   2 103.669 28.2630   3
  -2  13   1-5.17522 23.8604   3
  -2  13   0 22.0016 24.0246   3
  -2  13  -1-24.1410 23.6417   3
  -2  13  -2-22.7793 26.2573   3
  -2  13  -3 6.33052 27.1422   3
  -2  13  -4 27.4081 21.8849   3
  -2  13  -5-23.0431 22.4816   3
  -2  13  -6 51.9886 25.1630   3
  -2  13  -7 128.682 26.4883   3
  -2  13  -8-20.7489 22.0344   3
  -2  13  -9-23.0068 21.2258   3
  -2  13 -10-45.4210 22.2922   3
  -2  13 -11-33.4621 24.5609   3
  -2  13 -12-57.1482 24.6903   3
  -2  12   6 27.6196 28.4230   3
  -2  12   5-53.2709 26.7354   3
  -2  12   4 1.09387 26.8203   3
  -2  12   3-55.3043 22.6216   3
  -2  12   2 13.2959 21.6711   3
   2 -12  -1 62.7596 25.5091   2
  -2  12   1 44.1644 24.7838   3
   2 -12   0-51.2089 22.7332   2
  -2  12   0 65.6999 23.7036   3
   2 -12   1 325.558 27.3730   2
  -2  12  -1 319.656 28.7669   3
   2 -12   2-47.3097 20.9066   2
  -2  12  -2-3.64817 22.8349   3
   2 -12   3-12.5716 21.4344   2
  -2  12  -3-22.5265 23.9684   3
  -2  12  -4 82.1521 24.2417   3
   2 -12   4 109.371 24.6073   2
   2 -12   5 19.0929 22.2043   2
  -2  12  -5 7.87299 22.3489   3
  -2  12  -6 320.853 28.0060   3
   2 -12   6 344.783 27.1906   2
   2 -12   7 33.6036 21.3607   2
  -2  12  -7 58.5012 20.8748   3
   2 -12   8 1.76748 18.2953   2
  -2  12  -9 62.6596 24.1996   3
  -2  12 -10 167.695 26.1170   3
   2 -12  11 62.6295 23.3974   4
  -2  12 -11-10.2622 21.0416   3
   2 -12  12 73.7732 25.2327   4
  -2  12 -12-23.0655 21.2683   3
  -2  12 -13 31.4085 24.0272   3
  -2  11  12 52.8665 30.8613   4
  -2  11  11 7.70218 28.8415   4
  -2  11  10 8.15004 27.4735   4
   2 -11 -10 112.056 22.9763   2
  -2  11   9-3.04654 26.0282   4
   2 -11  -9 18.4215 21.8965   2
  -2  11   8 3.95197 26.0949   4
   2 -11  -8 24.6447 20.8948   2
   2 -11  -7 9.52157 20.6887   2
   2 -11  -6 22.3402 22.2616   2
  -2  11   5-2.92077 27.6647   3
   2 -11  -5 18.7881 20.4472   2
  -2  11   4 31.8487 22.4008   3
   2 -11  -4 33.4837 19.6789   2
   2 -11  -3 16.7842 18.1037   2
  -2  11   3-11.5324 26.3721   3
   2 -11  -2 18.3438 18.5385   2
  -2  11   2 28.7181 25.0773   3
  -2  11   1 49.4334 21.4131   3
   2 -11  -1 31.3158 21.7005   2
   2 -11   0 170.383 24.6579   2
  -2  11   0 102.611 24.1555   3
   2 -11   1 17.7533 19.9786   2
  -2  11  -1 22.9036 24.0250   3
  -2  11  -2 127.884 22.7093   3
   2 -11   2 104.479 20.7610   2
   2 -11   3 46.2082 19.5697   2
  -2  11  -3 9.48830 22.8608   3
   2 -11   4-3.94916 19.9662   2
  -2  11  -4-10.4518 21.8570   3
  -2  11  -5 78.3072 20.8577   3
   2 -11   5 91.0488 21.9936   2
  -2  11  -6 21.4073 21.2554   3
   2 -11   6 14.0550 20.5855   2
   2 -11   7-6.78671 20.7004   2
  -2  11  -7-15.9985 20.7147   3
   2 -11   8 43.8444 18.3884   2
  -2  11  -8 53.1162 22.0995   3
  -2  11  -9 55.5102 22.9179   3
  -2  11 -10 7.72216 20.3636   3
   2 -11  11 120.908 25.0921   4
  -2  11 -11 47.7404 21.6339   3
   2 -11  12 87.1363 25.5641   4
  -2  11 -12-36.2865 21.3809   3
   2 -11  13 55.8479 26.0607   4
  -2  11 -13 26.0103 22.2698   3
   2 -11  14 79.3260 26.6126   4
  -2  11 -14 53.5780 22.8993   3
  -2  10  14-5.34245 30.9353   4
   2 -10 -14 67.3445 26.9334   2
  -2  10  13 61.2618 28.6754   4
   2 -10 -13 17.1348 24.8540   2
   2 -10 -12-19.9958 22.5540   2
  -2  10  12-59.3873 25.8851   4
   2 -10 -11 8.92331 22.8420   2
  -2  10  11-11.0543 25.1268   4
   2 -10 -10 29.1761 21.6854   2
  -2  10  10 26.3377 25.8026   4
   2 -10  -9 14.9778 20.0748   2
  -2  10   9-19.1786 25.3957   4
   2 -10  -8 84.8511 21.9520   2
  -2  10   8 47.3242 27.2681   4
  -2  10   7 16.5224 23.2261   4
   2 -10  -7-1.28933 19.5848   2
   2 -10  -6 258.810 24.1657   2
  -2  10   6 255.566 27.7232   4
   2 -10  -5 5.96295 19.9795   2
   2 -10  -4 8.56107 18.7122   2
  -2  10   4 46.0312 27.3649   3
   2 -10  -3 746.928 30.1109   2
  -2  10   3 664.936 32.6833   3
  -2  10   2 558.204 30.9902   3
   2 -10  -2 591.357 27.7941   2
  -2  10   1 379.142 27.1474   3
   2 -10  -1 406.576 25.0595   2
   2 -10   0-4.99401 21.0451   2
  -2  10   0 24.7452 21.6968   3
   2 -10   1 130.232 21.3929   2
  -2  10  -1 143.473 22.6786   3
  -2  10  -2 11.6294 22.2670   3
   2 -10   2 0.67449 18.8625   2
  -2  10  -3 190.743 23.2080   3
   2 -10   3 188.287 22.3257   2
   2 -10   4 50.0775 20.6193   2
  -2  10  -4 7.00681 22.0983   3
  -2  10  -5 237.002 26.0321   3
   2 -10   5 238.457 23.3454   2
  -2  10  -6 1190.43 37.0706   3
   2 -10   6 1332.23 34.6525   2
   2 -10   7 100.668 21.5053   2
  -2  10  -7 97.6081 22.9454   3
  -2  10  -8 384.006 27.3949   3
  -2  10  -9-12.0676 19.2832   3
  -2  10 -10-7.58150 18.7864   3
  -2  10 -11-11.9669 19.9546   3
   2 -10  11 24.6315 20.6515   4
   2 -10  12 61.7974 25.9355   4
  -2  10 -12-31.2742 21.0728   3
   2 -10  13 21.1732 25.0234   4
  -2  10 -13 4.30255 20.7129   3
   2 -10  14 30.4638 23.3896   4
  -2  10 -14-5.44732 20.9494   3
   2 -10  15-14.9380 26.8755   4
  -2  10 -15 79.1245 19.1481   3
   2 -10  16-40.0274 28.3985   4
  -2   9  15 135.197 31.4629   4
   2  -9 -15 169.482 29.4335   2
  -2   9  14 87.2914 28.4097   4
   2  -9 -14 33.9030 24.5097   2
  -2   9  13 193.894 27.7097   4
   2  -9 -13 91.8042 24.9086   2
   2  -9 -12 93.6293 23.3291   2
  -2   9  12 121.516 27.9794   4
   2  -9 -11-56.0188 20.1540   2
  -2   9  11-25.6375 25.5380   4
  -2   9  10-8.76098 27.1070   4
   2  -9 -10 9.20574 19.0106   2
  -2   9   9 75.1050 25.0743   4
   2  -9  -9 849.791 37.4426   2
   2  -9  -8-7.52232 18.6773   2
  -2   9   8 25.3734 22.7592   4
   2  -9  -7 415.728 25.7179   2
  -2   9   7 404.114 29.7993   4
  -2   9   6 921.244 34.0481   4
   2  -9  -6 845.183 30.5425   2
   2  -9  -5 24.1858 19.0033   2
  -2   9   5 32.9241 23.4479   4
   2  -9  -4 1295.42 34.1526   2
   2  -9  -3 327.240 23.0454   2
  -2   9   3 321.302 29.2990   3
   2  -9  -2 126.706 19.2076   2
  -2   9   2 176.869 24.8371   3
  -2   9   1 0.92806 20.3707   3
   2  -9  -1-2.27913 17.1651   2
  -2   9   0 1.17608 19.9641   3
  -2   9  -1 19.8994 20.1441   3
   2  -9   1-17.5075 18.0912   2
   2  -9   2 2510.55 40.5590   2
  -2   9  -2 2308.15 43.8218   3
   2  -9   3 74.8939 18.4192   2
  -2   9  -3 62.0801 22.2272   3
  -2   9  -4 668.321 28.7598   3
   2  -9   4 684.106 28.0193   2
  -2   9  -5 323.805 24.7936   3
   2  -9   5 340.694 22.6704   2
   2  -9   6 250.505 21.5026   2
  -2   9  -6 283.168 23.3807   3
  -2   9  -7 287.756 24.2620   3
   2  -9   7 239.065 22.1388   2
  -2   9  -8 15.1386 19.5875   3
  -2   9  -9 110.934 21.1441   3
  -2   9 -10 110.985 21.5686   3
  -2   9 -11 125.721 21.4818   3
   2  -9  11 175.988 24.4014   4
   2  -9  12-25.5300 22.6271   4
  -2   9 -12 10.4516 18.4233   3
   2  -9  13 72.2968 23.5470   4
  -2   9 -13 63.9783 21.6098   3
  -2   9 -14-21.6314 21.1216   3
   2  -9  14 11.4058 23.3130   4
  -2   9 -15 30.1462 21.5362   3
   2  -9  15 54.9757 26.8450   4
   2  -9  16 18.2592 24.4598   4
  -2   9 -16 34.7402 19.5662   3
  -2   9 -17 37.6641 21.8918   3
   2  -9  17 43.0001 26.0578   4
  -2   8  16 60.5622 29.0769   4
   2  -8 -16 53.5156 24.7427   2
  -2   8  15 138.901 27.5213   4
   2  -8 -15 40.8063 23.8053   2
  -2   8  14 329.309 32.2162   4
   2  -8 -14 270.381 25.4050   2
   2  -8 -13-19.3335 21.7768   2
  -2   8  13 0.41887 24.8383   4
   2  -8 -12 1282.47 38.0639   2
  -2   8  12 1313.44 42.4760   4
   2  -8 -11 182.036 23.5771   2
  -2   8  11 170.694 26.8901   4
  -2   8  10-4.57654 22.4804   4
   2  -8 -10 4.82583 18.6719   2
  -2   8   9-0.39007 24.4082   4
   2  -8  -9 19.8838 18.5883   2
  -2   8   8 38.3105 25.7762   4
   2  -8  -8 55.3431 19.6516   2
  -2   8   7 1595.35 40.6787   4
   2  -8  -7 1628.51 36.5232   2
   2  -8  -6 1073.10 30.5212   2
  -2   8   6 1051.43 35.2922   4
   2  -8  -5 1301.32 31.6387   2
  -2   8   5 1332.11 37.6097   4
   2  -8  -4 24.4393 16.5973   2
  -2   8   4 1.38268 23.9656   4
   2  -8  -3 1983.84 35.6080   2
   2  -8  -2 128.727 17.9212   2
  -2   8   2 152.632 21.5837   3
  -2   8   1 282.694 22.6395   3
   2  -8  -1 275.081 18.4306   2
  -2   8   0 10.3662 18.2160   3
   2  -8   0-31.9898 16.1289   2
   2  -8   1 89.6838 17.6704   2
  -2   8  -1 125.679 18.9953   3
  -2   8  -2 759.427 27.2346   3
   2  -8   2 756.690 24.2856   2
   2  -8   3 61.5458 16.1461   2
  -2   8  -3 68.1214 19.7145   3
  -2   8  -4 14.3146 15.7045   3
   2  -8   4-6.49743 15.3079   2
   2  -8   5 284.764 19.0188   2
  -2   8  -5 247.193 20.8644   3
  -2   8  -6 556.104 24.8294   3
   2  -8   6 588.202 23.0807   2
  -2   8  -7 1263.05 33.2988   3
  -2   8  -8 349.647 23.2514   3
  -2   8  -9 15.4860 19.1129   3
   2  -8  10 81.1202 20.7894   4
  -2   8 -10 39.0187 23.0861   3
   2  -8  11 175.864 23.0875   4
  -2   8 -11 127.146 20.7684   3
   2  -8  12 447.318 26.9102   4
  -2   8 -12 376.600 24.5424   3
   2  -8  13-8.18041 23.3533   4
  -2   8 -13-22.5351 19.2313   3
   2  -8  14 97.9373 24.8981   4
  -2   8 -14 80.1548 23.6703   3
   2  -8  15 31.2140 24.0913   4
  -2   8 -15 30.9921 19.9495   3
   2  -8  16 37.6663 25.8952   4
  -2   8 -16 24.8899 23.3825   3
  -2   8 -17 97.4230 23.6212   3
   2  -8  17 133.056 25.9162   4
  -2   8 -18-35.0911 23.8213   3
   2  -8  18 146.387 27.1539   4
  -2   7  17 34.9278 30.2694   4
   2  -7 -16 1045.23 38.6476   2
  -2   7  16 1240.18 48.2673   4
  -2   7  15 76.4655 30.7286   4
   2  -7 -15 74.7303 23.2305   2
  -2   7  14-1.28204 24.9869   4
   2  -7 -14-56.1040 21.4747   2
   2  -7 -13 230.495 25.4353   2
  -2   7  13 298.713 31.0462   4
  -2   7  12 37.9976 22.7916   4
   2  -7 -12 105.359 20.2082   2
  -2   7  11 27.9698 25.0092   4
   2  -7 -11-1.01982 18.0381   2
  -2   7  10 170.478 26.6927   4
   2  -7 -10 180.114 20.5481   2
  -2   7   9 2.20957 24.3169   4
   2  -7  -9 29.6818 19.5154   2
  -2   7   8 59.5548 24.9677   4
   2  -7  -8 60.3969 18.3908   2
  -2   7   7 2649.12 47.1567   4
   2  -7  -7 2653.64 41.1867   2
  -2   7   6 164.626 24.3662   4
   2  -7  -6 161.580 18.7072   2
  -2   7   5 970.811 31.0139   4
   2  -7  -5 949.006 25.3181   2
   2  -7  -4 12.4741 14.6912   2
  -2   7   4 20.1680 19.4801   4
   2  -7  -3 1165.70 26.2484   2
  -2   7   3 1173.17 31.2830   4
   2  -7  -2 43.9872 13.4987   2
  -2   7   2 46.3928 17.4732   3
   2  -7  -1 386.198 17.8718   2
  -2   7   1 368.108 21.4956   3
   2  -7   0 149.400 15.4401   2
  -2   7   0 188.790 18.2590   3
   2  -7   1 605.246 21.2422   2
  -2   7  -1 548.160 23.6364   3
  -2   7  -2 758.424 25.5586   3
   2  -7   2 754.424 21.6382   2
   2  -7   3 297.510 17.1732   2
  -2   7  -3 270.437 21.5382   3
  -2   7  -4 4110.28 49.3712   3
   2  -7   4 4213.63 43.5682   2
  -2   7  -5 45.4249 17.8011   3
   2  -7   5 38.9105 14.1614   2
  -2   7  -6 279.735 19.9036   3
  -2   7  -7 65.3662 16.3799   3
  -2   7  -8 113.367 19.3099   3
  -2   7  -9 1395.71 33.5235   3
   2  -7  10 141.226 21.1109   4
  -2   7 -10 97.2508 19.6437   3
  -2   7 -11 27.0899 19.2588   3
   2  -7  11 50.5190 19.9798   4
  -2   7 -12 4.10111 16.2569   3
   2  -7  12 10.8095 19.8117   4
   2  -7  13 21.1213 20.4223   4
  -2   7 -13 20.7713 18.4160   3
  -2   7 -14 116.360 22.7539   3
   2  -7  14 87.9530 24.2669   4
   2  -7  15 136.484 24.9528   4
  -2   7 -15 105.539 23.5105   3
   2  -7  16 160.144 26.8818   4
  -2   7 -16 49.7850 23.2055   3
   2  -7  17 134.736 27.2491   4
  -2   7 -17 115.950 25.9380   3
   2  -7  18 72.1533 24.2409   4
  -2   7 -18-3.22849 20.9783   3
   2  -7  19 37.9855 25.6767   4
  -2   7 -19-23.0119 26.0211   3
  -2   6  18 10.2288 29.8299   4
   2  -6 -18-17.4399 26.5152   2
  -2   6  17 194.939 33.2349   4
   2  -6 -17 234.919 26.5534   2
   2  -6 -16 51.6723 24.0582   2
  -2   6  16 81.1380 28.8438   4
  -2   6  15 56.8123 25.9504   4
   2  -6 -15 5.94406 20.5147   2
  -2   6  14 97.6235 26.6289   4
   2  -6 -14 41.6133 21.8902   2
  -2   6  13 135.362 26.8183   4
   2  -6 -13 122.466 21.3360   2
   2  -6 -12 221.811 22.1512   2
  -2   6  12 234.370 26.2416   4
   2  -6 -11 35.6909 18.4723   2
  -2   6  11 69.9328 24.6708   4
   2  -6 -10 78.4074 18.6150   2
  -2   6  10 97.1260 24.2557   4
  -2   6   9 474.162 29.5635   4
   2  -6  -9 482.582 23.7163   2
   2  -6  -8 372.816 21.0721   2
  -2   6   8 423.971 26.7881   4
   2  -6  -7 280.935 17.9193   2
  -2   6   7 287.426 23.1163   4
   2  -6  -6 277.336 17.6784   2
  -2   6   6 292.905 22.7494   4
  -2   6   5 2912.85 42.3964   4
   2  -6  -5 2767.89 35.4504   2
  -2   6   4 2072.98 35.6784   4
   2  -6  -4 1975.21 29.4972   2
   2  -6  -3 40.4593 11.8588   2
  -2   6   3 43.7770 17.7652   4
  -2   6   2 273.888 19.5080   3
   2  -6  -2 276.376 14.6930   2
  -2   6   2 248.983 20.9788   4
  -2   6   1 203.808 18.3202   3
   2  -6  -1 204.278 14.2925   2
  -2   6   0 4102.86 44.4167   3
   2  -6   0 4278.03 38.2869   2
  -2   6  -1 2070.48 33.2560   3
   2  -6   1 2179.51 29.0918   2
  -2   6  -2 2672.27 37.1621   3
   2  -6   2 2650.50 31.1133   2
   2  -6   3 863.618 20.6664   2
  -2   6  -3 869.410 25.1663   3
   2  -6   4 863.079 20.8254   2
  -2   6  -4 835.935 24.2246   3
  -2   6  -5 4232.68 46.6302   3
   2  -6   5 4234.52 40.8859   2
  -2   6  -6 438.456 21.7008   3
  -2   6  -7 63.3904 17.6625   3
  -2   6  -8 827.820 26.6329   3
   2  -6   9 288.705 20.1646   4
  -2   6  -9 256.033 20.8080   3
   2  -6  10 165.834 19.9294   4
  -2   6 -10 120.482 19.4160   3
  -2   6 -11 561.547 22.7656   3
   2  -6  11 544.116 24.6938   4
   2  -6  12 2.82702 19.0048   4
  -2   6 -12 9.05101 19.6753   3
  -2   6 -13 13.6921 19.3046   3
   2  -6  13-2.91921 20.6006   4
  -2   6 -14 1070.17 35.8953   3
   2  -6  14 1186.07 35.5084   4
   2  -6  15 134.560 22.9042   4
  -2   6 -15 43.0386 20.9452   3
  -2   6 -16-0.55077 20.9688   3
   2  -6  16 51.2546 23.3352   4
  -2   6 -17 187.727 26.4017   3
   2  -6  17 280.262 29.5110   4
  -2   6 -18-36.4316 23.1314   3
   2  -6  18 35.4269 24.5727   4
   2  -6  19 24.3931 27.5847   4
  -2   6 -19 10.1400 23.6000   3
   2  -6  20 89.3594 29.9436   4
   2  -5 -19-22.3423 25.6208   2
  -2   5  19-21.4014 29.3482   4
   2  -5 -18 186.164 27.4267   2
  -2   5  18 124.070 31.1795   4
   2  -5 -17-22.0235 20.7134   2
  -2   5  17-3.10522 26.9634   4
  -2   5  16 387.966 32.5290   4
   2  -5 -16 361.419 28.4435   2
  -2   5  15 15.8273 24.4627   4
   2  -5 -15 0.72463 20.1768   2
  -2   5  14 64.1803 26.0580   4
   2  -5 -14 79.8129 20.0908   2
   2  -5 -13 468.471 26.4576   2
  -2   5  13 477.729 31.7293   4
   2  -5 -12 12.9507 17.0370   2
  -2   5  12 55.9085 21.6421   4
  -2   5  11 1229.25 36.9274   4
   2  -5 -11 1215.42 32.0105   2
  -2   5  10 78.8016 23.6299   4
   2  -5 -10 104.586 18.2517   2
   2  -5  -9 793.734 25.6529   2
  -2   5   9 771.944 29.3815   4
   2  -5  -8 110.902 16.2608   2
  -2   5   8 158.136 21.4704   4
  -2   5   7 638.759 25.7582   4
   2  -5  -7 593.026 20.0489   2
   2  -5  -6 1246.00 24.0587   2
  -2   5   6 1275.16 29.5068   4
   2  -5  -5 3214.53 33.6978   2
  -2   5   5 3248.48 40.6852   4
   2  -5  -4 1166.88 21.0631   2
  -2   5   4 1236.48 28.0628   4
   2  -5  -3 1346.04 21.5181   2
  -2   5   3 1369.19 28.2225   4
  -2   5   2 121.905 16.2926   4
  -2   5   2 141.668 16.6070   3
   2  -5  -2 134.061 11.5209   2
  -2   5   1 336.269 17.5298   3
   2  -5  -1 346.784 13.5559   2
  -2   5   1 336.670 18.3623   4
   2  -5   0 2317.72 25.4556   2
  -2   5   0 2130.12 30.3313   3
  -2   5  -1 262.199 15.8469   3
   2  -5   1 266.925 12.3630   2
  -2   5  -2 3.55796 13.8611   3
   2  -5   2-0.96426 9.75198   2
  -2   5  -3 3121.90 36.4416   3
   2  -5   3 2964.77 29.4009   2
  -2   5  -4 2225.41 31.7776   3
  -2   5  -5 17.4260 14.2524   3
  -2   5  -6-24.2327 16.1458   3
  -2   5  -7 147.584 16.8679   3
   2  -5   8 1275.91 25.9180   4
  -2   5  -8 1331.22 29.3799   3
  -2   5  -9 99.5457 18.2614   3
   2  -5   9 117.939 17.4440   4
   2  -5  10 153.173 18.2309   4
  -2   5 -10 125.529 19.4945   3
   2  -5  11 158.198 20.8721   4
  -2   5 -11 114.574 21.0406   3
  -2   5 -12 2.60162 19.1129   3
   2  -5  12 17.7398 19.4987   4
  -2   5 -13 13.2907 20.4807   3
   2  -5  13 13.1516 20.4779   4
   2  -5  14-4.12062 20.9009   4
  -2   5 -14 19.2050 20.2350   3
   2  -5  15 15.6648 20.5470   4
  -2   5 -15-7.15304 22.0861   3
  -2   5 -16 23.2213 24.4186   3
   2  -5  16 43.1197 22.6751   4
  -2   5 -17 372.425 27.5674   3
   2  -5  17 338.051 28.9727   4
   2  -5  18-25.6657 27.5175   4
  -2   5 -18 61.7775 22.9126   3
   2  -5  19-22.5768 25.9166   4
  -2   5 -19 56.8877 27.3893   3
  -2   5 -20 7.35061 23.6574   3
   2  -5  20 6.55131 28.1163   4
  -2   4  20 6.38880 30.4910   4
   2  -4 -20 38.1528 25.2110   2
  -2   4  19-5.96405 26.2532   4
   2  -4 -19 52.8928 22.0991   2
   2  -4 -18 18.9438 22.2431   2
  -2   4  18-21.5140 26.5684   4
  -2   4  17 119.328 28.6726   4
   2  -4 -17 72.8569 22.6695   2
  -2   4  16 7.44580 24.4327   4
   2  -4 -16-1.30507 20.2408   2
  -2   4  15 84.4630 25.0569   4
   2  -4 -15 142.463 22.9391   2
  -2   4  14-18.8115 23.4947   4
   2  -4 -14 19.1557 18.3004   2
   2  -4 -13 80.8156 18.3369   2
  -2   4  13 63.4658 24.5443   4
   2  -4 -12 596.996 25.9247   2
  -2   4  12 576.580 30.6539   4
  -2   4  11 11.4953 21.0970   4
   2  -4 -11 11.6271 15.5692   2
  -2   4  10 155.912 20.9829   4
   2  -4 -10 148.334 17.5094   2
  -2   4   9 466.951 25.3671   4
   2  -4  -9 424.811 19.2064   2
   2  -4  -8 795.787 21.6137   2
  -2   4   8 819.762 27.2593   4
   2  -4  -7 39.6104 12.0639   2
  -2   4   7 58.2349 17.5875   4
   2  -4  -6 313.479 15.2571   2
  -2   4   6 305.366 20.2328   4
   2  -4  -5 1070.74 19.8186   2
  -2   4   5 1128.39 26.5153   4
   2  -4  -4 5067.57 35.1277   2
  -2   4   4 5181.70 44.1196   4
  -2   4   3 678.367 20.9315   4
   2  -4  -3 671.196 14.4504   2
   2  -4  -2 316.615 10.7918   2
  -2   4   2 335.469 15.7934   3
  -2   4   2 307.627 16.3290   4
  -2   4   1 18.6635 12.8500   4
  -2   4   1 8.37515 10.2291   3
   2  -4  -1 13.7435 7.68491   2
   2  -4   0 1336.77 17.0388   2
  -2   4   0 1209.70 21.8945   3
   2  -4   1 2.20594 7.87883   2
  -2   4  -1 2.65344 11.3822   3
   2  -4   2 5650.08 33.0377   2
  -2   4  -2 5657.11 43.7830   3
  -2   4  -3-1.81384 12.7463   3
  -2   4  -4 1392.32 24.5313   3
  -2   4  -5 5109.59 44.5051   3
  -2   4  -6 878.554 13.6889   5
  -2   4  -6 937.391 23.8042   3
   2  -4   7 4188.38 38.2668   4
  -2   4  -7 4272.47 45.1845   3
  -2   4  -8 204.259 17.7534   3
   2  -4   8 208.227 16.6228   4
   2  -4   9 2325.98 33.1039   4
  -2   4  -9 2402.94 37.8302   3
  -2   4 -10 968.464 28.8498   3
   2  -4  10 1010.42 26.0495   4
   2  -4  11 297.335 20.9556   4
  -2   4 -11 276.324 22.1319   3
  -2   4 -12 623.187 28.9227   3
   2  -4  12 641.093 26.0427   4
   2  -4  13 552.941 27.6831   4
  -2   4 -13 629.529 29.8373   3
  -2   4 -14-14.1133 19.6865   3
   2  -4  14-8.37125 22.3347   4
   2  -4  15 419.681 26.8808   4
  -2   4 -15 422.265 28.7726   3
   2  -4  16 333.706 28.6805   4
  -2   4 -16 313.311 26.4887   3
   2  -4  17 17.7473 26.5447   4
  -2   4 -17-9.58106 24.1863   3
   2  -4  18 151.577 28.5715   4
  -2   4 -18 89.1304 25.5200   3
  -2   4 -19-8.70402 22.8029   3
   2  -4  19-0.05955 25.8923   4
   2  -4  20 74.0184 31.2149   4
  -2   4 -20 11.7362 26.4665   3
  -2   3  20-6.32101 28.9930   4
   2  -3 -20-5.09162 21.8772   2
   2  -3 -19 19.1294 23.6669   2
  -2   3  19-14.4945 28.2670   4
  -2   3  18 65.0414 26.7162   4
   2  -3 -18 108.431 23.6989   2
  -2   3  17 244.507 28.2689   4
   2  -3 -17 196.079 23.9327   2
  -2   3  16 73.7582 24.8586   4
   2  -3 -16 65.2565 22.0443   2
  -2   3  15 35.7097 23.6342   4
   2  -3 -15 37.2151 18.4298   2
   2  -3 -14 589.024 25.6068   2
  -2   3  14 607.032 30.7791   4
  -2   3  13 31.3481 23.8109   4
   2  -3 -13 29.9022 17.0754   2
   2  -3 -12 1438.49 32.2341   2
  -2   3  12 1465.15 37.0635   4
  -2   3  11 707.045 28.1229   4
   2  -3 -11 647.216 23.2189   2
   2  -3 -10 196.084 16.9935   2
  -2   3  10 249.807 22.4392   4
   2  -3  -9 2636.05 34.0502   2
  -2   3   9 2573.96 22.1319   1
  -2   3   9 2702.09 39.8670   4
   2  -3  -8 1947.84 28.0708   2
  -2   3   8 1797.82 18.7939   1
  -2   3   8 1971.05 33.7601   4
   2  -3  -7 782.704 18.6250   2
  -2   3   7 714.729 13.6810   1
  -2   3   7 783.524 24.3273   4
  -2   3   6 1445.27 27.7959   4
  -2   3   6 1480.28 17.3259   1
   2  -3  -6 1417.19 21.6322   2
   2  -3  -5 20901.0 67.4851   2
  -2   3   5 20789.0 58.1142   1
  -2   3   5 20614.3 83.7976   4
  -2   3   4 3183.41 23.8898   1
   2  -3  -4 3247.38 25.3968   2
  -2   3   4 3234.95 33.8292   4
  -2   3   3 0.30436 12.2856   4
   2  -3  -3 0.75794 6.83259   2
  -2   3   2 840.602 16.7818   3
   2  -3  -2 764.429 11.0623   2
  -2   3   2 768.311 18.1369   4
  -2   3   1 1348.67 21.0175   4
  -2   3   1 1435.98 20.2925   3
  -2   3   0 69.2199 11.5312   3
  -2   3   0 88.0658 12.4693   4
   2  -3   1 8743.63 30.2696   2
  -2   3  -1 8658.90 47.3031   3
  -2   3  -2 126.323 13.0018   3
  -2   3  -3 7116.09 45.4754   3
  -2   3  -3 7021.84 33.5944   5
  -2   3  -4 174.632 9.36419   5
  -2   3  -4 177.855 13.8379   3
  -2   3  -5 4511.38 40.1930   3
  -2   3  -5 4392.42 28.0116   5
  -2   3  -6 846.441 14.6852   5
  -2   3  -6 877.865 22.1404   3
   2  -3   6 845.770 18.1850   4
   2  -3   7 114.265 13.5388   4
  -2   3  -7 113.838 9.64993   5
  -2   3  -7 99.6869 16.5075   3
  -2   3  -8 1905.97 33.6202   3
   2  -3   8 1987.11 28.9534   4
  -2   3  -8 1899.18 21.2596   5
  -2   3  -9 160.664 18.2622   3
   2  -3   9 183.933 17.3227   4
  -2   3  -9 120.537 9.86556   5
   2  -3  10 1441.28 28.3624   4
  -2   3 -10 1423.06 33.3137   3
   2  -3  11 82.2950 17.4994   4
  -2   3 -11 100.774 20.4591   3
  -2   3 -12 175.699 23.2289   3
   2  -3  12 170.040 20.0225   4
   2  -3  13 262.102 22.8522   4
  -2   3 -13 269.849 25.8193   3
   2  -3  14 935.045 32.3494   4
  -2   3 -14 993.287 32.9221   3
  -2   3 -15 316.080 27.4925   3
   2  -3  15 269.366 25.9103   4
  -2   3 -16-10.1713 21.0905   3
   2  -3  16 33.5753 22.7379   4
   2  -3  17 69.3934 25.3296   4
  -2   3 -17 61.6519 25.1433   3
   2  -3  18 15.1333 24.6356   4
  -2   3 -18-6.04609 22.6660   3
  -2   3 -19 114.081 27.7073   3
  -2   3 -20 66.3783 26.8830   3
  -2   2  20 159.025 30.6916   4
   2  -2 -20 174.174 25.2541   2
  -2   2  19 48.7053 29.1481   4
   2  -2 -19-8.40685 23.1474   2
  -2   2  18 496.101 34.1140   4
  -2   2  17 96.9783 27.5842   4
  -2   2  16 271.909 28.0718   4
  -2   2  15 469.764 30.5697   4
  -2   2  14 75.5927 21.9846   4
  -2   2  13 3666.11 52.5153   4
  -2   2  12 32.3824 20.7115   4
  -2   2  11 67.6844 19.6032   4
  -2   2  10 497.906 12.8924   1
  -2   2  10 602.053 25.2345   4
  -2   2   9 1071.26 13.1758   0
  -2   2   9 1122.46 16.0575   1
  -2   2   9 1212.82 28.2935   4
  -2   2   8 5676.81 32.2966   1
  -2   2   8 5987.31 51.0295   4
  -2   2   8 5724.94 28.5560   0
  -2   2   7 1685.51 18.5299   1
  -2   2   7 1712.38 17.0387   0
  -2   2   7 1698.87 28.7910   4
  -2   2   6 393.993 10.4453   0
  -2   2   6 380.709 18.2467   4
  -2   2   6 393.260 11.2152   1
  -2   2   5 10024.8 37.9258   0
  -2   2   5 9847.06 39.1885   1
  -2   2   5 9803.34 54.0195   4
  -2   2   4 13375.6 45.2164   1
  -2   2   4 13983.0 44.1629   0
  -2   2   4 13886.4 59.7102   4
  -2   2   3 493.184 11.2444   1
  -2   2   3 476.402 15.4736   4
  -2   2   2 80.4779 8.15625   1
  -2   2   2 68.2606 8.80453   3
  -2   2   2 75.7985 11.5221   4
  -2   2   1 2628.53 20.2681   1
  -2   2   1 2793.51 23.3520   3
  -2   2   1 2559.52 23.6505   4
  -2   2   0 9256.39 41.5761   3
  -2   2   0 9122.06 40.8877   4
  -2   2   0 9522.03 35.9853   1
  -2   2  -1 132357. 571.378   5
  -2   2  -1 134638. 645.133   3
  -2   2  -2 1099.86 16.6972   5
  -2   2  -2 1148.07 19.1135   3
  -2   2  -3 2869.46 23.4256   5
  -2   2  -3 2933.79 29.3381   3
  -2   2  -4 14.2299 11.3440   3
  -2   2  -4 7.29930 8.49276   5
   2  -2   5 58.7770 9.38409   4
  -2   2  -5 43.2628 8.00316   0
  -2   2  -5 42.3617 11.8129   3
  -2   2  -5 46.9559 8.84320   5
   2  -2   6 1655.66 21.9679   4
  -2   2  -6 1617.88 27.2190   3
  -2   2  -6 1679.00 20.3823   5
  -2   2  -6 1598.10 17.5104   0
  -2   2  -7 186.588 9.49215   0
  -2   2  -7 221.058 16.2363   3
   2  -2   7 212.124 13.6298   4
   2  -2   8 0.93418 12.2072   4
  -2   2  -8 4.59616 16.5608   3
  -2   2  -8-3.26903 8.14720   0
  -2   2  -9 5073.30 53.1004   3
   2  -2   9 4846.95 42.8851   4
  -2   2 -10 3768.38 47.7210   3
   2  -2  10 3721.45 41.0179   4
  -2   2 -11 43.5393 19.2099   3
   2  -2  11 40.2331 16.4617   4
   2  -2  12 434.458 22.8337   4
  -2   2 -12 414.787 25.2585   3
   2  -2  13 159.036 22.0966   4
  -2   2 -13 173.171 23.4017   3
  -2   2 -14 270.010 24.5663   3
   2  -2  14 289.632 25.5023   4
  -2   2 -15 107.863 21.2514   3
   2  -2  15 128.254 22.3359   4
   2  -2  16 36.7897 23.1115   4
  -2   2 -16 48.6332 21.3171   3
  -2   2 -17 293.693 26.0830   3
   2  -2  17 326.222 27.2418   4
  -2   2 -18 3.08752 21.6760   3
  -2   2 -19 28.9513 24.5722   3
  -2   1  21 145.592 30.9607   4
  -2   1  20 39.4017 23.4971   4
  -2   1  19 6.27597 28.3071   4
  -2   1  18 220.973 28.9635   4
  -2   1  17 28.9833 26.4880   4
  -2   1  16 172.277 27.3250   4
  -2   1  15-3.54957 22.0577   4
  -2   1  14 529.252 29.4698   4
  -2   1  13-12.3929 21.4837   4
  -2   1  12 805.261 29.1074   4
  -2   1  11 711.099 14.5554   1
  -2   1  11 738.550 27.3004   4
  -2   1  10 1186.10 17.1530   1
  -2   1  10 1174.71 29.2968   4
  -2   1   9 163.028 9.60833   1
  -2   1   9 150.216 17.8542   4
  -2   1   8 1623.35 19.0438   1
  -2   1   8 1625.20 29.0850   4
  -2   1   7 2233.75 30.8060   4
  -2   1   7 2138.17 17.6972   0
  -2   1   7 2118.91 21.1100   1
  -2   1   6 3086.28 21.1644   0
  -2   1   6 3045.02 23.4858   1
  -2   1   6 2985.32 31.8900   4
  -2   1   5 2131.25 19.8754   1
  -2   1   5 2194.55 18.7097   0
  -2   1   5 2097.49 25.4567   4
  -2   1   4 5548.70 28.2902   0
  -2   1   4 5367.18 29.5857   1
  -2   1   4 5193.11 35.0320   4
  -2   1   3 4930.16 31.3381   4
  -2   1   3 5075.62 28.2721   1
  -2   1   3 5350.79 23.3494   3
  -2   1   3 5178.37 27.7300   0
  -2   1   2 1069.16 14.2340   1
  -2   1   2 1185.30 12.5531   3
  -2   1   2 1042.11 15.5266   4
  -2   1   2 1123.51 14.7298   0
  -2   1   1 507.264 12.8366   5
  -2   1   1 512.480 12.0733   0
  -2   1   1 495.333 11.2930   1
  -2   1   1 511.286 10.3998   3
  -2   1   1 486.300 11.0561   4
  -2   1   0 2682.59 19.8188   1
  -2   1   0 2693.42 20.9497   3
  -2   1   0 2720.30 18.3944   4
  -2   1   0 2657.48 21.2787   0
  -2   1   0 2618.64 22.3388   5
  -2   1  -1 16997.9 54.2424   3
  -2   1  -1 17424.0 45.5360   1
  -2   1  -1 16882.9 53.6431   5
  -2   1  -1 16862.5 50.6110   0
  -2   1  -2 34805.1 62.7374   2
  -2   1  -2 34296.0 83.9152   3
  -2   1  -2 35196.5 251.937   1
  -2   1  -2 34255.7 77.6874   5
  -2   1  -2 34843.3 70.5946   0
   2  -1   3 7479.60 29.3024   4
  -2   1  -3 7386.35 42.8944   3
  -2   1  -3 7759.83 29.3401   1
  -2   1  -3 7543.58 38.5183   5
  -2   1  -3 7460.39 34.0317   0
   2  -1   4 6525.52 30.8861   4
  -2   1  -4 6702.65 44.6408   3
  -2   1  -4 6490.05 31.7368   0
   2  -1   5 1153.07 16.8161   4
  -2   1  -5 1145.83 14.9529   0
  -2   1  -5 1165.34 22.8335   3
   2  -1   6 722.727 15.8703   4
  -2   1  -6 678.120 12.4442   0
  -2   1  -6 753.710 20.7698   3
   2  -1   7 1574.64 22.7838   4
  -2   1  -7 1627.43 29.0396   3
  -2   1  -7 1481.32 16.2247   0
  -2   1  -8 5932.45 53.8932   3
   2  -1   8 5739.54 43.2700   4
  -2   1  -8 5368.43 27.8229   0
   2  -1   9 174.343 16.3760   4
  -2   1  -9 186.084 21.0117   3
  -2   1 -10 1314.08 33.0368   3
   2  -1  10 1297.19 28.0476   4
   2  -1  11 47.2626 18.1224   4
  -2   1 -11 33.6941 19.6445   3
   2  -1  12 73.3913 18.2596   4
  -2   1 -12 71.5881 19.7799   3
  -2   1 -13 258.700 24.1030   3
   2  -1  13 182.673 20.7526   4
  -2   1 -14 156.692 23.7587   3
   2  -1  14 223.335 22.3322   4
   2  -1  15 21.0167 20.1827   4
  -2   1 -15 21.4975 21.7546   3
  -2   1 -16 202.475 25.8733   3
  -2   1 -17 102.554 24.5368   3
  -2   1 -17 117.762 25.8401   2
  -2   1 -18 10.4893 23.9713   2
  -2   1 -19 202.424 30.1988   2
  -2   0  21 121.788 30.5022   4
  -2   0  20 283.751 34.5949   4
  -2   0  19-23.5859 28.3746   4
  -2   0  18 314.749 31.5994   4
  -2   0  17 125.565 26.9902   4
  -2   0  16 184.692 26.6637   4
  -2   0  15 111.365 23.7798   4
  -2   0  14 16.7567 22.6658   4
  -2   0  13 1005.73 32.6547   4
  -2   0  12 656.013 28.4372   4
  -2   0  11 288.797 12.3274   1
  -2   0  11 294.987 23.3114   4
  -2   0  10 6.99458 17.5484   4
  -2   0  10 11.8087 8.89625   1
  -2   0   9 9168.00 63.5941   4
  -2   0   9 8973.07 43.6601   1
  -2   0   8 728.561 14.7341   1
  -2   0   8 746.758 21.7912   4
  -2   0   7 0.95356 13.2632   4
  -2   0   7 1.38843 8.28920   1
  -2   0   6 1753.17 19.6310   1
  -2   0   6 1770.85 25.4723   4
  -2   0   5 5891.00 32.2700   1
  -2   0   5 5730.75 38.6703   4
  -2   0   4 5477.02 34.0834   4
  -2   0   4 5528.34 30.7103   1
  -2   0   3 351.066 10.5382   2
  -2   0   3 401.110 11.4377   1
  -2   0   3 377.288 12.3949   5
  -2   0   3 380.222 12.0522   4
  -2   0   2 3392.95 25.3341   5
  -2   0   2 3337.55 23.4740   1
  -2   0   2 3428.19 21.3513   2
  -2   0   2 3272.68 20.6274   4
  -2   0   1 8226.28 37.7606   5
  -2   0   1 8258.17 34.4910   1
  -2   0   1 8081.96 28.3012   3
  -2   0   1 8273.79 30.5418   2
  -2   0   1 8337.86 35.2403   0
  -2   0   0 62623.4 359.196   1
  -2   0   0 62823.9 335.593   2
  -2   0   0 63992.4 104.811   5
  -2   0   0 60766.2 373.803   0
  -2   0   0 60978.0 358.000   3
  -2   0  -1 114.372 8.05054   2
  -2   0  -1 129.758 7.84399   1
  -2   0  -1 142.426 9.64086   0
  -2   0  -1 125.390 11.9656   5
  -2   0  -1 129.216 9.72832   3
  -2   0  -2 169.696 10.9486   3
  -2   0  -2 146.798 7.22299   1
  -2   0  -2 166.244 9.16391   2
  -2   0  -3 1062.96 16.9414   2
  -2   0  -3 1034.30 11.9106   1
  -2   0  -3 1042.44 18.6458   3
  -2   0  -4 265.852 12.3237   2
  -2   0  -4 263.608 14.4510   3
  -2   0  -4 243.807 6.94409   1
   2   0   4 257.160 9.20521   4
   2   0   5 1422.00 18.3279   4
  -2   0  -5 1385.02 22.1616   2
  -2   0  -5 1428.59 25.1486   3
  -2   0  -5 1324.80 11.6323   1
  -2   0  -6 642.330 18.2507   2
  -2   0  -6 665.273 20.2831   3
   2   0   6 631.573 15.4184   4
  -2   0  -7 453.875 17.4140   2
  -2   0  -7 435.943 19.9490   3
   2   0   7 396.728 14.5416   4
   2   0   8 1166.13 21.5895   4
  -2   0  -8 1189.47 25.2253   2
  -2   0  -8 1243.06 28.5314   3
  -2   0  -9 2650.60 40.1889   3
   2   0   9 2486.72 31.4165   4
  -2   0  -9 2638.77 36.8280   2
  -2   0 -10 416.821 21.9853   3
   2   0  10 453.452 19.1099   4
  -2   0 -10 485.619 21.7640   2
  -2   0 -11 1402.39 33.6952   3
  -2   0 -11 1508.13 33.3131   2
   2   0  11 1522.47 29.5269   4
   2   0  12 95.5399 17.3783   4
  -2   0 -12 58.0088 19.6185   2
  -2   0 -12 87.9767 20.4086   3
   2   0  13 11.1590 17.2681   4
  -2   0 -13 2.10075 20.4955   3
  -2   0 -13 11.7289 19.2342   2
  -2   0 -14 257.653 25.5301   3
  -2   0 -14 246.162 23.6412   2
  -2   0 -15 0.95355 20.0162   2
  -2   0 -16-8.02755 24.1281   2
  -2   0 -17 10.8271 22.9805   2
  -2   0 -18 29.7452 23.9880   2
  -2   0 -19 44.8419 25.7755   2
  -2  -1  21 1001.14 44.5553   4
  -2  -1  20-0.32935 30.8983   4
  -2  -1  19 21.2643 27.1231   4
  -2  -1  18 142.890 28.6791   4
  -2  -1  17 247.505 30.2824   4
  -2  -1  16-5.52081 24.0819   4
  -2  -1  15 638.870 31.4655   4
  -2  -1  14 70.9466 23.7809   4
  -2  -1  13 1887.23 40.3315   4
  -2  -1  12 5077.50 38.2532   1
  -2  -1  12 4965.57 55.4953   4
  -2  -1  11 353.240 22.5977   4
  -2  -1  11 425.935 14.9321   1
  -2  -1  10 669.134 23.8947   4
  -2  -1  10 719.453 16.5521   1
  -2  -1   9 8.17648 14.6994   4
  -2  -1   9 9.07789 9.22234   1
  -2  -1   8 958.533 16.9284   1
   2   1  -8 908.210 13.4478   3
  -2  -1   8 946.428 23.1968   4
  -2  -1   7 604.290 19.2701   4
  -2  -1   7 667.663 14.3963   1
   2   1  -7 594.684 10.0617   3
  -2  -1   6 66.6632 9.67893   1
  -2  -1   6 51.7141 12.8550   4
  -2  -1   5 1598.82 19.4910   1
  -2  -1   5 1594.67 22.8986   4
  -2  -1   4 7482.45 39.4179   4
  -2  -1   4 7452.55 34.6265   5
  -2  -1   4 7381.64 37.0054   1
  -2  -1   4 7363.83 40.2511   2
  -2  -1   3 14009.6 47.5371   4
  -2  -1   3 13785.9 48.9352   1
  -2  -1   3 14006.4 47.9172   5
  -2  -1   3 13995.1 54.0324   2
  -2  -1   2 1631.10 15.2772   4
  -2  -1   2 1732.94 18.2894   1
  -2  -1   2 1633.10 19.7298   5
  -2  -1   2 1671.40 20.1093   2
  -2  -1   1 199.495 10.7221   2
  -2  -1   1 201.084 11.3565   5
  -2  -1   1 227.475 9.82199   1
  -2  -1   0 3796.39 24.5897   1
  -2  -1   0 3711.58 27.3871   2
  -2  -1  -1 2009.15 17.6794   1
  -2  -1  -1 1993.87 21.6509   2
  -2  -1  -1 1929.05 20.6196   3
  -2  -1  -2 10417.6 47.4011   2
  -2  -1  -2 10254.8 35.7898   1
  -2  -1  -2 10088.0 48.4314   3
  -2  -1  -3 987.485 18.8648   2
  -2  -1  -3 887.968 11.6423   1
  -2  -1  -3 884.990 18.3945   3
  -2  -1  -4 31.3135 5.77873   1
  -2  -1  -4 38.2034 11.9606   2
  -2  -1  -4 47.0641 12.1872   3
   2   1   4 26.3477 7.08620   4
  -2  -1  -5 74.5116 5.28305   1
  -2  -1  -5 89.8193 13.0632   3
  -2  -1  -5 94.5416 13.3031   2
   2   1   5 85.6283 9.02354   4
  -2  -1  -6 394.275 6.74924   1
  -2  -1  -6 458.354 18.9083   3
  -2  -1  -6 450.087 17.9283   2
   2   1   6 436.626 13.1255   4
  -2  -1  -7 582.593 20.6277   2
  -2  -1  -7 582.200 20.9674   3
   2   1   7 570.196 15.7226   4
  -2  -1  -8 138.522 16.6201   2
  -2  -1  -8 143.121 18.8622   3
   2   1   8 172.482 13.9331   4
  -2  -1  -9 1428.82 30.8330   2
  -2  -1  -9 1461.44 33.0346   3
   2   1   9 1374.67 24.5942   4
   2   1  10 12.5580 12.6538   4
  -2  -1 -10 10.8653 16.8257   2
  -2  -1 -11 1074.72 31.9913   2
  -2  -1 -12 339.170 23.8971   2
  -2  -1 -13 9.96625 20.6408   2
  -2  -1 -14 247.539 25.9483   2
  -2  -1 -15 25.7859 21.8433   2
  -2  -1 -16 516.597 33.4537   2
  -2  -1 -17-13.1952 22.5001   2
  -2  -1 -18 231.961 31.0267   2
  -2  -2  21 79.8378 30.4057   4
  -2  -2  20-15.9009 30.6009   4
  -2  -2  19-23.9756 26.9867   4
  -2  -2  18 870.661 38.8173   4
  -2  -2  17-44.9517 26.0303   4
  -2  -2  16 17.6958 24.1116   4
  -2  -2  15-7.17309 24.8333   4
  -2  -2  14 202.619 26.7240   4
  -2  -2  13 376.518 16.5089   1
  -2  -2  13 364.130 27.6236   4
  -2  -2  12 489.083 16.1986   1
  -2  -2  12 462.858 26.1057   4
  -2  -2  11 27.1784 10.6302   1
  -2  -2  11 32.6008 19.3762   4
  -2  -2  10 2.91234 17.2621   4
  -2  -2  10 2.84688 9.71462   1
   2   2  -9 223.501 9.97576   3
  -2  -2   9 259.790 12.9325   1
  -2  -2   9 248.788 19.1413   4
  -2  -2   8 5.20231 15.0817   4
  -2  -2   8 10.2240 9.57900   1
   2   2  -8 11.0353 7.22435   3
   2   2  -7 529.433 9.65338   3
  -2  -2   7 555.393 18.7764   4
  -2  -2   7 589.634 14.7005   1
  -2  -2   6 2240.75 27.5223   4
  -2  -2   6 2290.77 29.0767   2
  -2  -2   6 2258.55 24.0009   1
  -2  -2   5 670.737 16.0055   4
  -2  -2   5 694.005 17.7976   2
  -2  -2   5 692.422 13.3217   5
  -2  -2   5 701.973 14.9141   1
  -2  -2   4 5237.39 30.4261   5
  -2  -2   4 4929.26 32.0936   4
  -2  -2   4 5634.36 41.9047   2
  -2  -2   4 5186.68 32.6133   1
  -2  -2   3 79.0458 8.89515   4
  -2  -2   3 96.8216 9.53505   5
  -2  -2   3 91.5580 9.96800   1
  -2  -2   3 99.4376 11.2836   2
  -2  -2   2 61.2780 7.40143   4
  -2  -2   2 63.0885 9.96636   5
  -2  -2   2 82.9887 8.85601   1
  -2  -2   2 59.7680 11.5270   2
  -2  -2   1 1036.06 18.9984   2
  -2  -2   1 942.662 10.4191   4
  -2  -2   1 1002.61 15.1338   1
  -2  -2   0 491.593 15.2877   2
  -2  -2   0 485.413 11.5730   1
  -2  -2  -1 1986.05 18.3771   1
  -2  -2  -1 1979.24 25.3789   2
  -2  -2  -2 3340.54 22.6617   1
  -2  -2  -2 3257.42 31.9777   2
  -2  -2  -3 885.090 20.0404   2
  -2  -2  -3 906.538 12.9024   1
   2   2   3 851.923 11.9185   4
   2   2   4 5.62588 7.64045   4
  -2  -2  -4 11.3177 5.64297   1
  -2  -2  -4 7.09548 12.2332   2
  -2  -2  -5 1055.23 23.6803   2
  -2  -2  -5 936.560 11.2747   1
   2   2   5 998.589 16.0042   4
  -2  -2  -6-1.87579 13.9695   2
   2   2   6 0.29831 9.48984   4
  -2  -2  -7 1177.20 28.3232   2
   2   2   7 1123.89 19.8369   4
  -2  -2  -8 1921.85 35.1041   2
   2   2   8 1810.01 25.7981   4
  -2  -2  -9-0.41892 16.5887   2
  -2  -2 -10 94.3381 21.0226   2
  -2  -2 -11 1537.84 37.4854   2
  -2  -2 -12-0.58464 20.4060   2
  -2  -2 -13 205.283 24.1734   2
  -2  -2 -14 98.7344 23.6415   2
  -2  -2 -15-2.35157 23.6325   2
  -2  -2 -16 44.8100 25.1405   2
  -2  -2 -17 298.461 30.8143   2
  -2  -2 -18 39.1520 28.5124   2
  -2  -3  21 35.4958 33.5457   4
  -2  -3  20 74.8951 31.3093   4
  -2  -3  19 228.754 28.1309   4
  -2  -3  18 83.4358 28.3180   4
  -2  -3  17 199.772 28.3338   4
  -2  -3  16-4.81762 24.5767   4
  -2  -3  15 71.1662 24.4504   4
  -2  -3  14 334.041 16.6914   1
  -2  -3  14 311.075 27.9326   4
  -2  -3  13 6665.19 70.2258   4
  -2  -3  13 6242.45 46.9569   1
  -2  -3  12 14.8018 21.1246   4
  -2  -3  12 19.8446 11.5283   1
  -2  -3  11 706.198 26.5821   4
  -2  -3  11 697.821 18.0235   1
  -2  -3  10 472.815 16.3410   1
  -2  -3  10 490.133 22.6414   4
  -2  -3   9 165.738 17.4804   4
  -2  -3   9 169.206 12.8993   1
  -2  -3   8 6635.17 42.3856   1
  -2  -3   8 6601.82 50.6605   4
   2   3  -8 6236.56 33.1732   3
  -2  -3   7-2.10706 12.9305   2
  -2  -3   7 5.41790 12.8454   4
   2   3  -7-6.20642 5.98189   3
  -2  -3   6 1625.43 24.7842   4
  -2  -3   6 1609.47 17.5844   5
   2   3  -6 1575.92 15.9208   3
  -2  -3   6 1566.02 27.5283   2
  -2  -3   5 604.977 16.3678   4
   2   3  -5 641.206 11.3497   3
  -2  -3   5 641.798 20.6236   2
  -2  -3   5 610.431 12.9134   5
  -2  -3   4 4257.02 31.7086   4
   2   3  -4 4515.36 26.3207   3
  -2  -3   4 4388.46 29.3512   5
  -2  -3   4 4527.80 40.8197   2
  -2  -3   3 736.469 20.0504   2
  -2  -3   3 712.839 14.9164   5
  -2  -3   3 654.361 13.8703   4
  -2  -3   2 135.781 8.55340   4
  -2  -3   2 143.128 14.2756   2
  -2  -3   1 4835.14 41.1951   2
  -2  -3   0 3192.87 34.8942   2
  -2  -3   0 3167.79 25.3017   1
  -2  -3  -1 4126.17 39.6136   2
  -2  -3  -1 4061.96 27.6693   1
  -2  -3  -2 461.459 18.3189   2
  -2  -3  -2 468.917 11.2168   1
  -2  -3  -3 216.644 15.5355   2
   2   3   3 186.005 9.62097   4
  -2  -3  -3 177.726 8.45639   1
  -2  -3  -4 24.8634 6.26961   1
  -2  -3  -4 13.4667 13.7653   2
   2   3   4 3.40111 9.02402   4
   2   3   5 60.0150 10.3105   4
  -2  -3  -5 61.4468 14.1371   2
  -2  -3  -6 5.08094 14.9277   2
  -2  -3  -7 803.024 25.7268   2
  -2  -3  -8 239.189 20.6514   2
  -2  -3  -9 6.29227 19.0835   2
  -2  -3 -10 389.159 26.5735   2
  -2  -3 -11 22.0782 21.6872   2
  -2  -3 -12 604.524 30.5797   2
  -2  -3 -13 13.1762 22.5731   2
  -2  -3 -14 13.5185 19.9556   2
  -2  -3 -15 99.0000 26.9591   2
  -2  -3 -16 27.1483 29.1336   2
  -2  -3 -17 20.9190 27.6431   2
  -2  -4  20 26.5070 27.5516   4
  -2  -4  19 22.7740 27.6089   4
  -2  -4  18 357.837 33.0659   4
  -2  -4  17-16.2718 26.3589   4
  -2  -4  16 44.8661 27.1608   4
  -2  -4  15-1.37534 25.1174   4
  -2  -4  14 4.20808 24.3937   4
  -2  -4  14 10.7049 12.7169   1
  -2  -4  13 85.9389 24.3196   4
  -2  -4  13 78.1309 13.4731   1
  -2  -4  12 717.114 20.7564   1
  -2  -4  12 759.284 29.2956   4
  -2  -4  11 271.056 21.7296   4
  -2  -4  10 185.770 18.4632   4
  -2  -4   9 217.011 18.3049   4
  -2  -4   8 95.6596 15.7053   4
  -2  -4   8 77.6188 16.3787   2
  -2  -4   7 1700.14 27.5273   4
  -2  -4   7 1520.71 17.3081   5
   2   4  -7 1529.25 19.1598   3
  -2  -4   7 1592.20 30.9138   2
  -2  -4   6 327.449 15.6495   4
   2   4  -6 323.938 11.0587   3
  -2  -4   6 307.452 10.7954   5
  -2  -4   6 302.081 18.4186   2
  -2  -4   5 57.8028 11.4707   4
  -2  -4   5 44.6028 15.5804   2
  -2  -4   5 58.3550 9.37665   5
   2   4  -5 60.3522 8.77384   3
  -2  -4   4 515.803 15.5353   4
  -2  -4   4 510.095 20.3449   2
  -2  -4   4 534.471 13.9236   5
   2   4  -4 568.006 14.1769   3
  -2  -4   3 842.296 23.8571   2
  -2  -4   2 277.452 17.2968   2
  -2  -4   1 5523.07 48.6574   2
  -2  -4   0 2587.02 35.7266   2
  -2  -4  -1 71.3898 15.8205   2
  -2  -4  -2 6002.71 53.0453   2
  -2  -4  -3 103.689 15.6472   2
  -2  -4  -3 114.369 8.72610   1
  -2  -4  -4 196.646 17.6462   2
  -2  -4  -4 203.275 8.94912   1
  -2  -4  -5 294.206 20.6822   2
  -2  -4  -6-0.37417 16.7705   2
  -2  -4  -7-10.7996 17.3613   2
  -2  -4  -8 3103.64 47.5436   2
  -2  -4  -9 997.423 32.7157   2
  -2  -4 -10 260.571 25.4029   2
  -2  -4 -11 374.785 28.0229   2
  -2  -4 -12 6.38630 21.9695   2
  -2  -4 -13 434.835 30.3801   2
  -2  -4 -14 312.319 29.6790   2
  -2  -4 -15-29.9368 23.6051   2
  -2  -4 -16 48.3370 27.6746   2
  -2  -5  19 6.23965 27.6106   4
  -2  -5  18 174.154 30.7172   4
  -2  -5  17 96.1305 28.8536   4
  -2  -5  16 16.2253 26.6122   4
  -2  -5  15 53.3635 26.0120   4
  -2  -5  15 62.6363 14.1906   1
  -2  -5  14 10.9120 22.4963   4
  -2  -5  14 6.46207 14.2926   1
  -2  -5  13 113.167 23.3444   4
  -2  -5  12 131.509 22.7096   4
  -2  -5  11 565.371 25.7685   4
  -2  -5  10 59.3453 18.4172   4
  -2  -5   9 1341.93 29.2621   4
  -2  -5   9 1363.41 32.7018   2
  -2  -5   8 504.251 20.9973   4
  -2  -5   8 469.051 23.3479   2
  -2  -5   7 627.457 24.9915   2
  -2  -5   7 720.893 21.6700   4
  -2  -5   6 4249.74 39.2242   4
   2   5  -6 4231.32 34.6086   3
  -2  -5   6 4647.42 52.5713   2
   2   5  -5 39.7135 10.7176   3
  -2  -5   5 44.8667 13.0464   4
  -2  -5   5 42.0005 9.93535   5
  -2  -5   5 36.2951 16.8641   2
  -2  -5   4 526.062 22.3305   2
   2   5  -4 560.895 16.1883   3
  -2  -5   3-0.68805 16.9285   2
  -2  -5   2 6639.58 58.1676   2
  -2  -5   1 2391.46 38.0413   2
  -2  -5   0 4120.71 47.8653   2
  -2  -5  -1 282.138 20.4873   2
  -2  -5  -2 513.019 23.9674   2
  -2  -5  -3 697.673 25.8898   2
  -2  -5  -4 1050.12 29.2562   2
  -2  -5  -5 848.388 29.1525   2
  -2  -5  -6 9.14555 20.1477   2
  -2  -5  -7 301.275 24.9399   2
  -2  -5  -8 1161.38 35.5406   2
  -2  -5  -9 303.099 25.2526   2
  -2  -5 -10-14.8178 20.9205   2
  -2  -5 -11 22.9390 22.2691   2
  -2  -5 -12 54.6600 24.0119   2
  -2  -5 -13 38.4171 22.2262   2
  -2  -5 -14 41.2818 24.6246   2
  -2  -5 -15 18.8638 25.8614   2
  -2  -6  19 26.5277 29.9349   4
  -2  -6  18 100.994 28.2766   4
  -2  -6  17 107.240 28.9867   4
  -2  -6  16 19.1100 14.4864   1
  -2  -6  16 24.1189 25.4995   4
  -2  -6  15 115.375 27.0707   4
  -2  -6  15 153.093 17.4348   1
  -2  -6  14 32.2475 23.5434   4
  -2  -6  13 64.8262 21.7043   4
  -2  -6  12 285.805 23.7188   4
  -2  -6  11 523.383 26.0179   4
  -2  -6  10 1098.57 33.4301   2
  -2  -6  10 1163.27 30.6242   4
  -2  -6   9 794.739 26.5030   4
  -2  -6   9 731.970 27.4473   2
  -2  -6   8 57.8157 16.3512   4
  -2  -6   8 64.1167 19.1231   2
  -2  -6   7 89.7843 15.6678   4
  -2  -6   7 71.0967 18.5773   2
  -2  -6   6 252.974 16.8092   4
  -2  -6   6 231.350 21.9808   2
  -2  -6   5 4506.90 40.6674   4
   2   6  -5 4220.87 39.2918   3
  -2  -6   5 4610.19 54.0054   2
  -2  -6   4 13.4886 19.0567   2
   2   6  -4 9.43426 13.5066   3
  -2  -6   3 2896.82 46.7171   2
  -2  -6   2-10.5282 19.0996   2
  -2  -6   1 2783.46 43.0243   2
  -2  -6   0 163.839 20.3593   2
  -2  -6  -1 97.9784 19.5448   2
  -2  -6  -2 663.687 26.7283   2
  -2  -6  -3 209.703 24.2831   2
  -2  -6  -4 3854.73 53.4522   2
  -2  -6  -5 3.09145 20.2798   2
  -2  -6  -6 319.635 26.9658   2
  -2  -6  -7 9.69631 21.6702   2
  -2  -6  -8 12.5205 22.5612   2
  -2  -6  -9 247.258 27.3377   2
  -2  -6 -10 16.7225 22.0809   2
  -2  -6 -11-28.2288 20.8092   2
  -2  -6 -12 123.523 25.9902   2
  -2  -6 -13 399.905 33.5747   2
  -2  -6 -14 212.700 29.4247   2
  -2  -7  19 28.3219 32.5291   4
  -2  -7  18 10.2648 28.9952   4
  -2  -7  17 214.301 30.7985   4
  -2  -7  16 23.8358 26.0943   4
  -2  -7  16 39.7214 15.2721   1
  -2  -7  15 27.5199 26.2042   4
  -2  -7  14 2.13499 24.3167   4
  -2  -7  13 39.5623 21.8261   4
  -2  -7  12 157.495 23.9262   4
  -2  -7  11 217.015 23.8817   4
  -2  -7  10-5.32940 21.2887   2
  -2  -7  10 11.8109 19.5191   4
  -2  -7   9 162.400 23.5126   2
  -2  -7   9 181.753 20.1732   4
  -2  -7   8 543.704 22.8950   4
  -2  -7   8 459.529 27.9440   2
  -2  -7   7-3.61264 15.8682   4
  -2  -7   7-7.58567 21.2493   2
  -2  -7   6 104.125 16.6083   4
  -2  -7   6 62.8402 21.5920   2
  -2  -7   5 18.5255 19.7778   2
   2   7  -4 10.1062 13.5682   3
  -2  -7   4 8.85023 20.6692   2
  -2  -7   3-8.49486 20.8475   2
  -2  -7   2 27.5873 20.1378   2
  -2  -7   1 11.5084 19.2866   2
  -2  -7   0 781.124 29.9431   2
  -2  -7  -1 76.7245 22.3761   2
  -2  -7  -2 233.282 24.6637   2
  -2  -7  -3-0.91744 20.8081   2
  -2  -7  -4 51.7131 21.2467   2
  -2  -7  -5 9.94063 21.4656   2
  -2  -7  -6 96.3844 23.0004   2
  -2  -7  -7 962.695 36.9521   2
  -2  -7  -8 410.922 30.5027   2
  -2  -7  -9 21.8793 21.7587   2
  -2  -7 -10 190.351 29.0193   2
  -2  -7 -11 57.1681 26.1395   2
  -2  -7 -12 8.98807 26.0564   2
  -2  -7 -13 261.648 32.8036   2
  -2  -8  18 48.6182 29.0992   4
  -2  -8  17 64.4268 28.2737   4
  -2  -8  17 21.7987 16.0455   1
  -2  -8  16 89.1142 29.6139   4
  -2  -8  15 23.2183 24.9521   4
  -2  -8  14 989.105 36.7667   4
  -2  -8  13 88.6672 23.8784   4
  -2  -8  12 311.525 24.7146   4
  -2  -8  11 119.729 22.6439   4
  -2  -8  11 121.133 25.0614   2
  -2  -8  10 324.427 27.4046   2
  -2  -8  10 319.755 25.2922   4
  -2  -8   9-15.0679 22.0080   2
  -2  -8   9-0.17519 19.6743   4
  -2  -8   8 1861.03 36.5194   4
  -2  -8   8 1848.99 43.8007   2
  -2  -8   7 49.4417 18.9949   4
  -2  -8   7 124.503 26.9631   2
  -2  -8   6 779.706 25.0972   4
  -2  -8   6 729.221 32.1701   2
  -2  -8   5 4614.42 61.9856   2
  -2  -8   4 24.9965 22.4623   2
  -2  -8   3 115.958 24.9509   2
   2   8  -3 145.026 20.1420   3
  -2  -8   2-30.8193 24.1149   2
  -2  -8   1-21.4057 21.7408   2
  -2  -8   0 56.4190 23.8003   2
  -2  -8  -1 8.49542 23.7248   2
  -2  -8  -2 185.016 25.6249   2
  -2  -8  -3 831.064 35.7374   2
  -2  -8  -4 511.483 31.4458   2
  -2  -8  -5 54.6588 22.7515   2
  -2  -8  -6 40.3470 24.0640   2
  -2  -8  -7 102.396 24.7123   2
  -2  -8  -8 62.9075 23.4296   2
  -2  -8  -9 25.1298 25.4072   2
  -2  -8 -10-28.2472 23.4228   2
  -2  -8 -11 25.6538 26.5114   2
  -2  -9  18 132.239 16.8659   1
  -2  -9  17 30.0979 28.3907   4
  -2  -9  16 125.297 26.9081   4
  -2  -9  15 5.81838 26.7993   4
  -2  -9  14 89.4628 22.4126   4
  -2  -9  13-1.64757 23.6571   4
  -2  -9  12 9.96868 22.3115   4
  -2  -9  11 66.6123 23.4494   4
  -2  -9  11 45.2648 25.2807   2
  -2  -9  10-27.5912 24.0017   2
  -2  -9  10 21.0009 18.4593   4
  -2  -9   9 741.213 28.4123   4
  -2  -9   9 731.531 32.7475   2
  -2  -9   8 100.749 20.0462   4
  -2  -9   8 71.6061 24.7370   2
  -2  -9   7 17.9915 23.6823   2
  -2  -9   7 11.7404 18.4668   4
  -2  -9   6 39.0492 22.7998   2
  -2  -9   5-22.5702 21.8329   2
  -2  -9   4 64.2722 24.0829   2
  -2  -9   3-28.5749 23.1634   2
  -2  -9   2-7.28237 25.0728   2
  -2  -9   1 17.2660 22.3581   2
  -2  -9   0 346.844 29.0829   2
  -2  -9  -1 12.3392 22.8655   2
  -2  -9  -2-0.75032 23.1795   2
  -2  -9  -3 35.4197 23.4013   2
  -2  -9  -4 64.9213 29.6116   2
  -2  -9  -5 18.3339 25.8124   2
  -2  -9  -6 12.2719 23.9723   2
  -2  -9  -7-17.1472 25.2230   2
  -2  -9  -8 53.4013 25.7597   2
  -2  -9  -9 70.0982 28.4314   2
  -2 -10  16 72.9093 31.1072   4
  -2 -10  15 43.8924 26.5380   4
  -2 -10  14 130.914 26.4677   4
  -2 -10  13 33.4824 23.8929   4
  -2 -10  12-4.41365 23.1805   4
  -2 -10  12-20.6769 24.8461   2
  -2 -10  11 55.8290 24.1104   2
  -2 -10  11 38.0240 22.9463   4
  -2 -10  10-12.5329 23.8335   2
  -2 -10  10 21.4880 21.3817   4
  -2 -10   9 9.37863 23.8294   2
  -2 -10   8 33.8887 25.1164   2
  -2 -10   7 42.3339 26.4039   2
  -2 -10   6 686.080 34.5381   2
  -2 -10   5 88.3108 25.6387   2
  -2 -10   4-10.5319 24.7684   2
  -2 -10   3 7.55705 24.9476   2
  -2 -10   2 66.1115 27.0584   2
  -2 -10   1-13.5377 26.0433   2
  -2 -10   0 31.8406 24.5593   2
  -2 -10  -1-0.88254 24.6003   2
  -2 -10  -2 89.0634 27.2359   2
  -2 -10  -3 642.547 35.2142   2
  -2 -10  -4-13.2058 25.8429   2
  -2 -10  -5 3.39347 23.5910   2
  -2 -10  -6 75.6738 26.7850   2
  -2 -10  -7 31.8623 25.4062   2
  -2 -11  14-47.4460 25.7340   4
  -2 -11  13 34.2372 24.4126   4
  -2 -11  12 32.7804 25.0015   2
  -2 -11  11 155.883 29.5086   2
  -2 -11  10 59.3292 29.2071   2
  -2 -11   9 90.1426 26.2480   2
  -2 -11   8-8.23730 24.6409   2
  -2 -11   7-58.5120 25.7852   2
  -2 -11   6 94.0265 27.4337   2
  -2 -11   5 163.230 28.1539   2
  -2 -11   4 13.2213 25.3207   2
  -2 -11   3 27.8943 26.2959   2
  -2 -11   2 35.0762 27.7708   2
  -2 -11   1-7.85941 27.4947   2
  -2 -11   0-31.7593 25.0896   2
  -2 -11  -1 29.8490 26.0226   2
  -2 -11  -2 34.3298 25.6986   2
  -2 -11  -3-23.9303 25.6816   2
  -2 -11  -4 369.344 32.0149   2
  -2 -12   7 25.2666 29.2964   2
  -2 -12   6 7.60516 27.2242   2
  -2 -12   5 17.7804 25.2804   2
  -2 -12   4-0.58661 24.4213   2
  -2 -12   3-1.62431 24.9375   2
  -2 -12   2-43.1047 27.7711   2
  -2 -12   1 88.8200 30.2419   2
  -3  13   4 75.8037 28.8926   3
  -3  13   3-10.1122 26.9586   3
  -3  13   2 61.1659 27.9187   3
  -3  13   1 170.123 29.4460   3
  -3  13   0-27.4600 26.1967   3
  -3  13  -1 89.1748 26.2654   3
  -3  13  -2 29.5248 24.2411   3
  -3  13  -3-49.1506 23.1493   3
  -3  13  -4 75.6037 27.3266   3
  -3  13  -5-29.4248 23.2653   3
  -3  13  -6-35.7425 22.6105   3
  -3  13  -7 43.9185 20.2928   3
  -3  13  -8-37.7093 21.9752   3
  -3  13  -9-26.6345 22.3164   3
  -3  12   8 17.6843 26.5167   3
  -3  12   7-6.55995 28.0236   3
  -3  12   6 17.4083 28.5564   3
  -3  12   5 195.360 26.7353   3
  -3  12   4 80.2958 25.4521   3
  -3  12   3 129.925 27.0522   3
  -3  12   2 136.188 28.1428   3
  -3  12   1 108.056 25.1227   3
  -3  12   0 52.8248 25.4845   3
  -3  12  -1 203.344 28.3975   3
  -3  12  -2-8.11719 22.2202   3
  -3  12  -3 65.3351 22.6127   3
  -3  12  -4 75.9094 23.4194   3
  -3  12  -5 34.1836 23.6020   3
  -3  12  -6 213.912 25.8800   3
  -3  12  -7 1.94174 22.2327   3
  -3  12  -8-3.88979 22.9001   3
  -3  12  -9 18.5249 21.4752   3
  -3  12 -10 4.95363 21.7916   3
  -3  12 -11 25.2419 21.9507   3
   3 -12  12 57.1308 24.1555   4
  -3  12 -12-21.2103 24.6383   3
  -3  12 -13-50.4449 23.7272   3
  -3  11  11 26.0625 30.2474   4
  -3  11  10 288.374 34.5465   4
  -3  11   9 100.496 30.6471   4
  -3  11   8 34.1093 27.6838   4
  -3  11   7 71.8220 28.8838   4
  -3  11   7 128.537 29.6350   3
  -3  11   6 69.8843 29.2303   3
  -3  11   5 470.995 34.0174   3
  -3  11   4 38.1828 26.5374   3
  -3  11   3 164.209 25.4411   3
  -3  11   2 17.7305 24.2148   3
  -3  11   1 34.3641 23.8670   3
  -3  11   0 1250.93 38.9332   3
  -3  11  -1 67.7063 22.4179   3
  -3  11  -2 144.168 23.8142   3
  -3  11  -3 45.1525 21.4839   3
  -3  11  -4 0.44145 22.6756   3
  -3  11  -5 3.91426 20.8557   3
  -3  11  -6 18.5740 19.7486   3
  -3  11  -7-17.8264 22.8378   3
  -3  11  -8 66.4494 21.9100   3
  -3  11  -9 717.281 34.0335   3
  -3  11 -10 26.3238 23.6331   3
  -3  11 -11 31.5132 21.9165   3
   3 -11  12 121.300 25.1062   4
  -3  11 -12 6.97732 22.4214   3
   3 -11  13-33.3586 25.7077   4
  -3  11 -13 16.2929 24.3421   3
   3 -11  14-21.3327 27.4081   4
  -3  11 -14 65.9256 22.7814   3
  -3  11 -15 86.3551 22.7396   3
  -3  10  13 117.300 30.0170   4
  -3  10  12-19.7641 28.7518   4
  -3  10  11 124.451 28.7990   4
  -3  10  10 5.13174 26.5949   4
  -3  10   9 3.52967 25.5144   4
  -3  10   8 42.5509 20.1932   4
  -3  10   7 26.4207 25.2122   4
  -3  10   6-16.2365 23.7675   4
  -3  10   6 2.04099 26.1207   3
  -3  10   5 516.541 34.3463   3
  -3  10   4 206.338 25.2939   3
  -3  10   3 781.235 33.3848   3
  -3  10   2 62.5775 24.3348   3
  -3  10   1 209.884 23.5989   3
  -3  10   0-26.0798 22.3779   3
  -3  10  -1 213.103 24.1765   3
  -3  10  -2 509.736 29.2148   3
  -3  10  -3 112.352 23.3449   3
  -3  10  -4 23.7527 21.1248   3
  -3  10  -5 502.803 29.0229   3
  -3  10  -6-4.26746 22.0114   3
  -3  10  -7-2.42244 18.4115   3
  -3  10  -8 19.5552 21.0474   3
  -3  10  -9 362.772 25.9953   3
  -3  10 -10 22.5868 21.7968   3
   3 -10  11 220.021 25.4354   4
  -3  10 -11 98.5809 22.9013   3
   3 -10  12 182.931 24.9840   4
  -3  10 -12 92.2815 23.5172   3
  -3  10 -13-28.1189 19.8289   3
   3 -10  13 9.37383 21.8078   4
   3 -10  14 31.8529 21.9826   4
  -3  10 -14-0.86658 21.4731   3
   3 -10  15-6.58653 25.4456   4
  -3  10 -15 12.6160 24.7088   3
  -3  10 -16 163.345 26.4683   3
  -3   9  14-21.2733 28.1431   4
  -3   9  13 29.2387 28.3514   4
  -3   9  12 17.8798 28.3448   4
  -3   9  11 90.1650 27.9743   4
  -3   9  10 12.4099 23.9032   4
  -3   9   9-27.9926 25.9884   4
  -3   9   8-0.26229 24.5582   4
  -3   9   7-4.25159 26.3231   4
  -3   9   6-8.93421 24.6753   4
  -3   9   5 2.79804 26.1660   4
  -3   9   5 37.8892 23.2619   3
  -3   9   4 80.1327 26.4051   4
  -3   9   4 104.979 23.4487   3
  -3   9   3 207.490 24.0793   3
  -3   9   2 1307.60 36.3042   3
  -3   9   1 694.724 29.5602   3
  -3   9   0 446.333 27.4880   3
  -3   9  -1 54.2531 21.9016   3
  -3   9  -2 1124.09 34.3217   3
  -3   9  -3 503.696 27.6774   3
  -3   9  -4 633.658 30.2040   3
  -3   9  -5 115.035 22.5968   3
  -3   9  -6 30.1463 20.3471   3
  -3   9  -7 1435.94 37.7239   3
  -3   9  -8 663.021 29.8559   3
  -3   9  -9 3.68281 21.8322   3
  -3   9 -10-11.6609 20.8873   3
   3  -9  11 41.7023 22.2137   4
  -3   9 -11 24.3840 21.5669   3
   3  -9  12 19.8838 22.3779   4
  -3   9 -12-0.53711 20.4428   3
   3  -9  13 14.5768 23.2076   4
  -3   9 -13 0.50757 24.0184   3
   3  -9  14-14.4906 21.5793   4
  -3   9 -14 33.6265 22.0410   3
   3  -9  15 49.5652 24.7884   4
  -3   9 -15 9.47579 21.2219   3
  -3   9 -16 199.544 27.9308   3
   3  -9  16 251.352 27.9448   4
   3  -9  17 31.8435 26.8358   4
  -3   9 -17 52.7535 27.1840   3
  -3   8  16 33.0386 29.2648   4
  -3   8  15 68.6442 29.2314   4
  -3   8  14 185.623 28.5487   4
  -3   8  13 472.811 34.7732   4
  -3   8  12 184.648 25.6685   4
  -3   8  11 196.447 29.3874   4
  -3   8  10 29.5034 24.7382   4
  -3   8   9 19.3403 25.5676   4
  -3   8   8 561.998 33.7381   4
  -3   8   7 1683.25 41.9945   4
  -3   8   6-6.57032 24.5239   4
  -3   8   5-10.7274 23.4402   4
  -3   8   5-2.63072 21.0153   3
  -3   8   4 529.641 29.9445   4
  -3   8   4 507.536 26.6956   3
  -3   8   3 1250.95 36.6216   4
  -3   8   3 1037.10 30.6847   3
  -3   8   2 427.891 25.0648   3
  -3   8   1 41.1172 19.5565   3
  -3   8   0 77.1360 19.5224   3
  -3   8  -1 2113.55 40.1027   3
  -3   8  -2 520.779 25.9752   3
  -3   8  -3 431.201 25.9082   3
   3  -8   3 383.437 18.2655   2
  -3   8  -4 65.8972 20.2497   3
   3  -8   4 95.4917 15.5206   2
  -3   8  -5 4.74489 19.1603   3
  -3   8  -6 131.664 20.8294   3
  -3   8  -7 73.0759 19.6914   3
  -3   8  -8 35.4668 19.2462   3
  -3   8  -9 246.967 26.0435   3
  -3   8 -10 214.803 24.6518   3
   3  -8  11 130.832 23.3235   4
  -3   8 -11 106.269 21.9250   3
   3  -8  12 248.210 24.1585   4
  -3   8 -12 211.565 25.0823   3
   3  -8  13-12.0617 20.1678   4
  -3   8 -13-13.1898 21.8664   3
   3  -8  14 17.5862 22.4610   4
  -3   8 -14 24.2312 22.4251   3
   3  -8  15 1.92178 24.3438   4
  -3   8 -15 14.4468 21.1792   3
   3  -8  16 70.5420 26.7684   4
  -3   8 -16 32.4325 24.0255   3
   3  -8  17 111.897 27.0367   4
  -3   8 -17 120.691 27.6648   3
   3  -8  18 124.494 29.6409   4
  -3   8 -18 58.4872 28.0040   3
  -3   7  17 172.678 35.4309   4
  -3   7  16 98.8202 31.3300   4
  -3   7  15 84.4382 29.8901   4
   3  -7 -14 16.4170 21.0734   2
  -3   7  14-0.44402 26.6496   4
  -3   7  13 98.3194 26.8058   4
   3  -7 -13 92.7715 20.6251   2
  -3   7  12 413.025 31.5967   4
   3  -7 -12 352.063 23.9021   2
   3  -7 -11 432.774 24.3536   2
  -3   7  11 441.022 31.9719   4
  -3   7  10 5.74941 24.7442   4
   3  -7 -10 3.87678 16.6066   2
  -3   7   9-20.3220 24.5316   4
   3  -7  -9 3.10696 14.8483   2
  -3   7   8 51.1492 23.7978   4
   3  -7  -8 76.9293 17.4588   2
   3  -7  -7 639.242 22.4748   2
  -3   7   7 659.310 31.8545   4
   3  -7  -6 15.6644 13.6744   2
  -3   7   6 2.74728 21.9736   4
   3  -7  -5 254.859 16.7722   2
  -3   7   5 251.563 24.2449   4
  -3   7   4 151.079 22.6354   4
  -3   7   4 178.993 19.0896   3
   3  -7  -4 153.467 14.2827   2
   3  -7  -3 129.649 12.7741   2
  -3   7   3 124.812 17.1285   3
  -3   7   3 116.470 22.1833   4
  -3   7   2 91.0520 16.5465   3
   3  -7  -2 79.4302 12.2889   2
  -3   7   2 81.8706 20.3613   4
   3  -7  -1 11.7963 11.5687   2
  -3   7   1 9.07063 15.6249   3
   3  -7   0 114.638 12.6839   2
  -3   7   0 105.355 18.0518   3
   3  -7   1 43.1586 11.4833   2
  -3   7  -1 50.4598 15.8649   3
   3  -7   2 14.1359 12.1113   2
  -3   7  -2 16.9279 17.7805   3
  -3   7  -3 805.397 26.4687   3
   3  -7   3 802.735 19.8760   2
  -3   7  -4 198.636 20.6646   3
  -3   7  -5 9.00849 16.9408   3
  -3   7  -6 1039.13 30.8398   3
  -3   7  -7 387.781 24.3656   3
  -3   7  -8 48.8573 19.4783   3
  -3   7  -9 200.831 23.7917   3
  -3   7 -10 44.5697 20.6596   3
   3  -7  10 111.306 21.0054   4
   3  -7  11 242.732 22.7065   4
  -3   7 -11 225.368 24.6821   3
   3  -7  12 28.8185 19.9993   4
  -3   7 -12 24.9387 21.0815   3
   3  -7  13 24.5237 19.9458   4
  -3   7 -13 37.8010 22.9027   3
   3  -7  14 25.2284 21.5378   4
  -3   7 -14 61.1774 23.1180   3
   3  -7  15 212.793 25.2023   4
  -3   7 -15 228.018 27.7976   3
   3  -7  16 65.9031 21.3432   4
  -3   7 -16 47.0515 23.1922   3
   3  -7  17 69.1409 26.0724   4
  -3   7 -17 22.0476 25.1077   3
   3  -7  18 53.0240 24.6892   4
  -3   7 -18 13.2859 27.6940   3
   3  -7  19 92.0874 29.2361   4
   3  -6 -18 66.3630 25.5819   2
  -3   6  18 18.7994 32.2436   4
   3  -6 -17 41.4443 21.8328   2
  -3   6  17 137.051 31.6029   4
  -3   6  16 690.086 42.4318   4
   3  -6 -16 636.506 34.3271   2
  -3   6  15 75.6138 26.5238   4
   3  -6 -15 94.8224 23.7116   2
   3  -6 -14 238.240 23.4104   2
  -3   6  14 285.842 32.4354   4
  -3   6  13 8.57446 24.7612   4
   3  -6 -13 9.23512 19.6029   2
  -3   6  12 166.890 26.7347   4
   3  -6 -12 151.122 20.3531   2
   3  -6 -11 45.6258 16.6058   2
  -3   6  11 15.7850 25.5601   4
   3  -6 -10 412.070 21.7657   2
  -3   6  10 461.796 31.1114   4
  -3   6   9 1125.84 36.3422   4
   3  -6  -9 1098.03 26.9525   2
   3  -6  -8 269.129 17.7034   2
  -3   6   8 355.801 26.6635   4
   3  -6  -7 1918.94 30.5354   2
  -3   6   7 2000.69 39.5792   4
  -3   6   6 440.487 25.5286   4
   3  -6  -6 390.210 16.6243   2
   3  -6  -5 1652.95 25.9638   2
  -3   6   5 1645.47 35.7042   4
  -3   6   4 148.221 20.3834   4
   3  -6  -4 127.850 11.9184   2
  -3   6   4 140.117 16.9702   3
  -3   6   3 52.8219 18.7291   4
   3  -6  -3 39.2908 10.3751   2
  -3   6   3 40.8650 15.6139   3
   3  -6  -2 3234.64 30.6967   2
  -3   6   2 3091.17 39.6215   3
  -3   6   2 3232.68 42.4795   4
   3  -6  -1 113.578 11.2013   2
  -3   6   1 97.1085 16.0294   3
  -3   6   0 155.469 16.7484   3
   3  -6   0 146.070 10.8599   2
   3  -6   1 34.6462 10.1068   2
  -3   6  -1 34.7571 15.4720   3
   3  -6   2-7.20239 9.69271   2
  -3   6  -2-7.57576 15.2169   3
  -3   6  -3 4290.50 47.0726   3
  -3   6  -4 15.9071 17.0735   3
  -3   6  -5 127.452 18.8159   3
  -3   6  -6 331.387 20.6902   3
  -3   6  -7 19.2747 17.5857   3
  -3   6  -8 95.9927 19.4966   3
   3  -6   9 1276.16 29.6532   4
  -3   6  -9 1268.00 32.0567   3
   3  -6  10 292.845 21.6898   4
  -3   6 -10 296.112 24.6015   3
   3  -6  11 409.973 23.0950   4
  -3   6 -11 393.682 26.4003   3
   3  -6  12 174.419 22.1881   4
  -3   6 -12 199.176 24.6706   3
   3  -6  13 84.1149 22.2938   4
  -3   6 -13 91.7380 22.8800   3
   3  -6  14 45.1534 20.7674   4
  -3   6 -14 10.5417 22.9639   3
   3  -6  15 5.48234 22.0923   4
  -3   6 -15 1.09323 23.0719   3
   3  -6  16 116.116 26.1562   4
  -3   6 -16 69.8633 27.5832   3
   3  -6  17 100.557 26.0221   4
  -3   6 -17 96.6334 24.8803   3
   3  -6  18 45.4506 23.7348   4
  -3   6 -18 113.641 25.4660   3
  -3   6 -19 78.9264 27.3557   3
  -3   5  19 26.1378 27.2450   4
   3  -5 -19 14.3289 23.9310   2
  -3   5  18 97.0032 30.7697   4
   3  -5 -18 205.840 24.3217   2
  -3   5  17 116.356 29.8116   4
   3  -5 -17 149.334 23.1730   2
  -3   5  16 151.576 29.4578   4
   3  -5 -16 115.463 21.5152   2
   3  -5 -15 287.657 22.9391   2
  -3   5  15 316.617 30.0523   4
  -3   5  14 13.5071 26.5554   4
   3  -5 -14 22.7957 18.6109   2
   3  -5 -13 609.855 26.6650   2
  -3   5  13 645.509 33.8391   4
   3  -5 -12 72.9806 16.8820   2
  -3   5  12 67.2462 25.7242   4
   3  -5 -11 2130.98 37.2268   2
  -3   5  11 2245.73 46.6115   4
   3  -5 -10 626.890 22.7015   2
  -3   5  10 641.435 30.2101   4
  -3   5   9 45.2958 22.0211   4
   3  -5  -9 51.7152 14.0547   2
   3  -5  -8 2254.72 32.5839   2
  -3   5   8 2296.95 41.8760   4
  -3   5   7 621.611 26.9452   4
   3  -5  -7 641.528 18.6215   2
   3  -5  -6 3745.11 35.1735   2
  -3   5   6 3658.50 46.5297   4
   3  -5  -5 56.2334 9.71281   2
  -3   5   5 47.3021 17.9280   4
  -3   5   4 103.271 17.7951   4
   3  -5  -4 111.260 10.0005   2
  -3   5   4 100.512 15.1513   3
  -3   5   3 123.600 14.5159   3
  -3   5   3 117.838 16.8333   4
   3  -5  -3 107.264 9.50930   2
   3  -5  -2 118.148 9.38648   2
  -3   5   2 108.542 16.7211   4
  -3   5   2 147.515 13.6889   3
  -3   5   1 88.8347 16.0660   4
   3  -5  -1 72.5439 8.64866   2
  -3   5   1 108.017 14.5453   3
   3  -5   0 375.389 10.8857   2
  -3   5   0 324.168 18.1749   3
  -3   5  -1 3076.26 38.1784   3
   3  -5   1 3028.37 24.1280   2
  -3   5  -2 8448.54 60.1543   3
  -3   5  -3 4877.02 47.3635   3
  -3   5  -4 1.60088 15.1987   3
  -3   5  -5 177.658 16.7999   3
  -3   5  -6-1.60757 16.7525   3
  -3   5  -7 97.0606 17.8099   3
   3  -5   8 196.272 16.9610   4
  -3   5  -8 148.878 19.6645   3
   3  -5   9 1374.91 29.1682   4
  -3   5  -9 1372.04 35.1594   3
  -3   5 -10 141.992 21.0486   3
   3  -5  10 171.552 19.5418   4
   3  -5  11 507.269 24.2774   4
  -3   5 -11 470.969 27.4171   3
   3  -5  12 96.0382 19.7219   4
  -3   5 -12 59.2503 22.6257   3
   3  -5  13 470.287 25.0711   4
  -3   5 -13 480.151 30.3630   3
   3  -5  14 242.095 22.8457   4
  -3   5 -14 239.584 26.4648   3
   3  -5  15 10.3756 22.9998   4
  -3   5 -15 11.8982 21.4375   3
   3  -5  16-13.3380 21.3792   4
  -3   5 -16-7.78260 23.3970   3
   3  -5  17 34.7554 23.5533   4
  -3   5 -17 4.50419 24.2442   3
  -3   5 -18 32.7055 23.9271   3
  -3   5 -19-12.5836 27.9179   3
   3  -4 -20 4.38682 24.1463   2
   3  -4 -19-2.25938 24.0628   2
  -3   4  18-9.95824 27.6613   4
   3  -4 -18-21.3391 21.1205   2
   3  -4 -17 165.714 21.7328   2
  -3   4  17 133.915 32.1748   4
  -3   4  16 55.3040 27.5606   4
   3  -4 -16 99.6584 19.0531   2
  -3   4  15-4.23126 25.4990   4
   3  -4 -15-1.03568 18.6942   2
  -3   4  14 50.9712 24.7019   4
   3  -4 -14 90.2373 19.4085   2
  -3   4  13-0.57066 23.9152   4
   3  -4 -13-2.73721 16.4609   2
  -3   4  12 54.6543 24.1136   4
   3  -4 -12 46.6166 17.7670   2
  -3   4  11-8.07193 22.4615   4
   3  -4 -11 6.50613 13.5572   2
   3  -4 -10 276.700 16.8367   2
  -3   4  10 270.809 24.9911   4
   3  -4  -9 904.187 22.6099   2
  -3   4   9 922.202 17.5998   1
  -3   4   9 842.836 16.5154   0
  -3   4   9 879.255 30.1805   4
  -3   4   8 63.5756 20.4647   4
   3  -4  -8 49.2150 11.7377   2
  -3   4   8 59.3259 10.1117   1
  -3   4   8 51.7062 9.70216   0
   3  -4  -7 67.3016 11.6025   2
  -3   4   7 105.553 19.7808   4
  -3   4   7 74.3945 10.7667   1
   3  -4  -6 936.125 18.3507   2
  -3   4   6 928.111 18.0221   1
  -3   4   6 923.570 26.5126   4
   3  -4  -5 2778.28 26.4482   2
  -3   4   5 2685.82 36.9587   4
  -3   4   4-3.46853 14.9588   4
   3  -4  -4-8.78324 7.33074   2
  -3   4   4-1.37441 11.2308   3
   3  -4  -3 241.090 8.90368   2
  -3   4   3 281.829 14.8671   3
  -3   4   3 227.430 16.8324   4
   3  -4  -2 906.931 11.9077   2
  -3   4   2 915.574 20.2025   3
  -3   4   2 870.261 22.1769   4
  -3   4   1 69.8693 14.0981   4
  -3   4   1 55.7327 12.7225   3
  -3   4   0 41.1773 12.7396   3
  -3   4  -1 5961.21 46.3648   3
  -3   4  -2 594.016 19.5259   3
  -3   4  -3 745.029 21.5051   3
  -3   4  -4 9482.47 63.0611   3
  -3   4  -4 9371.69 47.8489   5
  -3   4  -5-4.14464 13.0421   3
  -3   4  -5 9.02323 10.1331   5
  -3   4  -6 1008.29 26.4466   3
  -3   4  -6 991.156 18.8223   5
   3  -4   7 4735.49 40.4953   4
  -3   4  -7 4573.88 35.6783   5
  -3   4  -7 4789.38 51.6812   3
   3  -4   8 167.058 16.1533   4
  -3   4  -8 169.838 18.8868   3
  -3   4  -8 107.046 10.9563   5
   3  -4   9 610.776 20.8244   4
  -3   4  -9 652.249 27.1665   3
  -3   4  -9 613.609 16.3362   0
   3  -4  10 975.426 26.4711   4
  -3   4 -10 962.919 30.7786   3
   3  -4  11 107.509 19.1717   4
  -3   4 -11 182.692 23.6117   3
   3  -4  12 14.1638 17.8197   4
  -3   4 -12 1.39138 22.0055   3
   3  -4  13 516.276 25.1548   4
  -3   4 -13 484.940 31.0265   3
   3  -4  14 8.09352 20.0048   4
  -3   4 -14 1.62175 21.3984   3
   3  -4  15 139.528 25.8554   4
  -3   4 -15 187.031 26.3924   3
  -3   4 -16 529.111 32.9952   3
  -3   4 -17 29.9760 25.9288   3
  -3   4 -18 1.63081 23.1759   3
  -3   4 -19-61.3096 25.9279   3
  -3   3  20 187.104 31.1965   4
   3  -3 -20 231.686 24.7422   2
  -3   3  19 30.5266 29.6584   4
   3  -3 -19 2.54386 21.7270   2
  -3   3  18 59.2548 27.6259   4
   3  -3 -18 5.89784 20.7905   2
   3  -3 -17 281.805 25.3507   2
  -3   3  17 326.316 31.8220   4
  -3   3  16 103.676 27.8203   4
   3  -3 -16 117.545 20.5446   2
  -3   3  15 210.079 28.7792   4
  -3   3  14-12.4061 24.4466   4
  -3   3  13 21.3705 23.7754   4
  -3   3  12 432.225 27.1430   4
  -3   3  11 5.28265 20.8160   4
  -3   3  10 260.348 12.8100   1
  -3   3  10 277.492 22.7957   4
  -3   3   9 1344.86 20.4644   1
  -3   3   9 1353.41 19.3311   0
  -3   3   9 1412.07 32.3966   4
  -3   3   8 1186.87 19.4075   1
  -3   3   8 1166.55 18.0146   0
  -3   3   8 1141.79 28.8733   4
  -3   3   7 5430.90 36.8321   1
  -3   3   7 5584.52 51.1896   4
  -3   3   7 5440.97 35.5577   0
   3  -3  -6 197.748 10.7736   2
  -3   3   6 189.647 12.0908   1
  -3   3   6 207.325 12.2256   0
  -3   3   6 213.151 18.2902   4
   3  -3  -5 560.420 12.3004   2
  -3   3   5 544.219 14.3442   1
  -3   3   5 631.470 17.5904   3
  -3   3   5 557.605 14.8478   0
  -3   3   5 566.873 20.3472   4
   3  -3  -4 5269.59 27.1756   2
  -3   3   4 5217.27 35.1325   1
  -3   3   4 5532.75 38.1538   3
  -3   3   4 5379.44 35.0774   0
  -3   3   4 5304.03 44.4871   4
  -3   3   3 147.775 11.0813   1
  -3   3   3 195.896 14.1039   4
  -3   3   3 151.461 11.4480   3
  -3   3   3 148.707 11.7050   0
  -3   3   2 62.6134 10.0429   1
  -3   3   2 55.3749 12.7624   4
  -3   3   2 52.1761 10.4109   3
  -3   3   1 205.233 12.5998   3
  -3   3   1 190.166 11.3585   1
  -3   3   1 190.194 13.5455   4
  -3   3   0 2247.22 26.5630   3
  -3   3   0 2314.04 23.5251   1
  -3   3  -1 6.35382 10.7328   3
  -3   3  -2 13602.0 65.8495   3
  -3   3  -2 13470.3 57.3664   5
  -3   3  -3 1146.95 23.6033   3
  -3   3  -3 1205.68 19.5341   0
  -3   3  -3 1107.37 20.4395   5
  -3   3  -4 7987.27 55.5303   3
  -3   3  -4 8199.25 44.2649   0
  -3   3  -4 7930.26 45.8703   5
  -3   3  -5 492.445 15.2178   5
  -3   3  -5 482.848 21.1410   3
  -3   3  -5 445.307 14.7051   0
   3  -3   6 827.614 18.4467   4
  -3   3  -6 803.092 24.1170   3
  -3   3  -6 790.994 17.4870   0
  -3   3  -6 806.267 18.3185   5
   3  -3   7 452.898 16.8044   4
  -3   3  -7 448.061 14.9550   0
  -3   3  -7 429.834 20.6153   3
  -3   3  -7 449.655 15.7255   5
   3  -3   8 31.6834 13.2721   4
  -3   3  -8 37.7294 18.1659   3
  -3   3  -8 26.3178 12.1481   5
  -3   3  -8 32.5598 11.0340   0
   3  -3   9 50.6644 14.6699   4
  -3   3  -9 69.0990 20.8013   3
  -3   3  -9 54.4383 12.2746   5
   3  -3  10 102.945 16.2269   4
  -3   3 -10 96.9493 21.2502   3
   3  -3  11 170.013 16.7078   4
  -3   3 -11 131.503 22.6330   3
   3  -3  12 2572.04 40.5026   4
  -3   3 -12 2625.75 49.3995   3
   3  -3  13 349.399 23.4518   4
  -3   3 -13 303.568 26.2416   3
  -3   3 -14 184.196 25.7074   3
  -3   3 -15 21.4016 25.2395   3
  -3   3 -16 110.813 25.0479   3
  -3   3 -17-16.8940 20.3989   3
  -3   3 -18 47.9259 26.8834   3
  -3   3 -19 42.5055 26.8460   3
   3  -2 -21 147.089 27.8586   2
  -3   2  19 667.598 39.3701   4
  -3   2  18 553.809 37.6936   4
  -3   2  17 28.2473 26.7374   4
  -3   2  16 0.00000 26.3717   4
  -3   2  15 151.971 26.7858   4
  -3   2  14 5.63077 21.2818   4
  -3   2  13-12.7073 21.8414   4
  -3   2  12 750.565 30.3413   4
  -3   2  11 923.664 18.2366   1
  -3   2  11 926.981 31.2743   4
  -3   2  10 39.5700 19.3378   4
  -3   2  10 37.4336 10.1587   1
  -3   2   9 879.070 15.5552   0
  -3   2   9 865.734 17.5564   1
  -3   2   9 903.742 26.5253   4
  -3   2   8 834.365 15.5098   0
  -3   2   8 847.661 17.0851   1
  -3   2   8 827.124 25.4903   4
  -3   2   7 250.259 12.5395   1
  -3   2   7 238.680 11.4782   0
  -3   2   7 260.593 18.6791   4
  -3   2   6 973.972 17.2848   1
  -3   2   6 984.390 23.9937   4
  -3   2   6 1014.85 17.8575   0
  -3   2   5 984.535 17.6152   1
  -3   2   5 1143.86 16.6463   3
  -3   2   5 956.926 21.9390   4
  -3   2   5 1020.39 17.7718   0
  -3   2   4 490.203 14.1855   1
  -3   2   4 513.870 12.4832   3
  -3   2   4 507.192 14.6357   0
  -3   2   4 458.113 16.6756   4
  -3   2   3 348.012 12.8667   1
  -3   2   3 429.392 11.7503   3
  -3   2   3 390.762 13.2042   0
  -3   2   3 377.124 15.4355   4
  -3   2   2 6.80448 9.93433   0
  -3   2   2-3.20579 9.89532   4
  -3   2   2 11.3969 8.04934   3
  -3   2   2 6.59822 8.86674   1
  -3   2   1 1966.50 21.7549   3
  -3   2   1 2011.42 21.9654   1
  -3   2   1 1977.54 23.4337   0
  -3   2   1 1896.51 21.7497   4
  -3   2   0 28.0264 11.5321   5
  -3   2   0 34.4344 9.35688   1
  -3   2   0 31.9532 9.36261   3
  -3   2   0 13.9769 9.76777   4
  -3   2   0 27.8385 11.1095   0
  -3   2  -1 6062.33 38.5322   0
  -3   2  -1 5954.20 39.5702   5
  -3   2  -1 6217.89 40.7710   3
  -3   2  -1 6268.42 34.8749   1
  -3   2  -2 675.300 16.2319   0
  -3   2  -2 684.644 10.6945   2
  -3   2  -2 673.985 17.4997   3
  -3   2  -2 714.190 14.0715   1
  -3   2  -2 657.575 17.0391   5
  -3   2  -3-2.66538 10.5751   0
  -3   2  -3 2.44869 8.58539   1
  -3   2  -3-6.15991 13.1550   3
  -3   2  -3-1.11135 11.5251   5
  -3   2  -4 61.8018 12.0381   0
  -3   2  -4 58.1125 14.4007   3
  -3   2  -4 71.7795 11.9311   5
  -3   2  -5 700.338 20.2467   3
   3  -2   5 705.696 15.2253   4
  -3   2  -5 698.238 17.7900   5
  -3   2  -5 754.577 16.2735   0
  -3   2  -6 322.551 14.9627   5
  -3   2  -6 319.706 19.2375   3
   3  -2   6 304.836 12.5494   4
  -3   2  -6 307.128 13.0527   0
   3  -2   7 4.50888 11.2766   4
  -3   2  -7 3.06321 15.6322   3
  -3   2  -7-3.33261 9.72369   0
  -3   2  -7 12.8600 11.0843   5
  -3   2  -8 1674.40 22.1972   0
  -3   2  -8 1759.56 34.8332   3
   3  -2   8 1702.13 25.9140   4
  -3   2  -8 1706.68 26.8865   5
   3  -2   9 1101.89 23.3702   4
  -3   2  -9 1187.33 33.4671   3
  -3   2  -9 1148.24 23.4512   5
   3  -2  10 117.742 16.6932   4
  -3   2 -10 126.449 20.8383   3
   3  -2  11 65.1209 16.0218   4
  -3   2 -11 61.7616 21.6935   3
  -3   2 -12 201.611 26.3641   3
  -3   2 -13 51.8740 25.0575   3
  -3   2 -14 1003.02 38.0102   3
  -3   2 -15 462.125 30.1521   3
  -3   2 -16 72.4125 21.4638   3
  -3   2 -16 93.9687 23.0472   2
  -3   2 -17 56.4389 24.1484   3
  -3   2 -17 69.0849 23.8941   2
  -3   2 -18 64.6774 27.5943   3
  -3   2 -18 24.8298 24.2557   2
  -3   2 -19 1.95411 28.2894   3
  -3   2 -19-3.27790 22.7949   2
  -3   1  20 109.754 31.8878   4
  -3   1  19 20.2517 29.6509   4
  -3   1  18 259.663 31.6125   4
  -3   1  17 116.725 28.1858   4
  -3   1  16 489.541 32.1797   4
  -3   1  15-0.67432 23.5526   4
  -3   1  14 108.761 23.6605   4
  -3   1  13 521.961 28.2130   4
  -3   1  12 0.51656 11.4037   1
  -3   1  12-10.0503 20.9865   4
  -3   1  11 1226.04 21.7020   1
  -3   1  11 1244.26 33.2923   4
  -3   1  10 955.727 19.2460   1
  -3   1  10 1009.15 28.5177   4
  -3   1   9 613.527 15.6275   1
  -3   1   9 622.504 23.1878   4
  -3   1   8 332.839 13.2905   1
  -3   1   8 340.229 18.9393   4
  -3   1   7 1086.66 19.1250   1
  -3   1   7 1153.32 17.3406   0
  -3   1   7 1076.15 23.8620   4
  -3   1   6 6248.97 39.2122   1
  -3   1   6 6339.69 36.6161   0
  -3   1   6 5241.80 27.6124   3
  -3   1   6 6238.05 45.5249   4
  -3   1   5 36.5254 9.72178   1
  -3   1   5 19.6510 4.93960   3
  -3   1   5 27.8787 12.3486   4
  -3   1   5 25.6438 9.98701   0
  -3   1   4 551.906 14.3406   0
  -3   1   4 527.451 14.3864   1
  -3   1   4 517.244 9.18643   3
  -3   1   4 527.145 15.6042   4
  -3   1   3 264.714 12.3447   0
  -3   1   3 254.819 12.0480   1
  -3   1   3 263.993 7.93064   3
  -3   1   3 260.394 11.9987   4
  -3   1   2 1087.49 18.6568   0
  -3   1   2 1067.17 17.6725   1
  -3   1   2 1035.12 13.8330   3
  -3   1   2 1098.29 20.0680   5
  -3   1   2 1055.29 16.3041   4
  -3   1   1 10727.4 52.0548   5
  -3   1   1 10491.7 48.4822   0
  -3   1   1 10478.1 45.7575   1
  -3   1   1 10485.1 43.0030   3
  -3   1   1 10393.3 39.9687   4
  -3   1   0 336.610 8.17935   2
  -3   1   0 336.884 12.0068   1
  -3   1   0 341.584 13.3108   0
  -3   1   0 345.048 11.8630   3
  -3   1   0 330.482 9.94243   4
  -3   1   0 348.647 14.4243   5
  -3   1  -1 133.141 13.2288   5
  -3   1  -1 132.385 7.30098   2
  -3   1  -1 120.073 11.3181   0
  -3   1  -1 116.793 9.52323   1
  -3   1  -1 126.151 10.8084   3
  -3   1  -2 1212.81 19.1619   0
  -3   1  -2 1353.91 16.3961   2
  -3   1  -2 1271.36 16.8073   1
  -3   1  -2 1228.01 21.1938   3
  -3   1  -2 1300.69 22.4473   5
  -3   1  -3 2169.86 23.9142   0
  -3   1  -3 2255.39 22.7306   2
  -3   1  -3 2256.72 28.8033   3
  -3   1  -3 2287.14 20.8744   1
  -3   1  -3 2236.58 27.0072   5
   3  -1   4 2245.88 19.2173   4
  -3   1  -4 2287.99 24.3635   0
  -3   1  -4 2293.55 28.2780   5
  -3   1  -4 2338.24 31.7926   3
  -3   1  -4 2359.73 25.3036   2
  -3   1  -4 2305.05 20.6262   1
   3  -1   5 178.646 10.1498   4
  -3   1  -5 208.989 12.6874   2
  -3   1  -5 177.632 10.6163   0
  -3   1  -5 206.554 17.2006   3
  -3   1  -5 170.562 13.9232   5
  -3   1  -5 192.519 8.76366   1
   3  -1   6 912.113 16.3914   4
  -3   1  -6 928.557 20.1065   2
  -3   1  -6 880.484 16.2503   0
  -3   1  -6 900.125 24.7066   3
   3  -1   7 10.9042 9.81651   4
  -3   1  -7 7.41622 8.92420   0
  -3   1  -7-3.86690 15.3379   3
  -3   1  -7-5.62555 11.4927   2
   3  -1   8 517.039 16.9893   4
  -3   1  -8 552.467 19.8337   2
  -3   1  -8 522.754 23.3653   3
  -3   1  -9 1165.98 27.3831   2
  -3   1  -9 1152.76 31.7440   3
  -3   1 -10 204.987 18.5172   2
  -3   1 -10 196.823 22.8728   3
  -3   1 -11 268.524 20.8539   2
  -3   1 -11 263.839 25.2034   3
  -3   1 -12 291.591 22.7938   2
  -3   1 -12 289.207 25.8711   3
  -3   1 -13 238.296 22.7028   2
  -3   1 -13 247.445 26.1388   3
  -3   1 -14 10.6027 20.3456   3
  -3   1 -14 39.2991 21.0662   2
  -3   1 -15 24.1104 21.8536   3
  -3   1 -15-0.98248 21.8810   2
  -3   1 -16 180.797 28.8656   3
  -3   1 -16 147.781 24.0618   2
  -3   1 -17 145.033 26.3928   2
  -3   1 -17 171.280 29.0990   3
  -3   1 -18-22.8100 22.9695   2
  -3   1 -19 87.1354 26.8041   2
  -3   0  21 28.2657 33.1289   4
  -3   0  20 768.897 41.8605   4
  -3   0  19 14.7346 26.1696   4
  -3   0  18-4.27240 25.8564   4
  -3   0  17 796.093 36.4530   4
  -3   0  16 20.8903 25.2839   4
  -3   0  15 272.200 27.2851   4
  -3   0  14 115.816 24.2781   4
  -3   0  13 52.8693 22.2838   4
  -3   0  12 1869.12 27.0800   1
  -3   0  12 1832.56 39.4952   4
  -3   0  11 5866.38 43.3506   1
  -3   0  11 5879.33 58.3817   4
  -3   0  10 3507.61 33.6406   1
  -3   0  10 3581.92 44.8811   4
  -3   0   9 193.181 12.7987   1
  -3   0   9 221.690 18.4768   4
  -3   0   8 348.534 14.7080   1
  -3   0   8 384.180 19.1132   4
  -3   0   7 121.406 11.6665   1
  -3   0   7 119.970 15.0606   4
  -3   0   6 7195.59 43.5684   1
  -3   0   6 6994.41 47.2234   4
  -3   0   5 2145.49 24.7551   1
  -3   0   5 2103.20 25.2997   4
  -3   0   4 56.8561 10.2345   1
  -3   0   4 42.1124 11.1077   5
  -3   0   4 44.0434 10.4528   4
  -3   0   4 55.5256 8.58803   2
  -3   0   3 524.664 14.5330   1
  -3   0   3 506.808 15.8179   5
  -3   0   3 504.728 12.1534   2
  -3   0   3 477.152 12.3972   4
  -3   0   2 620.854 15.0354   1
  -3   0   2 597.084 10.4531   3
  -3   0   2 633.192 16.5951   5
  -3   0   2 607.942 11.7693   4
  -3   0   2 620.952 12.4351   2
  -3   0   1 1513.50 17.4881   2
  -3   0   1 1576.54 20.1530   1
  -3   0   1 1466.80 16.8443   3
  -3   0   1 1571.42 23.0256   5
  -3   0   1 1206.67 12.2963   4
  -3   0   0 970.967 16.0545   1
  -3   0   0 951.746 15.8850   3
  -3   0   0 987.503 14.9911   2
  -3   0   0 1051.52 19.9850   5
  -3   0  -1 4149.11 29.2344   1
  -3   0  -1 4062.12 32.3623   3
  -3   0  -1 4097.27 29.2518   2
  -3   0  -1 4059.47 34.7691   5
  -3   0  -2 2352.43 23.8214   2
  -3   0  -2 2251.26 21.3698   1
  -3   0  -2 2341.27 27.8267   3
  -3   0  -2 2426.72 28.9709   5
  -3   0  -3 1513.21 21.3925   2
  -3   0  -3 1422.22 17.0197   1
  -3   0  -3 1457.67 24.4553   3
  -3   0  -3 1483.82 24.6700   5
   3   0   4 52.6513 7.37479   4
  -3   0  -4 46.7235 7.73371   1
  -3   0  -4 62.0477 13.7947   3
  -3   0  -4 55.3446 11.8336   2
  -3   0  -5 78.4265 12.8090   2
  -3   0  -5 64.0680 7.39368   1
  -3   0  -5 58.1974 15.5739   3
   3   0   5 62.5476 8.14004   4
   3   0   6 2033.38 21.5460   4
  -3   0  -6 2275.84 31.1570   2
  -3   0  -6 2196.10 34.1603   3
  -3   0  -6 2030.92 17.7110   1
  -3   0  -7 2.83052 15.8529   3
  -3   0  -7 1.51287 13.0407   2
  -3   0  -8 129.570 18.2593   3
  -3   0  -8 114.824 15.9196   2
  -3   0  -9 18.4242 17.4375   3
  -3   0  -9 21.4491 15.3895   2
  -3   0 -10 199.771 19.6117   2
  -3   0 -10 173.255 21.3360   3
  -3   0 -11 203.743 21.7364   2
  -3   0 -11 222.592 22.0119   3
  -3   0 -12 128.230 23.7237   3
  -3   0 -12 128.942 21.4397   2
  -3   0 -13 286.376 24.1060   2
  -3   0 -13 320.941 25.6889   3
  -3   0 -14 61.2616 25.0425   3
  -3   0 -14 71.9644 21.1494   2
  -3   0 -15 72.8959 26.8448   2
  -3   0 -16 135.573 26.4656   2
  -3   0 -17-4.63228 24.7985   2
  -3   0 -18 18.6799 25.5295   2
  -3  -1  21 76.3225 31.6051   4
  -3  -1  20-16.7229 26.5944   4
  -3  -1  19 24.0927 27.9247   4
  -3  -1  18 102.508 29.6774   4
  -3  -1  17 297.271 32.5968   4
  -3  -1  16 375.681 30.0100   4
  -3  -1  15 78.1575 25.2190   4
  -3  -1  14 1104.08 36.1730   4
  -3  -1  13 870.456 23.0155   1
  -3  -1  13 988.985 33.5981   4
  -3  -1  12 196.793 14.0085   1
  -3  -1  12 163.868 24.6208   4
  -3  -1  11 305.594 15.3065   1
  -3  -1  11 288.053 23.1919   4
  -3  -1  10 92.3702 18.1390   4
  -3  -1  10 61.8790 12.2730   1
  -3  -1   9 423.405 15.4667   1
  -3  -1   9 419.421 20.6301   4
  -3  -1   8 882.113 19.8380   1
  -3  -1   8 906.818 23.4528   4
  -3  -1   7-9.50444 13.3688   4
  -3  -1   7-2.23502 11.1955   1
  -3  -1   6 449.417 15.7783   1
  -3  -1   6 396.836 16.3549   4
  -3  -1   5 2652.16 28.5278   1
  -3  -1   5 2664.63 26.9506   5
  -3  -1   5 2647.64 28.5641   2
  -3  -1   5 2629.97 27.8804   4
  -3  -1   4 758.206 17.5387   1
  -3  -1   4 755.455 17.5403   5
  -3  -1   4 728.807 15.8965   4
  -3  -1   4 737.321 17.3426   2
  -3  -1   3 305.097 13.6023   1
  -3  -1   3 293.568 10.4694   4
  -3  -1   3 288.182 12.6825   2
  -3  -1   3 316.979 14.0870   5
  -3  -1   2 2522.68 27.3467   2
  -3  -1   2 2461.23 27.5093   5
  -3  -1   2 2433.37 25.3655   1
  -3  -1   2 2313.42 17.4788   4
  -3  -1   1 483.473 13.9515   2
  -3  -1   1 507.482 14.0392   1
  -3  -1   1 499.235 16.5726   5
  -3  -1   0 1210.72 19.7889   2
  -3  -1   0 1222.95 18.2903   1
  -3  -1   0 1151.31 17.7213   3
  -3  -1   0 1288.97 22.3468   5
  -3  -1  -1 2149.62 22.6048   1
  -3  -1  -1 2133.14 24.7482   3
  -3  -1  -1 2301.38 28.5023   5
  -3  -1  -1 2193.62 26.1078   2
  -3  -1  -2 19.1599 10.8823   3
  -3  -1  -2 22.4468 10.5937   2
  -3  -1  -2 8.30958 7.65572   1
  -3  -1  -3 14.1889 11.3353   3
  -3  -1  -3 19.6948 11.4918   2
  -3  -1  -3 14.9983 7.39685   1
  -3  -1  -4 1560.91 25.9407   2
  -3  -1  -4 1469.89 26.2000   3
  -3  -1  -4 1504.70 17.4470   1
  -3  -1  -5 8.69272 13.4191   2
  -3  -1  -5 17.1824 6.40255   1
  -3  -1  -5 10.8473 14.0388   3
  -3  -1  -6 553.578 20.8537   2
  -3  -1  -6 534.591 21.1044   3
  -3  -1  -7 223.639 17.9986   2
  -3  -1  -7 239.610 18.6782   3
  -3  -1  -8 292.905 19.9851   2
  -3  -1  -8 314.114 22.3135   3
  -3  -1  -9 181.208 22.3232   3
  -3  -1  -9 146.178 19.7014   2
  -3  -1 -10 2317.54 41.9301   2
  -3  -1 -11 105.699 20.6188   2
  -3  -1 -12 8.53993 20.7774   2
  -3  -1 -13 354.621 27.2969   2
  -3  -1 -14 14.3991 21.9252   2
  -3  -1 -15 76.0404 24.7917   2
  -3  -1 -16 175.855 27.7396   2
  -3  -1 -17-32.3059 23.8530   2
  -3  -1 -18-21.4547 24.0682   2
  -3  -2  21-11.2808 30.2553   4
  -3  -2  20 55.1617 29.2393   4
  -3  -2  19 23.1168 27.0358   4
  -3  -2  18 193.030 31.8497   4
  -3  -2  17 226.382 29.4187   4
  -3  -2  16 125.980 26.7092   4
  -3  -2  15 263.318 26.9960   4
  -3  -2  14 108.154 24.1809   4
  -3  -2  14 97.8854 15.1095   1
  -3  -2  13 1759.09 30.8286   1
  -3  -2  13 1830.65 40.3568   4
  -3  -2  12 100.742 20.9994   4
  -3  -2  12 87.4891 14.7613   1
  -3  -2  11 281.458 21.6001   4
  -3  -2  11 293.737 15.4348   1
  -3  -2  10 156.167 19.0329   4
  -3  -2  10 161.253 13.3480   1
  -3  -2   9 889.015 20.5651   1
  -3  -2   9 855.203 24.5775   4
  -3  -2   8 237.712 17.4788   4
  -3  -2   8 251.977 14.9634   1
  -3  -2   7 12.2708 13.4476   4
  -3  -2   7 6.39363 10.9280   1
  -3  -2   6 144.536 14.6440   4
  -3  -2   6 156.279 13.0033   1
  -3  -2   6 114.148 13.8743   2
  -3  -2   6 141.583 12.0181   5
  -3  -2   5 909.925 19.5753   4
  -3  -2   5 873.196 19.2463   1
  -3  -2   5 846.026 18.0091   5
  -3  -2   5 865.942 21.0764   2
  -3  -2   4 6983.29 40.6179   4
  -3  -2   4 7205.15 45.4362   1
  -3  -2   4 6934.18 43.3387   5
  -3  -2   4 7076.25 48.8245   2
  -3  -2   3 965.329 21.0046   2
  -3  -2   3 1021.45 19.5907   1
  -3  -2   3 970.670 19.6255   5
  -3  -2   3 930.780 15.5074   4
  -3  -2   2 3614.11 35.6142   2
  -3  -2   2 3598.22 31.5976   1
  -3  -2   2 3389.34 32.6444   5
  -3  -2   1 436.166 16.6785   2
  -3  -2   1 490.853 15.0679   1
  -3  -2   1 444.999 16.8218   5
  -3  -2   0 2212.63 29.4151   2
  -3  -2   0 2167.94 24.2429   1
  -3  -2  -1 3042.65 33.3703   2
  -3  -2  -1 2976.38 26.9932   1
  -3  -2  -2 171.110 9.60419   1
  -3  -2  -2 156.659 14.8995   2
  -3  -2  -3 6505.20 51.0401   2
  -3  -2  -3 6338.02 35.8920   1
  -3  -2  -4 27.3896 13.3529   2
  -3  -2  -4 16.6643 7.25944   1
  -3  -2  -5 1098.75 25.5893   2
  -3  -2  -6 358.684 19.7698   2
  -3  -2  -7 572.977 23.3290   2
  -3  -2  -8 1420.59 33.7658   2
  -3  -2  -9 270.863 22.4272   2
  -3  -2 -10 1248.94 35.9098   2
  -3  -2 -11 30.0757 21.9898   2
  -3  -2 -12 315.328 27.3533   2
  -3  -2 -13 72.6730 22.8235   2
  -3  -2 -14 30.7363 24.0184   2
  -3  -2 -15 55.0917 23.6410   2
  -3  -2 -16 118.246 27.8040   2
  -3  -2 -17 119.383 30.0087   2
  -3  -3  19 91.4456 30.1338   4
  -3  -3  18 46.7745 27.0723   4
  -3  -3  17 104.003 27.5053   4
  -3  -3  16 67.7878 25.3282   4
  -3  -3  15 7.49130 22.2277   4
  -3  -3  15 15.9121 12.4511   1
  -3  -3  14 37.2531 22.6659   4
  -3  -3  14 40.8941 15.5250   1
  -3  -3  13 69.1012 23.0668   4
  -3  -3  13 64.9336 14.3572   1
  -3  -3  12 101.897 21.9843   4
  -3  -3  12 103.764 15.3850   1
  -3  -3  11 1.64185 20.4595   4
  -3  -3  11 0.46682 13.7903   1
  -3  -3  10 294.654 16.6432   1
  -3  -3  10 311.787 21.1416   4
  -3  -3   9-0.56582 15.8437   4
  -3  -3   9 25.6629 12.6643   1
  -3  -3   8 651.980 18.5205   1
  -3  -3   8 679.816 22.3637   4
  -3  -3   8 633.309 22.1439   2
  -3  -3   7 112.876 14.7023   4
  -3  -3   7 90.1367 15.4088   2
  -3  -3   7 105.971 10.9042   5
  -3  -3   7 105.129 13.5498   1
  -3  -3   6 583.738 17.7622   4
  -3  -3   6 593.266 15.9272   5
  -3  -3   6 570.152 17.6872   1
  -3  -3   6 572.250 20.0307   2
  -3  -3   5 1.12634 10.6801   4
  -3  -3   5 7.65658 13.4745   2
  -3  -3   5 13.5031 12.3937   1
  -3  -3   5 6.81058 10.6343   5
  -3  -3   4 151.277 11.3709   4
  -3  -3   4 166.896 12.9618   5
  -3  -3   4 151.244 15.3629   2
  -3  -3   4 147.065 13.6397   1
  -3  -3   3 450.229 19.6994   2
  -3  -3   3 430.242 12.0362   4
  -3  -3   3 463.180 15.6578   1
  -3  -3   3 435.573 16.0724   5
  -3  -3   2 39.5870 11.8806   5
  -3  -3   2 16.4280 5.95548   4
  -3  -3   2 20.8206 13.3057   2
  -3  -3   2 47.4558 10.5816   1
  -3  -3   1 1442.58 21.6575   1
  -3  -3   1 1510.56 27.3512   2
  -3  -3   0 339.747 13.3920   1
  -3  -3   0 324.664 17.5597   2
  -3  -3  -1 449.010 14.0294   1
  -3  -3  -1 483.223 19.3816   2
  -3  -3  -2 70.4109 10.5138   1
  -3  -3  -2 75.3913 15.1760   2
  -3  -3  -3 285.159 11.4207   1
  -3  -3  -3 326.082 18.5343   2
  -3  -3  -4 486.192 20.9596   2
  -3  -3  -4 405.723 11.9803   1
  -3  -3  -5 1059.63 27.7476   2
  -3  -3  -6 1488.47 32.8588   2
  -3  -3  -7 32.9598 18.1582   2
  -3  -3  -8 429.998 25.0645   2
  -3  -3  -9 18.2282 20.2125   2
  -3  -3 -10 65.2162 21.9448   2
  -3  -3 -11 242.811 26.1652   2
  -3  -3 -12 169.177 25.3149   2
  -3  -3 -13 59.9502 22.4749   2
  -3  -3 -14 554.318 34.0357   2
  -3  -3 -16 133.211 28.3167   2
  -3  -4  20-26.2873 29.6137   4
  -3  -4  19 90.8716 29.1037   4
  -3  -4  18 9.92831 27.6393   4
  -3  -4  17-7.91893 27.0888   4
  -3  -4  16 87.1604 27.5697   4
  -3  -4  15 7.71515 25.1432   4
  -3  -4  15 27.0683 15.0800   1
  -3  -4  14 634.966 21.9197   1
  -3  -4  14 690.305 33.0846   4
  -3  -4  13 552.636 21.9508   1
  -3  -4  13 622.614 30.5507   4
  -3  -4  12-10.2595 21.3127   4
  -3  -4  12 20.2247 14.8527   1
  -3  -4  11 9.60569 19.3530   4
  -3  -4  11 20.9934 14.2546   1
  -3  -4  10 62.3969 18.6290   4
  -3  -4  10 53.7451 14.8320   1
  -3  -4   9 42.6365 17.3185   4
  -3  -4   9 36.8329 14.2562   1
  -3  -4   9 19.4738 16.7999   2
  -3  -4   8 95.4915 15.5327   4
  -3  -4   8 73.1166 16.2535   2
  -3  -4   8 95.8651 14.3595   1
  -3  -4   7 176.656 15.0231   4
  -3  -4   7 165.890 11.4396   5
  -3  -4   7 157.643 16.8201   2
  -3  -4   7 173.367 15.2795   1
  -3  -4   6 506.322 17.4732   4
  -3  -4   6 499.193 15.2902   5
  -3  -4   6 501.467 23.1187   2
  -3  -4   6 522.257 18.2226   1
  -3  -4   5 1793.42 24.9792   4
  -3  -4   5 1851.47 25.5829   5
  -3  -4   5 1775.34 26.8708   1
  -3  -4   5 1820.80 32.7350   2
  -3  -4   4 229.407 18.3754   2
  -3  -4   4 235.977 12.5090   4
  -3  -4   4 258.512 13.8834   5
  -3  -4   4 268.465 15.0793   1
  -3  -4   3 527.583 23.3177   2
  -3  -4   3 342.295 11.4680   4
  -3  -4   3 539.789 17.1853   5
  -3  -4   3 533.159 17.3119   1
  -3  -4   2-11.1997 15.5787   2
  -3  -4   2 11.4341 11.5262   1
  -3  -4   1 911.619 25.3233   2
  -3  -4   1 895.428 19.3152   1
  -3  -4   0 113.853 16.8743   2
  -3  -4   0 115.435 11.3595   1
  -3  -4  -1 8.95298 15.5289   2
  -3  -4  -1 17.2396 9.00361   1
  -3  -4  -2-1.48113 15.6677   2
  -3  -4  -2-0.74627 9.01829   1
  -3  -4  -3-1.37275 15.1824   2
  -3  -4  -3 0.60055 8.91197   1
  -3  -4  -4 756.914 26.8989   2
  -3  -4  -5 624.931 26.4499   2
  -3  -4  -6 93.2561 20.4862   2
  -3  -4  -7 396.763 25.2402   2
  -3  -4  -8 392.757 25.7135   2
  -3  -4  -9 2411.18 47.2046   2
  -3  -4 -10 190.624 24.9803   2
  -3  -4 -11 158.260 23.6386   2
  -3  -4 -12 45.9255 22.8244   2
  -3  -4 -13 231.553 30.0781   2
  -3  -4 -14 1.14088 23.2013   2
  -3  -4 -15 115.337 28.8356   2
  -3  -5  20-31.6562 28.1823   4
  -3  -5  19-33.4390 31.1612   4
  -3  -5  18-0.92241 28.1456   4
  -3  -5  17 459.304 34.3779   4
  -3  -5  16-1.84057 25.9672   4
  -3  -5  16 26.2408 15.3209   1
  -3  -5  15 13.7998 25.9510   4
  -3  -5  15-0.70732 14.6839   1
  -3  -5  14 47.0871 23.0822   4
  -3  -5  14 84.8474 16.7421   1
  -3  -5  13 44.0854 22.5688   4
  -3  -5  13 28.2056 16.0512   1
  -3  -5  12 1955.56 40.8458   4
  -3  -5  12 1982.26 33.4591   1
  -3  -5  11 770.853 28.7115   4
  -3  -5  11 786.813 23.6631   1
  -3  -5  10 28.0708 18.3573   4
  -3  -5  10 38.1129 14.7173   1
  -3  -5   9 24.7831 16.6163   4
  -3  -5   9 24.4362 17.4523   2
  -3  -5   9 31.3082 15.5531   1
  -3  -5   8 1872.93 31.7746   4
  -3  -5   8 1842.29 37.0754   2
  -3  -5   8 1872.74 30.9953   1
  -3  -5   7 172.468 16.9106   4
  -3  -5   7 152.573 16.5819   1
  -3  -5   7 154.007 19.0622   2
  -3  -5   6 70.0714 14.1159   4
  -3  -5   6 39.1152 17.7163   2
  -3  -5   6 71.3859 13.9837   1
  -3  -5   5 453.949 16.5111   4
  -3  -5   5 494.136 23.5944   2
  -3  -5   5 500.869 16.4376   5
  -3  -5   5 553.720 19.0630   1
  -3  -5   4 1352.96 24.4413   5
  -3  -5   4 1353.11 32.1243   2
  -3  -5   4 1401.93 25.5095   1
  -3  -5   3 5073.09 58.2356   2
  -3  -5   3 4587.66 41.6856   1
  -3  -5   2 817.291 26.9411   2
  -3  -5   2 757.345 20.0554   1
  -3  -5   1-5.44328 16.5578   2
  -3  -5   1-6.20901 11.6094   1
  -3  -5   0 139.917 18.7238   2
  -3  -5   0 142.053 12.9343   1
  -3  -5  -1 35.7612 18.2425   2
  -3  -5  -1 26.4080 11.0632   1
  -3  -5  -2 344.638 22.8971   2
  -3  -5  -2 309.392 13.9228   1
  -3  -5  -3 121.068 20.2398   2
  -3  -5  -4 1024.74 31.4071   2
  -3  -5  -5 971.845 32.5381   2
  -3  -5  -6 262.324 24.1449   2
  -3  -5  -7 606.847 31.2489   2
  -3  -5  -8 1304.65 39.8220   2
  -3  -5  -9 55.4272 24.3112   2
  -3  -5 -10 0.05677 22.5183   2
  -3  -5 -11 20.6623 24.8838   2
  -3  -5 -12-0.38393 25.5815   2
  -3  -5 -13 12.4480 24.3452   2
  -3  -5 -14 75.5001 28.4896   2
  -3  -6  19 16.6205 27.5562   4
  -3  -6  18-2.72470 29.4382   4
  -3  -6  17-7.69037 28.9529   4
  -3  -6  17-3.35796 19.2390   1
  -3  -6  16 231.431 31.0423   4
  -3  -6  16 210.507 18.2303   1
  -3  -6  15 59.5105 27.1640   4
  -3  -6  15 104.796 18.0468   1
  -3  -6  14 26.9181 22.6173   4
  -3  -6  14 45.3941 16.3196   1
  -3  -6  13 784.895 32.6788   4
  -3  -6  13 756.519 25.5165   1
  -3  -6  12 525.257 28.2302   4
  -3  -6  12 506.845 23.5388   1
  -3  -6  11 498.528 27.5522   4
  -3  -6  11 525.595 23.6109   1
  -3  -6  10 4.62060 19.4463   2
  -3  -6  10-10.2685 19.2972   4
  -3  -6  10 32.3296 15.8510   1
  -3  -6   9 187.632 20.1877   4
  -3  -6   9 195.157 17.5103   1
  -3  -6   9 161.991 21.2332   2
  -3  -6   8 89.4123 17.7914   4
  -3  -6   8 113.326 21.8611   2
  -3  -6   7 1429.41 29.6272   4
  -3  -6   7 1583.14 38.6281   2
  -3  -6   6 78.1065 21.2376   2
  -3  -6   5 209.998 22.1530   2
  -3  -6   4 1.94869 19.1581   2
  -3  -6   3 285.595 25.2447   2
  -3  -6   2-9.24422 19.3136   2
  -3  -6   2 9.90579 13.1883   1
  -3  -6   1 89.1393 19.0785   2
  -3  -6   1 110.035 13.2962   1
  -3  -6   0 646.873 28.4771   2
  -3  -6   0 624.395 19.3929   1
  -3  -6  -1 151.406 22.4167   2
  -3  -6  -1 107.060 13.9623   1
  -3  -6  -2 74.4611 12.6516   1
  -3  -6  -2 51.9635 21.4273   2
  -3  -6  -3 289.555 25.7370   2
  -3  -6  -4 45.6160 22.0095   2
  -3  -6  -5 21.2367 23.0179   2
  -3  -6  -6 234.413 26.6098   2
  -3  -6  -7 287.453 26.7050   2
  -3  -6  -8 36.3757 23.5767   2
  -3  -6  -9 78.1807 25.4330   2
  -3  -6 -10 116.628 26.6138   2
  -3  -6 -11 14.8071 23.4523   2
  -3  -6 -12-39.5525 25.8297   2
  -3  -6 -13 106.040 28.8138   2
  -3  -7  18 62.5245 30.4357   4
  -3  -7  17 113.335 32.3289   4
  -3  -7  17 99.6563 19.9375   1
  -3  -7  16-19.0774 27.4996   4
  -3  -7  16 20.7437 16.1964   1
  -3  -7  15 21.5480 20.4867   4
  -3  -7  15 42.2761 17.3335   1
  -3  -7  14 73.6579 23.9240   4
  -3  -7  14 35.4307 17.1582   1
  -3  -7  13 870.202 34.3830   4
  -3  -7  13 863.273 27.7056   1
  -3  -7  12 34.3734 21.5970   4
  -3  -7  12 28.8837 17.0444   1
  -3  -7  11 155.386 23.1265   4
  -3  -7  11 141.877 25.0446   2
  -3  -7  11 138.735 19.3700   1
  -3  -7  10 9.44383 19.9421   4
  -3  -7  10 30.9904 23.1509   2
  -3  -7   9 408.063 24.4280   4
  -3  -7   9 420.822 28.3477   2
  -3  -7   8 363.060 27.5480   2
  -3  -7   7 337.310 28.5010   2
  -3  -7   6 61.8900 23.5577   2
  -3  -7   5 7.16001 23.7263   2
  -3  -7   4 5898.20 68.8481   2
  -3  -7   3 14.3972 24.5546   2
  -3  -7   2 6.11469 23.5819   2
  -3  -7   1 1.29708 20.6912   2
  -3  -7   0-8.72528 20.9656   2
  -3  -7   0 16.3337 13.9549   1
  -3  -7  -1 1595.22 41.3529   2
  -3  -7  -1 1476.14 26.9280   1
  -3  -7  -2 333.168 27.3020   2
  -3  -7  -3-16.7504 22.8575   2
  -3  -7  -4 65.7307 25.0675   2
  -3  -7  -5 943.982 38.3150   2
  -3  -7  -6 465.721 31.5735   2
  -3  -7  -7 5.46361 23.2484   2
  -3  -7  -8 178.514 26.2383   2
  -3  -7  -9 23.2966 24.5720   2
  -3  -7 -10 17.9307 26.3133   2
  -3  -7 -11 6.16970 24.7010   2
  -3  -8  18 6.51262 32.3353   4
  -3  -8  18 54.1999 16.0408   1
  -3  -8  17 59.9790 29.7664   4
  -3  -8  17 16.4104 17.2887   1
  -3  -8  16 274.068 30.6222   4
  -3  -8  16 234.086 22.7259   1
  -3  -8  15 7.44834 26.2568   4
  -3  -8  15 38.1116 18.3181   1
  -3  -8  14 35.5313 23.5653   4
  -3  -8  14 32.5325 17.3266   1
  -3  -8  13 18.1694 23.4281   4
  -3  -8  13 5.14805 17.7462   1
  -3  -8  12 12.4735 21.1199   4
  -3  -8  12-6.40428 16.3400   1
  -3  -8  11 50.5092 23.1719   2
  -3  -8  11 77.7284 22.1051   4
  -3  -8  10 0.15980 21.8230   2
  -3  -8   9 4.40676 22.1119   2
  -3  -8   8 37.4842 22.3122   2
  -3  -8   7 229.702 26.5332   2
  -3  -8   6 89.0621 23.4926   2
  -3  -8   5 271.226 27.1084   2
  -3  -8   4 149.636 25.6392   2
  -3  -8   3 17.3059 23.6821   2
  -3  -8   2 83.2926 25.5710   2
  -3  -8   1-18.9186 21.9622   2
  -3  -8   0 211.101 26.6398   2
  -3  -8  -1 8.67550 24.2183   2
  -3  -8  -2 346.399 28.3792   2
  -3  -8  -3 36.0809 24.7824   2
  -3  -8  -4 125.183 26.9746   2
  -3  -8  -5-19.2550 25.5084   2
  -3  -8  -6-3.74894 25.4925   2
  -3  -8  -7 62.2487 25.8442   2
  -3  -8  -8 239.380 29.4548   2
  -3  -8  -9 15.7992 26.1137   2
  -3  -9  17 106.825 30.7600   4
  -3  -9  16-48.4082 28.6940   4
  -3  -9  16 8.39653 20.0528   1
  -3  -9  15-19.5135 27.6458   4
  -3  -9  15 8.20658 19.7888   1
  -3  -9  14 91.7323 27.6461   4
  -3  -9  14 51.5376 19.2365   1
  -3  -9  13 271.402 23.3250   1
  -3  -9  12-3.01937 18.8394   2
  -3  -9  11 16.3886 23.4590   2
  -3  -9  10 3.06415 21.7472   2
  -3  -9   9 8.92586 23.8783   2
  -3  -9   8 55.4187 23.6051   2
  -3  -9   7 34.7181 23.8308   2
  -3  -9   6 147.178 26.4542   2
  -3  -9   5-12.3549 24.4041   2
  -3  -9   4 184.721 28.7205   2
  -3  -9   3 44.7398 26.2159   2
  -3  -9   2 37.4567 26.3609   2
  -3  -9   1 6.77717 24.9066   2
  -3  -9   0-10.1786 25.0355   2
  -3  -9  -1 117.120 24.6387   2
  -3  -9  -2 81.3121 24.8379   2
  -3  -9  -3 183.933 28.1206   2
  -3  -9  -4 96.7239 24.8411   2
  -3  -9  -5 3.51784 26.8691   2
  -3  -9  -6 56.6624 27.1771   2
  -3  -9  -7 92.2839 28.5712   2
  -3 -10  13-19.7690 18.6711   1
  -3 -10  12 41.4428 24.4926   2
  -3 -10  11 3.51228 24.3734   2
  -3 -10  10 15.5739 23.2993   2
  -3 -10   9-6.11363 22.7455   2
  -3 -10   8 83.7401 27.0555   2
  -3 -10   7 8.21264 26.1135   2
  -3 -10   6 62.4929 26.8746   2
  -3 -10   5 57.9355 27.4945   2
  -3 -10   4 10.6252 26.9334   2
  -3 -10   3 221.208 31.6822   2
  -3 -10   2 50.5094 30.0458   2
  -3 -10   1 106.061 29.7157   2
  -3 -10   0 54.6515 26.5402   2
  -3 -10  -1 8.40546 25.7660   2
  -3 -10  -2 13.3723 25.0347   2
  -3 -10  -3 16.8134 24.8745   2
  -3 -10  -4 60.0173 26.8650   2
  -3 -11   9-43.0164 27.9958   2
  -3 -11   8 36.6545 29.6208   2
  -3 -11   7 38.3189 28.7208   2
  -3 -11   6-1.65689 28.0856   2
  -3 -11   5-1.71353 28.2382   2
  -3 -11   4 137.407 30.3709   2
  -3 -11   3 33.3205 28.4970   2
  -3 -11   2 73.3160 31.1960   2
  -3 -11   0-10.6754 29.7714   2
  -4  13   4 4.22558 27.7433   3
  -4  13   3 42.5748 30.6986   3
  -4  13   2 82.8035 29.7570   3
  -4  13   1-14.3877 27.3637   3
  -4  13   0 174.649 30.1025   3
  -4  13  -1 103.118 26.4899   3
  -4  13  -2 40.4761 27.2907   3
  -4  13  -3 29.0518 23.1220   3
  -4  13  -4-19.7320 30.7524   3
  -4  13  -5 59.0873 21.9294   3
  -4  13  -6 14.0884 23.6557   3
  -4  13  -7 76.8687 29.4467   3
  -4  13  -8-1.84733 23.9287   3
  -4  12   8 5.53047 26.4201   3
  -4  12   7 25.7194 26.0686   3
  -4  12   6 15.5399 24.8665   3
  -4  12   5 232.136 27.8089   3
  -4  12   4 10.8185 25.4228   3
  -4  12   3 20.5990 25.9449   3
  -4  12   2 79.9535 26.0997   3
  -4  12   1 90.1870 26.1530   3
  -4  12   0 70.2375 26.4981   3
  -4  12  -1 322.269 31.1526   3
  -4  12  -2 50.1237 24.8447   3
  -4  12  -3 91.0020 25.4263   3
  -4  12  -4 199.922 25.8635   3
  -4  12  -5 83.4574 24.4269   3
  -4  12  -6 94.5073 24.5816   3
  -4  12  -7 14.7856 23.9184   3
  -4  12  -8-20.4983 19.8718   3
  -4  12  -9 93.6600 25.0868   3
  -4  12 -10 180.329 28.0816   3
  -4  12 -11 76.1021 24.2866   3
  -4  11  11 341.115 37.0214   3
  -4  11  10 18.7803 28.7941   4
  -4  11  10-39.4892 28.1168   3
  -4  11   9-49.8217 27.4586   3
  -4  11   8 88.7850 30.1976   4
  -4  11   8 28.3636 25.1306   3
  -4  11   7 9.41163 28.1654   4
  -4  11   7 30.0852 23.7709   3
  -4  11   6 215.219 28.1232   3
  -4  11   5 21.5288 22.9164   3
  -4  11   4 48.0467 24.2752   3
  -4  11   3-3.20997 24.0447   3
  -4  11   2 222.272 26.6330   3
  -4  11   1 41.3230 22.6642   3
  -4  11   0 28.3170 24.1783   3
  -4  11  -1 64.6710 25.7663   3
  -4  11  -2 117.191 27.0611   3
  -4  11  -3 181.390 27.3867   3
  -4  11  -4-18.2111 23.4699   3
  -4  11  -5 99.2847 20.4309   3
  -4  11  -6 7.22588 20.2049   3
  -4  11  -7-24.9384 19.8216   3
  -4  11  -8-14.4566 22.3394   3
  -4  11  -9 64.7235 24.1944   3
  -4  11 -10-22.1072 20.2733   3
  -4  11 -11 11.6237 26.0029   3
   4 -11  12 182.712 24.1060   4
  -4  11 -12 19.3300 25.5889   3
   4 -11  13 75.9437 27.7157   4
  -4  11 -13 120.118 25.6773   3
  -4  10  12-25.8281 30.2684   4
  -4  10  11-6.34163 27.8087   4
  -4  10  10-18.0533 26.9874   4
  -4  10  10-11.6620 26.8044   3
  -4  10   9 77.5564 29.4166   4
  -4  10   9 74.4648 27.1320   3
  -4  10   8 82.5035 29.2055   4
  -4  10   8 140.398 27.9848   3
  -4  10   7 18.7217 26.5288   4
  -4  10   7 112.852 26.9005   3
  -4  10   6 376.544 31.5025   4
  -4  10   6 335.231 28.8382   3
  -4  10   5 15.6861 23.5743   3
  -4  10   4 40.0983 22.4676   3
  -4  10   3 49.5917 21.7720   3
  -4  10   2-14.9488 21.5573   3
  -4  10   1 69.5072 22.9625   3
  -4  10   0 40.1315 22.0207   3
  -4  10  -1 373.159 27.3963   3
  -4  10  -2-0.25862 27.9775   3
  -4  10  -3 91.4426 23.8695   3
  -4  10  -4 4.17335 21.6120   3
  -4  10  -5 81.5875 22.8126   3
  -4  10  -6 169.499 21.3513   3
  -4  10  -7 28.0833 19.4108   3
  -4  10  -8 349.922 27.5835   3
  -4  10  -9 15.7364 22.8322   3
  -4  10 -10 71.1266 24.5342   3
   4 -10  11 55.6419 21.8928   4
  -4  10 -11-52.6117 20.6035   3
   4 -10  12 214.484 25.7111   4
  -4  10 -12 119.716 24.7475   3
   4 -10  13 100.369 24.0444   4
  -4  10 -13 93.3108 25.1205   3
   4 -10  14 69.6784 24.0100   4
  -4  10 -14 39.0735 22.9983   3
   4 -10  15 4.37993 24.9219   4
  -4   9  14 129.819 32.0500   4
  -4   9  13 223.720 34.6743   4
  -4   9  12 92.0877 30.8592   4
  -4   9  11-16.3747 27.8985   4
  -4   9  10 243.523 30.8035   4
  -4   9   9 513.592 33.1470   3
  -4   9   9 459.777 34.6188   4
  -4   9   8-1.42597 25.2381   4
  -4   9   8 26.5574 23.4571   3
  -4   9   7 253.570 28.4930   3
  -4   9   7 256.199 30.2470   4
  -4   9   6 378.867 28.3385   3
  -4   9   6 431.409 32.8952   4
  -4   9   5 265.179 27.0753   3
  -4   9   5 323.676 31.3623   4
  -4   9   4 3035.17 51.1163   3
  -4   9   4 3466.53 57.5365   4
  -4   9   3 924.291 33.0240   3
  -4   9   2 189.383 23.9571   3
  -4   9   1 41.0809 22.3625   3
  -4   9   0 376.542 26.5207   3
  -4   9  -1 172.885 24.5615   3
  -4   9  -2 595.487 30.7193   3
  -4   9  -3 2.46765 22.1597   3
  -4   9  -4 570.759 29.6682   3
  -4   9  -5 800.378 32.7297   3
  -4   9  -6 74.9959 22.5409   3
  -4   9  -7 35.7363 22.1537   3
  -4   9  -8 33.5998 22.6720   3
  -4   9  -9 18.3452 20.9748   3
  -4   9 -10 9.71422 23.1787   3
   4  -9  11-3.35350 21.2901   4
  -4   9 -11 6.81452 24.7975   3
   4  -9  12-8.94737 21.1098   4
  -4   9 -12 5.83708 22.6232   3
   4  -9  13 3.44760 20.0402   4
  -4   9 -13 1.58950 24.7671   3
   4  -9  14 45.7232 23.3612   4
  -4   9 -14-2.48042 23.6693   3
   4  -9  15 55.2749 24.8462   4
  -4   9 -15 59.4221 25.8075   3
  -4   8  15 265.991 31.5670   4
  -4   8  14 125.704 29.0640   4
  -4   8  13-18.5711 27.9728   4
  -4   8  12 291.314 32.5503   4
  -4   8  11 109.225 28.9602   4
  -4   8  10 0.72938 25.3951   4
  -4   8   9 49.1417 25.6913   4
  -4   8   8 513.203 29.2979   3
  -4   8   8 416.093 31.1765   4
  -4   8   7 35.7305 26.1387   4
  -4   8   7 48.2793 21.4788   3
  -4   8   6 912.658 31.0300   3
  -4   8   6 961.782 35.7332   4
  -4   8   5 9.04699 24.6131   4
  -4   8   5-6.16044 17.8312   3
  -4   8   4 565.096 26.1966   3
  -4   8   4 631.826 31.5711   4
  -4   8   3 420.247 25.6613   3
  -4   8   3 409.715 29.0174   4
  -4   8   2 58.5295 19.3123   3
  -4   8   1 198.185 22.7398   3
  -4   8   0 634.587 27.5176   3
  -4   8  -1 538.506 25.6316   3
  -4   8  -2 286.679 24.4997   3
  -4   8  -3 785.768 30.4310   3
  -4   8  -4 41.8477 21.1388   3
  -4   8  -5 65.4781 20.4590   3
  -4   8  -6 100.789 21.9968   3
  -4   8  -7 81.8150 22.1495   3
  -4   8  -8 58.5347 22.8710   3
  -4   8  -9 7.03053 20.9723   3
  -4   8 -10 63.9309 23.9494   3
   4  -8  11 68.6490 18.4724   4
  -4   8 -11-21.7862 22.1245   3
   4  -8  12-19.5606 18.9986   4
  -4   8 -12 3.76511 21.3667   3
   4  -8  13 5.85541 20.2724   4
  -4   8 -13-5.55126 20.2536   3
   4  -8  14 48.6120 22.5977   4
  -4   8 -14 45.6016 22.7163   3
   4  -8  15 28.0765 22.0449   4
  -4   8 -15 40.2062 25.7103   3
   4  -8  16-43.9745 22.5239   4
  -4   8 -16-15.3833 26.9837   3
  -4   7  16 585.691 39.4245   4
  -4   7  15 182.404 32.7514   4
  -4   7  14 90.1334 30.5207   4
  -4   7  13 24.5384 27.0455   4
  -4   7  12 136.577 25.2631   4
  -4   7  11 137.617 27.7249   4
  -4   7  10 150.686 27.8636   4
  -4   7   9-10.0673 25.8442   4
  -4   7   8 28.7317 25.7829   4
  -4   7   7 243.483 23.4984   3
  -4   7   7 229.197 27.4357   4
  -4   7   6 254.169 21.8426   3
  -4   7   6 286.398 27.5089   4
  -4   7   5 1561.03 33.8530   3
  -4   7   5 1600.51 38.5706   4
  -4   7   4 533.218 25.2427   3
  -4   7   4 561.974 28.6774   4
  -4   7   3 1578.21 34.1054   3
  -4   7   3 1589.05 36.9966   4
  -4   7   2 6.17670 16.8224   3
  -4   7   1 225.403 20.9437   3
  -4   7   0 289.862 22.5935   3
  -4   7  -1-0.72508 18.0236   3
  -4   7  -2 121.677 19.8229   3
  -4   7  -3 409.588 24.1790   3
  -4   7  -4 4207.91 53.4172   3
  -4   7  -5 250.431 23.3012   3
  -4   7  -6 558.249 28.3834   3
  -4   7  -7 470.505 27.2460   3
  -4   7  -8 3.57741 21.5014   3
  -4   7  -9 609.514 29.7762   3
   4  -7  10 453.417 23.5527   4
  -4   7 -10 375.794 27.4814   3
   4  -7  11 24.7085 18.8441   4
  -4   7 -11 28.8726 23.4463   3
   4  -7  12 26.4601 19.2652   4
  -4   7 -12 16.8224 23.8892   3
   4  -7  13 274.242 24.5069   4
  -4   7 -13 316.106 30.8015   3
   4  -7  14 47.0898 21.9451   4
  -4   7 -14 77.2125 25.9383   3
   4  -7  15 24.7003 21.1770   4
  -4   7 -15 28.8829 24.6190   3
  -4   7 -16 22.7617 25.9815   3
  -4   7 -17 39.1736 26.6380   3
  -4   6  17 280.061 35.3084   4
  -4   6  16 16.5820 29.9148   4
  -4   6  15 189.276 33.2488   4
  -4   6  14 16.1412 27.3244   4
  -4   6  13 40.2224 25.7213   4
  -4   6  12 215.192 29.6399   4
  -4   6  11 63.9148 27.4067   4
  -4   6  10 155.792 26.2530   4
  -4   6   9 152.818 26.6533   4
  -4   6   8 51.6050 23.7661   4
  -4   6   7 995.167 28.1933   3
  -4   6   7 913.339 32.6490   4
  -4   6   6 245.544 18.8997   3
  -4   6   6 212.641 24.2086   4
  -4   6   5 5.90179 20.4332   4
  -4   6   5 8.05534 14.5163   3
  -4   6   4 534.731 21.6696   3
  -4   6   4 569.590 25.0690   4
  -4   6   3 350.531 19.7714   3
  -4   6   3 352.715 22.6974   4
  -4   6   2 587.845 22.6172   3
  -4   6   2 576.864 26.0500   4
  -4   6   1 587.228 23.4566   3
  -4   6   0 217.314 18.3147   3
  -4   6  -1 185.288 19.4450   3
  -4   6  -2 948.303 27.2466   3
  -4   6  -3 958.443 27.6327   3
  -4   6  -4 73.2659 18.7077   3
  -4   6  -5 2904.97 44.8095   3
  -4   6  -6 524.527 25.0772   3
  -4   6  -7 115.680 23.0875   3
  -4   6  -8 1345.99 36.2850   3
   4  -6   9 99.7249 18.3213   4
  -4   6  -9 125.017 23.9939   3
   4  -6  10 32.9621 18.2672   4
  -4   6 -10 45.2109 23.7723   3
   4  -6  11 66.9417 18.5675   4
  -4   6 -11 54.4852 22.3785   3
   4  -6  12 46.0626 18.9855   4
  -4   6 -12 78.5114 22.1954   3
   4  -6  13-32.7540 17.5591   4
  -4   6 -13-4.53419 23.2622   3
  -4   6 -14 437.651 33.7360   3
  -4   6 -15 33.3583 25.3884   3
  -4   6 -16 31.7872 29.5419   3
  -4   6 -17-32.6962 23.4341   3
  -4   5  18-8.34575 29.8251   4
  -4   5  17-13.5588 28.4650   4
  -4   5  16 632.741 39.7831   4
  -4   5  15 42.3238 27.2575   4
  -4   5  14 18.7605 27.3461   4
  -4   5  13 331.758 30.7727   4
  -4   5  12-4.58994 25.2522   4
  -4   5  11 388.935 30.1750   4
  -4   5  10 326.980 27.6185   4
  -4   5   9 14.4096 22.7288   4
  -4   5   9 1.39612 12.4067   0
  -4   5   8 51.1969 22.2416   4
  -4   5   8 47.5731 12.2054   0
  -4   5   7 653.691 23.3091   3
  -4   5   7 586.519 17.5722   0
  -4   5   7 644.546 27.3579   4
  -4   5   6 17.9568 18.1057   4
  -4   5   6 19.3301 13.5847   3
  -4   5   5 141.121 20.4010   4
  -4   5   5 166.989 16.0277   3
  -4   5   4 3028.22 37.5851   3
  -4   5   4 3007.15 41.7077   4
  -4   5   3 47.5539 15.0159   3
  -4   5   3 29.1506 18.4653   4
  -4   5   2-20.3700 16.5738   4
  -4   5   2-0.60570 13.1420   3
  -4   5   1 9.03352 14.0337   3
  -4   5   1 6.79833 16.4603   4
  -4   5   0 41.4726 14.9285   3
  -4   5  -1 753.686 23.3271   3
  -4   5  -2 3592.46 43.0453   3
  -4   5  -3 494.049 21.9399   3
  -4   5  -4 2588.33 39.1694   3
  -4   5  -5 369.444 21.1828   3
  -4   5  -6 218.390 14.8394   5
  -4   5  -6 221.911 22.4227   3
  -4   5  -7 134.809 12.5527   5
  -4   5  -7 204.087 22.3671   3
  -4   5  -7 155.115 15.2722   0
   4  -5   8 582.587 21.4808   4
  -4   5  -8 598.480 28.7516   3
  -4   5  -8 566.871 18.3963   0
   4  -5   9 85.2703 17.2284   4
  -4   5  -9 67.1038 14.4366   0
  -4   5  -9 83.1966 24.0056   3
   4  -5  10 304.185 20.9394   4
  -4   5 -10 311.974 25.6956   3
   4  -5  11 683.832 25.7830   4
  -4   5 -11 664.915 31.7181   3
  -4   5 -12 64.3590 24.0236   3
  -4   5 -13 27.2441 21.8035   3
  -4   5 -14 53.6944 26.1479   3
  -4   5 -15 75.5315 24.0356   3
  -4   5 -16 142.757 28.3446   3
  -4   5 -17 219.721 28.7889   3
  -4   4  18 99.0724 31.7038   4
  -4   4  17 342.422 35.5083   4
  -4   4  16 103.270 29.5118   4
  -4   4  15 15.4545 25.0552   4
  -4   4  14 20.0125 26.7676   4
  -4   4  13 295.629 29.4056   4
  -4   4  12 112.352 26.9167   4
  -4   4  11 0.82045 23.3504   4
  -4   4  11 12.8908 12.6672   1
  -4   4  10 143.690 13.3366   1
  -4   4  10 166.129 24.2610   4
  -4   4   9 1072.07 21.1528   0
  -4   4   9 1068.32 22.1160   1
  -4   4   9 1165.42 33.5388   4
  -4   4   8 47.2936 19.4580   4
  -4   4   8 52.5959 12.5846   1
  -4   4   8 47.9198 12.7764   0
  -4   4   7 101.535 20.4340   4
  -4   4   7 97.2735 12.5681   1
  -4   4   7 108.136 13.5973   3
  -4   4   7 113.449 13.5241   0
  -4   4   6-4.42034 18.7886   4
  -4   4   6 1.08027 11.0443   3
  -4   4   6 0.61096 11.9456   1
  -4   4   6-13.0360 13.5113   0
  -4   4   5 280.597 15.5716   1
  -4   4   5 278.724 16.1551   3
  -4   4   5 285.198 15.8847   0
  -4   4   5 275.194 20.8545   4
  -4   4   4 13562.9 63.5280   1
  -4   4   4 13913.1 69.6558   3
  -4   4   4 13646.5 75.9750   4
  -4   4   4 13693.2 65.2030   0
  -4   4   3 1116.77 22.7773   3
  -4   4   3 1040.30 21.1008   1
  -4   4   3 1047.59 21.9666   0
  -4   4   3 1039.02 25.5595   4
  -4   4   2 158.755 14.5336   3
  -4   4   2 186.738 13.3171   1
  -4   4   2 188.291 14.4375   0
  -4   4   2 154.940 16.2553   4
  -4   4   1 1146.65 23.2145   3
  -4   4   1 1241.29 21.5002   1
  -4   4   1 1142.70 22.4426   0
  -4   4   1 1194.14 25.4379   4
  -4   4   0 172.421 15.5106   3
  -4   4   0 157.761 14.8434   0
  -4   4  -1 4171.77 42.2976   3
  -4   4  -1 4107.04 37.7455   0
  -4   4  -2 2482.19 35.2001   3
  -4   4  -2 2406.49 30.4981   0
  -4   4  -3 68.2383 12.9422   5
  -4   4  -3 55.5301 13.1949   0
  -4   4  -3 72.3273 15.0916   3
  -4   4  -4 177.966 14.9527   5
  -4   4  -4 214.103 19.8098   3
  -4   4  -4 148.352 14.7976   0
  -4   4  -5 1468.59 31.9116   3
  -4   4  -5 1358.11 24.8147   5
  -4   4  -5 1392.47 24.6270   0
  -4   4  -6 11.4193 12.2364   5
  -4   4  -6-0.65773 16.2075   3
  -4   4  -6 12.0600 13.6404   0
   4  -4   7 515.246 18.8475   4
  -4   4  -7 517.000 26.3700   3
  -4   4  -7 445.441 18.7888   5
  -4   4  -7 509.035 18.2697   0
   4  -4   8 54.5353 15.0521   4
  -4   4  -8 62.0644 21.3984   3
  -4   4  -8 41.1827 14.1174   5
  -4   4  -8 43.5745 15.1300   0
   4  -4   9 685.913 23.0480   4
  -4   4  -9 958.044 38.3509   3
  -4   4 -10 235.487 24.1990   3
  -4   4 -11 346.276 26.1585   3
  -4   4 -12 11.2465 22.8994   3
  -4   4 -13-13.0027 22.0592   3
  -4   4 -14 77.6923 25.9793   3
  -4   4 -15 43.9291 25.1109   3
  -4   4 -16 391.743 32.3539   3
  -4   4 -17 48.7556 25.4866   3
  -4   3  19-28.4099 29.2453   4
  -4   3  18 175.670 31.8266   4
  -4   3  17 319.162 32.5840   4
  -4   3  16 11.4493 25.1089   4
  -4   3  15 180.927 27.6046   4
  -4   3  14 542.049 33.4676   4
  -4   3  13 1465.04 41.1088   4
  -4   3  12 758.972 33.4629   4
  -4   3  11 122.883 23.0716   4
  -4   3  11 93.4586 12.9176   1
  -4   3  10 676.635 19.2181   1
  -4   3  10 798.010 30.1399   4
  -4   3   9 1177.32 21.8190   0
  -4   3   9 1214.13 22.5790   1
  -4   3   9 1236.94 32.4534   4
  -4   3   8 3545.76 35.2124   1
  -4   3   8 3786.86 46.9205   4
  -4   3   8 3698.44 34.1821   0
  -4   3   7 191.118 14.2765   1
  -4   3   7 182.197 11.9195   3
  -4   3   7 202.570 20.6086   4
  -4   3   7 209.008 13.5778   0
  -4   3   6 3776.03 35.3776   1
  -4   3   6 4143.91 34.9346   3
  -4   3   6 4049.49 44.9702   4
  -4   3   6 3983.57 36.0542   0
  -4   3   5 3068.50 32.0933   1
  -4   3   5 3213.99 30.9706   3
  -4   3   5 3076.74 33.2184   0
  -4   3   5 3143.91 38.9200   4
  -4   3   4 11.3499 14.9436   4
  -4   3   4 3.33914 12.6116   0
  -4   3   4-6.16243 12.3342   1
  -4   3   4 7.91272 9.84973   3
  -4   3   3 2175.57 27.6297   1
  -4   3   3 2280.71 26.6256   3
  -4   3   3 2208.44 28.8408   0
  -4   3   3 2182.93 29.8375   4
  -4   3   2 648.128 19.2417   0
  -4   3   2 639.386 17.3534   1
  -4   3   2 654.771 17.1138   3
  -4   3   2 669.788 18.8143   4
  -4   3   1 170.231 13.1146   1
  -4   3   1 160.856 12.4371   3
  -4   3   1 176.130 15.2412   0
  -4   3   1 172.952 13.9531   4
  -4   3   0 1900.93 27.5274   3
  -4   3   0 2032.37 25.5971   1
  -4   3   0 1958.90 27.6343   0
  -4   3  -1 2527.05 31.8513   5
  -4   3  -1 2512.34 32.0108   3
  -4   3  -1 2479.27 31.4144   0
  -4   3  -1 2637.37 27.9295   1
  -4   3  -2 12.5951 13.8968   0
  -4   3  -2 12.0389 11.4734   1
  -4   3  -2 13.0222 14.7984   3
  -4   3  -2 5.30094 13.8188   5
  -4   3  -3 1228.67 15.4578   2
  -4   3  -3 1801.64 30.7259   3
  -4   3  -3 1767.24 28.0492   5
  -4   3  -3 1761.56 27.7319   0
  -4   3  -4 839.553 14.7266   2
  -4   3  -4 1264.39 27.6862   3
  -4   3  -4 1197.97 23.8784   5
  -4   3  -4 1177.26 24.3514   0
  -4   3  -5 11.3693 12.3649   0
  -4   3  -5 22.2879 16.3242   3
  -4   3  -5 29.8576 13.0861   5
   4  -3   6 577.429 16.6760   4
  -4   3  -6 611.020 23.9462   3
  -4   3  -6 533.077 18.5627   5
  -4   3  -6 501.341 17.9091   0
   4  -3   7 32.1257 11.8126   4
  -4   3  -7 19.4947 12.9460   0
  -4   3  -7 44.3324 18.9826   3
  -4   3  -7 31.3120 14.1519   5
  -4   3  -8 104.994 20.4298   3
  -4   3  -8 50.7541 13.3603   0
  -4   3  -8 70.3590 15.7461   5
  -4   3  -9 392.469 27.6672   3
  -4   3  -9 402.611 19.7083   5
  -4   3 -10 71.7872 22.1541   3
  -4   3 -11 78.0360 25.6245   3
  -4   3 -12 24.4025 22.7385   3
  -4   3 -13 74.6987 22.5705   3
  -4   3 -14 221.208 24.1358   2
  -4   3 -14 226.039 28.1887   3
  -4   3 -15-8.31277 24.0869   3
  -4   3 -15 5.94326 19.1546   2
  -4   3 -16-40.3183 27.7435   3
  -4   3 -16 15.1353 21.3923   2
  -4   3 -17 236.066 26.7303   2
  -4   3 -17 220.230 33.0974   3
  -4   3 -18 21.7608 24.6958   2
  -4   2  20 45.0206 29.6500   4
  -4   2  19 47.8301 28.1233   4
  -4   2  18 256.190 32.8074   4
  -4   2  17 31.8311 28.8412   4
  -4   2  16 16.6863 27.4525   4
  -4   2  15 114.022 27.3683   4
  -4   2  14 21.9630 24.7138   4
  -4   2  13 308.874 28.1571   4
  -4   2  12 31.1140 21.4329   4
  -4   2  12 30.3496 13.9050   1
  -4   2  11 213.854 15.5104   1
  -4   2  11 270.806 25.4545   4
  -4   2  10 349.295 16.1052   1
  -4   2  10 398.752 14.9183   0
  -4   2  10 401.038 24.7908   4
  -4   2   9 90.2918 19.3379   4
  -4   2   9 131.308 12.4564   1
  -4   2   9 105.555 11.6758   0
  -4   2   8 2561.90 28.9493   0
  -4   2   8 2583.31 29.9230   1
  -4   2   8 2728.56 39.6118   4
  -4   2   7 13.9762 10.8985   1
  -4   2   7-6.72979 17.1529   4
  -4   2   7 4.32502 11.0259   0
  -4   2   6 1543.15 24.7805   0
  -4   2   6 1537.99 24.2080   1
  -4   2   6 1140.58 16.1552   3
  -4   2   6 1589.28 29.3261   4
  -4   2   5 282.082 14.7591   0
  -4   2   5 287.565 15.0744   1
  -4   2   5 220.191 9.41742   3
  -4   2   5 288.060 17.3888   4
  -4   2   4 525.295 17.5798   1
  -4   2   4 534.970 13.2261   3
  -4   2   4 552.453 17.8245   0
  -4   2   4 546.738 19.1173   4
  -4   2   3 555.334 17.7454   0
  -4   2   3 544.729 16.7944   1
  -4   2   3 537.595 13.4265   3
  -4   2   3 523.522 16.9728   4
  -4   2   2 54.1660 12.0130   1
  -4   2   2 65.2243 13.0780   0
  -4   2   2 59.5058 10.2332   3
  -4   2   2 56.8569 12.5849   4
  -4   2   1 1105.07 22.0198   0
  -4   2   1 1125.96 20.3491   1
  -4   2   1 1138.67 23.1566   5
  -4   2   1 1104.82 19.3455   3
  -4   2   1 1084.23 19.1769   4
  -4   2   0 17.4395 12.3543   1
  -4   2   0 26.6202 15.7141   5
  -4   2   0 13.6945 10.7947   3
  -4   2   0 48.3371 13.6339   0
  -4   2  -1 8417.72 51.2055   0
  -4   2  -1 8655.70 47.6531   1
  -4   2  -1 8622.50 54.2600   3
  -4   2  -1 8446.34 54.5713   5
  -4   2  -2 57.2293 11.8835   1
  -4   2  -2 54.8750 13.5615   3
  -4   2  -2 34.4935 6.34270   2
  -4   2  -2 45.2158 14.1607   0
  -4   2  -2 49.0454 15.3269   5
  -4   2  -3 6421.45 37.6047   2
  -4   2  -3 7513.95 55.4752   3
  -4   2  -3 7636.34 43.0725   1
  -4   2  -3 7414.41 53.1243   5
  -4   2  -3 7404.07 49.4220   0
  -4   2  -4 3203.23 33.6736   0
  -4   2  -4 3355.68 30.3346   2
  -4   2  -4 3354.63 38.0038   5
  -4   2  -4 3438.74 40.8684   3
  -4   2  -4 3353.12 29.1444   1
  -4   2  -5 50.0719 12.0636   0
  -4   2  -5 71.0277 15.4205   5
  -4   2  -5 65.6412 10.2752   2
  -4   2  -5 78.5702 16.5585   3
  -4   2  -6 142.260 15.6084   5
  -4   2  -6 107.394 12.8833   0
  -4   2  -6 113.703 11.9677   2
  -4   2  -6 142.631 18.6568   3
  -4   2  -7 235.237 14.3959   0
  -4   2  -7 286.264 16.4087   2
  -4   2  -7 305.050 22.0901   3
  -4   2  -7 275.280 13.3301   5
  -4   2  -8 529.281 21.4701   2
  -4   2  -8 162.403 13.6409   0
  -4   2  -8 384.495 23.6984   3
  -4   2  -8 312.969 19.8814   5
  -4   2  -9 1201.45 29.5070   2
  -4   2  -9 1202.74 34.7420   3
  -4   2  -9 971.753 26.2723   5
  -4   2 -10 38.8105 16.8661   5
  -4   2 -10 12.6792 21.8128   3
  -4   2 -10 27.1935 15.9564   2
  -4   2 -11 102.417 24.1303   3
  -4   2 -11 107.740 18.5072   5
  -4   2 -11 85.7061 18.5387   2
  -4   2 -12 832.274 29.9836   2
  -4   2 -12 864.581 35.2684   3
  -4   2 -13 250.948 23.6162   2
  -4   2 -13 310.320 31.0814   3
  -4   2 -14 22.6210 22.1390   3
  -4   2 -14 22.1013 19.4164   2
  -4   2 -15-28.4679 23.7155   3
  -4   2 -15 20.9612 20.3147   2
  -4   2 -16 63.9449 25.6177   3
  -4   2 -16 23.0297 23.7434   2
  -4   2 -17 53.0983 29.8640   3
  -4   2 -17 56.2099 24.1537   2
  -4   2 -18 18.5243 27.0846   2
  -4   1  20 126.101 33.7137   4
  -4   1  19 45.8587 29.5824   4
  -4   1  18 32.1619 28.6368   4
  -4   1  17 92.9352 28.1214   4
  -4   1  16 660.749 34.8407   4
  -4   1  15 3.71553 24.0672   4
  -4   1  14 115.227 23.9900   4
  -4   1  13 1.75976 13.3137   1
  -4   1  13-11.5740 22.6776   4
  -4   1  12 3718.55 39.5484   1
  -4   1  12 3728.82 52.5745   4
  -4   1  11 3032.54 35.2555   1
  -4   1  11 3124.43 46.3225   4
  -4   1  10 370.176 17.6004   1
  -4   1  10 355.596 22.6337   4
  -4   1   9-4.47275 11.9676   1
  -4   1   9 4.70143 16.1095   4
  -4   1   8 254.529 14.5643   1
  -4   1   8 279.177 18.9362   4
  -4   1   7 875.303 20.5563   1
  -4   1   7 857.820 23.4196   4
  -4   1   6 130.366 13.3768   1
  -4   1   6 104.412 13.1489   0
  -4   1   6 118.157 15.6650   4
  -4   1   5 595.335 18.2823   1
  -4   1   5 616.021 17.2988   0
  -4   1   5 631.572 18.6271   4
  -4   1   4 6729.51 46.5835   1
  -4   1   4 6838.10 45.3344   0
  -4   1   4 6797.83 44.6712   4
  -4   1   3 7191.52 42.6481   4
  -4   1   3 7485.31 47.1136   1
  -4   1   3 7249.84 46.0515   0
  -4   1   3 6880.05 34.9785   3
  -4   1   3 7375.64 50.1261   5
  -4   1   2 4878.69 37.9325   1
  -4   1   2 4666.99 38.4756   0
  -4   1   2 4700.08 31.1822   3
  -4   1   2 4984.77 42.0635   5
  -4   1   2 4634.28 31.1206   4
  -4   1   1 3758.58 38.0902   5
  -4   1   1 3690.32 32.2980   1
  -4   1   1 3582.30 33.6598   0
  -4   1   1 3590.73 30.0282   3
  -4   1   1 3547.35 25.8719   4
  -4   1   0 359.200 10.0031   2
  -4   1   0 573.759 15.8527   1
  -4   1   0 490.713 17.0944   0
  -4   1   0 512.610 15.6876   3
  -4   1   0 529.476 18.8812   5
  -4   1  -1 7204.00 37.1442   2
  -4   1  -1 7232.93 43.3880   1
  -4   1  -1 6744.37 46.0943   0
  -4   1  -1 7358.66 48.8034   3
  -4   1  -1 7193.56 51.6266   5
  -4   1  -2 1119.06 17.9761   2
  -4   1  -2 1139.32 22.0388   0
  -4   1  -2 1088.17 19.7937   1
  -4   1  -2 1188.27 24.2807   3
  -4   1  -2 1130.64 26.0408   5
  -4   1  -3 6851.53 41.9701   2
  -4   1  -3 6965.22 53.0981   5
  -4   1  -3 6752.10 45.7695   0
  -4   1  -3 6812.26 40.9529   1
  -4   1  -3 7010.35 54.4786   3
  -4   1  -4 594.338 17.2252   2
  -4   1  -4 553.835 20.7143   3
  -4   1  -4 557.896 17.6580   0
  -4   1  -4 581.614 14.7878   1
  -4   1  -4 570.289 21.0906   5
  -4   1  -5 717.705 22.8165   5
  -4   1  -5 827.006 25.0156   3
  -4   1  -5 616.023 17.8822   0
  -4   1  -5 611.378 14.5826   1
  -4   1  -5 860.412 21.3368   2
  -4   1  -6 30.3319 8.41573   1
  -4   1  -6 61.1202 16.2570   3
  -4   1  -6 41.0548 12.4965   2
  -4   1  -6 22.3269 15.2984   5
  -4   1  -7 25.0257 16.3059   3
  -4   1  -7 36.0096 13.9778   2
  -4   1  -7 22.4617 16.0284   5
  -4   1  -8 1251.80 28.2481   2
  -4   1  -8 1321.44 34.1575   3
  -4   1  -8 1285.20 28.7549   5
  -4   1  -9 62.6652 20.5536   3
  -4   1  -9 112.142 17.3251   5
  -4   1  -9 109.387 17.1980   2
  -4   1 -10 1344.61 32.4916   2
  -4   1 -10 1452.87 38.5154   3
  -4   1 -10 1352.33 30.7136   5
  -4   1 -11 0.88119 17.6811   2
  -4   1 -11-9.74073 20.5948   3
  -4   1 -12 197.608 23.5007   2
  -4   1 -12 230.934 22.7806   3
  -4   1 -13 49.1521 24.9304   3
  -4   1 -13 19.0712 21.3009   2
  -4   1 -14 51.0372 24.3020   3
  -4   1 -14 137.815 23.9650   2
  -4   1 -15 2.87155 22.6200   3
  -4   1 -15 78.2746 24.1552   2
  -4   1 -16 79.5495 30.7496   3
  -4   1 -16 79.7770 26.2680   2
  -4   1 -17 174.849 35.0160   2
  -4   1 -18-9.17230 26.1683   2
  -4   0  20 204.674 32.1602   4
  -4   0  19 45.4957 30.3081   4
  -4   0  18 45.7518 28.1189   4
  -4   0  17 581.529 35.3250   4
  -4   0  16 125.401 26.7423   4
  -4   0  15 0.98154 23.3483   4
  -4   0  14 90.0660 23.5369   4
  -4   0  14 69.7897 12.4106   1
  -4   0  13 232.027 16.8009   1
  -4   0  13 232.430 25.6298   4
  -4   0  12 373.706 19.1233   1
  -4   0  12 377.688 27.1376   4
  -4   0  11 622.596 20.8389   1
  -4   0  11 620.842 27.2218   4
  -4   0  10 401.042 18.1586   1
  -4   0  10 404.666 23.3725   4
  -4   0   9 1234.39 24.3021   1
  -4   0   9 1252.32 28.8227   4
  -4   0   8 541.836 18.1522   1
  -4   0   8 527.218 20.4839   4
  -4   0   7 656.751 19.2910   1
  -4   0   7 651.946 21.1066   4
  -4   0   6 29.9988 12.6423   4
  -4   0   6 27.9595 13.0991   1
  -4   0   5 3866.34 37.0956   1
  -4   0   5 3933.05 37.5518   5
  -4   0   5 3824.24 34.2524   4
  -4   0   4 493.990 17.5108   1
  -4   0   4 513.179 18.5683   5
  -4   0   4 452.092 13.8876   2
  -4   0   4 466.710 15.3253   4
  -4   0   3 109.698 14.0121   1
  -4   0   3 71.8841 6.21197   3
  -4   0   3 140.429 15.2628   5
  -4   0   3 130.634 10.2673   4
  -4   0   3 135.075 10.5730   2
  -4   0   2 179.037 10.7605   2
  -4   0   2 183.785 13.1465   1
  -4   0   2 182.323 9.66002   3
  -4   0   2 181.759 15.8984   5
  -4   0   2 137.314 7.59792   4
  -4   0   1 2.64930 10.2217   1
  -4   0   1 8.34723 4.57803   4
  -4   0   1-2.24287 8.81765   2
  -4   0   1 8.86541 9.31696   3
  -4   0   1-2.89257 12.9153   5
  -4   0   0 1819.52 22.9017   2
  -4   0   0 1785.61 24.3185   1
  -4   0   0 1721.65 23.5608   3
  -4   0   0 1857.06 29.9376   5
  -4   0  -1 80.0578 11.0485   1
  -4   0  -1 63.0589 12.1079   3
  -4   0  -1 73.4468 10.3435   2
  -4   0  -1 62.9958 15.2665   5
  -4   0  -2 1000.01 20.0621   2
  -4   0  -2 944.151 17.7042   1
  -4   0  -2 1021.56 23.6338   3
  -4   0  -2 1049.20 25.7987   5
  -4   0  -3 148.269 13.4758   2
  -4   0  -3 24.7875 10.4500   1
  -4   0  -3 84.6492 17.4508   3
  -4   0  -3 119.636 18.2273   5
  -4   0  -4 239.653 14.1260   2
  -4   0  -4 200.806 11.8262   1
  -4   0  -4 253.228 17.4209   3
  -4   0  -4 239.300 17.9225   5
  -4   0  -5 431.664 18.8279   2
  -4   0  -5 522.766 21.9251   3
  -4   0  -5 219.080 11.4984   1
  -4   0  -5 447.470 20.6340   5
  -4   0  -6 262.011 17.6384   2
  -4   0  -6 249.436 18.7257   3
  -4   0  -6 252.725 19.2305   5
  -4   0  -7 95.6835 18.8310   3
  -4   0  -7 107.244 17.2818   2
  -4   0  -8 96.8691 16.8412   2
  -4   0  -8 69.2993 20.1533   3
  -4   0  -9 979.601 29.9692   2
  -4   0  -9 904.163 31.2541   3
  -4   0 -10 152.338 22.3830   2
  -4   0 -10 119.347 20.7723   3
  -4   0 -11 538.602 27.3347   2
  -4   0 -11 544.490 30.3693   3
  -4   0 -12 110.352 26.1756   3
  -4   0 -12 127.465 22.8094   2
  -4   0 -13 85.9758 23.6800   2
  -4   0 -13 3.16780 22.7441   3
  -4   0 -14 101.061 24.1056   2
  -4   0 -15 13.4835 22.1242   2
  -4   0 -16-2.35914 24.4011   2
  -4   0 -17 122.400 31.2678   2
  -4  -1  20-19.8528 30.3309   4
  -4  -1  19-19.5463 27.5405   4
  -4  -1  18 67.9318 27.8044   4
  -4  -1  17 82.4725 29.2440   4
  -4  -1  16 5.71581 23.8688   4
  -4  -1  15 10.0840 21.9258   4
  -4  -1  14 8.28342 22.3553   4
  -4  -1  14 33.1131 13.8547   1
  -4  -1  13 18.6134 22.4318   4
  -4  -1  13 32.0455 14.3353   1
  -4  -1  12 5532.47 49.3130   1
  -4  -1  12 5529.87 61.7111   4
  -4  -1  11 542.327 20.8358   1
  -4  -1  11 549.750 27.0335   4
  -4  -1  10 653.267 21.5626   1
  -4  -1  10 696.901 25.4764   4
  -4  -1   9 138.799 15.1362   1
  -4  -1   9 126.396 17.5193   4
  -4  -1   8 21.0359 14.7928   4
  -4  -1   8-4.24664 12.3246   1
  -4  -1   7 3215.69 35.6921   1
  -4  -1   7 3120.06 35.5974   4
  -4  -1   6-2.09406 11.2523   4
  -4  -1   6-2.99150 12.8159   1
  -4  -1   6 2.94062 12.9833   5
  -4  -1   6 5.16457 11.3186   2
  -4  -1   5 105.414 13.9974   1
  -4  -1   5 105.120 14.2114   5
  -4  -1   5 91.2347 12.4501   2
  -4  -1   5 95.4241 11.8339   4
  -4  -1   4 1776.00 27.1782   1
  -4  -1   4 1702.64 27.6560   5
  -4  -1   4 1779.95 26.4212   2
  -4  -1   4 1650.19 21.4627   4
  -4  -1   3 1531.44 24.8881   1
  -4  -1   3 1494.26 26.1991   5
  -4  -1   3 1409.06 23.2981   2
  -4  -1   2 309.670 15.8148   2
  -4  -1   2 337.575 15.4583   1
  -4  -1   2 343.876 18.5304   5
  -4  -1   1 705.958 18.5055   2
  -4  -1   1 692.200 17.8088   1
  -4  -1   1 728.219 22.1630   5
  -4  -1   0 1044.94 21.2376   2
  -4  -1   0 1023.92 20.4491   1
  -4  -1   0 1014.46 19.0372   3
  -4  -1   0 1072.92 25.8207   5
  -4  -1  -1 2343.54 30.0093   2
  -4  -1  -1 2107.53 25.9254   1
  -4  -1  -1 2177.06 28.9848   3
  -4  -1  -1 2256.77 33.2171   5
  -4  -1  -2 1318.68 24.1171   2
  -4  -1  -2 1277.04 20.1316   1
  -4  -1  -2 1285.53 24.3281   3
  -4  -1  -2 1352.74 27.7722   5
  -4  -1  -3 27.5737 9.46396   1
  -4  -1  -3 26.6527 16.5079   5
  -4  -1  -3 18.5511 13.3859   3
  -4  -1  -3 20.1010 11.7647   2
  -4  -1  -4 198.813 15.9693   2
  -4  -1  -4 171.893 10.4711   1
  -4  -1  -4 173.034 16.2896   3
  -4  -1  -5 130.566 15.6777   2
  -4  -1  -5 131.926 17.6411   3
  -4  -1  -6 283.248 18.8531   2
  -4  -1  -6 265.451 20.2022   3
  -4  -1  -7 73.6168 18.5277   3
  -4  -1  -7 59.4464 16.8076   2
  -4  -1  -8 340.365 22.0098   2
  -4  -1  -8 324.032 23.9891   3
  -4  -1  -9 1012.42 32.3268   2
  -4  -1 -10 32.9600 20.7078   2
  -4  -1 -11 164.709 23.3503   2
  -4  -1 -12 348.354 26.9090   2
  -4  -1 -13 3.39021 22.8675   2
  -4  -1 -14-7.89285 25.4876   2
  -4  -1 -15 47.7033 26.2694   2
  -4  -1 -16 173.046 24.7494   2
  -4  -2  20 21.3701 27.4310   4
  -4  -2  19 65.2027 30.2602   4
  -4  -2  18 110.629 28.9029   4
  -4  -2  17-12.9090 28.8317   4
  -4  -2  16 3.26043 25.5123   4
  -4  -2  15 72.7031 23.9247   4
  -4  -2  15 114.652 15.5106   1
  -4  -2  14 120.693 23.4834   4
  -4  -2  14 89.1126 17.7703   1
  -4  -2  13 230.163 19.4509   1
  -4  -2  13 254.039 26.1211   4
  -4  -2  12 907.807 22.5952   1
  -4  -2  12 963.518 32.4974   4
  -4  -2  11 7.81820 20.2655   4
  -4  -2  11 23.2276 16.5895   1
  -4  -2  10 1147.49 26.1541   1
  -4  -2  10 1130.84 29.3399   4
  -4  -2   9 1407.24 28.1474   1
  -4  -2   9 1453.93 29.7001   4
  -4  -2   8 146.562 15.4856   1
  -4  -2   8 166.611 17.2074   4
  -4  -2   7 202.703 15.9631   1
  -4  -2   7 179.365 14.3058   5
  -4  -2   7 189.855 15.9087   2
  -4  -2   7 233.635 16.1434   4
  -4  -2   6 39.2492 12.7809   4
  -4  -2   6 23.1603 12.9907   2
  -4  -2   6 39.0389 14.6251   1
  -4  -2   6 27.8927 12.8973   5
  -4  -2   5 4074.15 39.1960   5
  -4  -2   5 4289.00 41.3768   1
  -4  -2   5 4067.19 42.2094   2
  -4  -2   5 3457.79 31.9692   4
  -4  -2   4 440.576 17.5116   5
  -4  -2   4 412.623 18.5279   1
  -4  -2   4 385.533 17.7415   2
  -4  -2   3 1861.13 29.4406   2
  -4  -2   3 1877.64 28.0689   1
  -4  -2   3 1869.02 28.9193   5
  -4  -2   2-8.28160 14.0265   2
  -4  -2   2-4.81834 12.2592   1
  -4  -2   2 6.68943 14.5991   5
  -4  -2   1-10.8284 13.0830   2
  -4  -2   1 16.1358 12.2075   1
  -4  -2   1 2.73230 14.2330   5
  -4  -2   0 4635.33 44.4636   2
  -4  -2   0 4379.12 37.9479   1
  -4  -2   0 4593.34 45.1925   5
  -4  -2  -1 125.084 14.9382   2
  -4  -2  -1 117.675 13.1054   1
  -4  -2  -1 133.680 19.8111   5
  -4  -2  -2 390.700 18.2900   2
  -4  -2  -2 346.283 14.1302   1
  -4  -2  -3 1197.29 26.9673   2
  -4  -2  -3 1082.58 19.1987   1
  -4  -2  -4 432.145 20.3954   2
  -4  -2  -5 358.624 20.5501   2
  -4  -2  -6 580.096 24.4450   2
  -4  -2  -7 367.823 22.8380   2
  -4  -2  -8 1718.94 38.1693   2
  -4  -2  -9 2141.18 42.7283   2
  -4  -2 -10 344.742 26.6470   2
  -4  -2 -11 162.174 22.0419   2
  -4  -2 -12 175.623 24.6065   2
  -4  -2 -13 98.4333 26.6307   2
  -4  -2 -14 32.4801 25.5487   2
  -4  -2 -15-1.52060 26.3522   2
  -4  -2 -16 88.0147 26.2537   2
  -4  -3  20 6.84243 31.0749   4
  -4  -3  19-6.08942 26.2396   4
  -4  -3  18-17.8141 27.4431   4
  -4  -3  17 256.470 31.5388   4
  -4  -3  16 33.5433 26.3241   4
  -4  -3  16 69.1998 15.4927   1
  -4  -3  15 68.0400 24.1548   4
  -4  -3  15 58.5635 16.5740   1
  -4  -3  14 328.627 20.9440   1
  -4  -3  14 322.547 26.9806   4
  -4  -3  13 917.970 27.9255   1
  -4  -3  13 836.131 33.4523   4
  -4  -3  12 196.779 23.9536   4
  -4  -3  12 234.711 21.5669   1
  -4  -3  11 132.567 21.0608   4
  -4  -3  11 146.867 20.2557   1
  -4  -3  10 1982.48 36.3243   4
  -4  -3  10 2114.18 34.6744   1
  -4  -3   9 7.88221 16.8283   4
  -4  -3   9 13.1701 16.0512   1
  -4  -3   8 649.803 22.6391   4
  -4  -3   8 636.239 22.9420   1
  -4  -3   8 662.268 18.6256   5
  -4  -3   8 618.338 23.2921   2
  -4  -3   7 283.600 16.8085   4
  -4  -3   7 266.443 18.2032   1
  -4  -3   7 274.694 15.7447   5
  -4  -3   7 267.259 18.9756   2
  -4  -3   6 148.218 17.1949   1
  -4  -3   6 115.906 16.8191   2
  -4  -3   6 119.013 14.0780   5
  -4  -3   5 1620.26 28.9668   1
  -4  -3   5 1511.42 26.8359   5
  -4  -3   5 1500.17 30.4712   2
  -4  -3   4 1441.12 27.2289   1
  -4  -3   4 1298.60 26.2976   5
  -4  -3   4 1329.66 28.2843   2
  -4  -3   3 103.360 15.4401   1
  -4  -3   3 36.9256 15.7338   2
  -4  -3   3 82.3778 14.7432   5
  -4  -3   2 1811.73 32.4676   2
  -4  -3   2 1812.08 28.7526   1
  -4  -3   2 1765.81 29.2459   5
  -4  -3   1 1836.76 32.0011   2
  -4  -3   1 1901.76 27.9033   1
  -4  -3   1 1870.57 31.8426   5
  -4  -3   0 0.02996 15.7115   2
  -4  -3   0 12.1284 12.4126   1
  -4  -3   0 1.60174 15.9657   5
  -4  -3  -1 774.403 24.3324   2
  -4  -3  -1 763.791 18.9759   1
  -4  -3  -2 0.00000 16.3877   2
  -4  -3  -2-7.49473 11.0464   1
  -4  -3  -3 1924.82 35.9791   2
  -4  -3  -3 1763.19 24.5710   1
  -4  -3  -4 2.05145 17.1672   2
  -4  -3  -5 685.874 25.8923   2
  -4  -3  -6 52.8345 19.0467   2
  -4  -3  -7 383.512 25.1234   2
  -4  -3  -8 59.3002 21.0543   2
  -4  -3  -9 201.305 24.7637   2
  -4  -3 -10 35.4138 20.3253   2
  -4  -3 -11 126.106 23.8298   2
  -4  -3 -12 521.198 31.1270   2
  -4  -3 -13 61.1710 25.3099   2
  -4  -3 -14-36.7475 26.7209   2
  -4  -3 -15-30.9467 25.7324   2
  -4  -4  20-22.7345 32.2650   4
  -4  -4  19 114.463 28.2949   4
  -4  -4  18-27.1984 28.2797   4
  -4  -4  17 36.9477 26.8809   4
  -4  -4  16 412.158 32.0295   4
  -4  -4  16 429.577 23.7421   1
  -4  -4  15 12.4287 22.8830   4
  -4  -4  15-4.26803 16.2067   1
  -4  -4  14 212.257 26.2790   4
  -4  -4  14 294.416 21.1362   1
  -4  -4  13 141.180 20.0156   1
  -4  -4  13 175.318 25.7354   4
  -4  -4  12 203.710 25.4083   4
  -4  -4  12 235.433 21.4200   1
  -4  -4  11 710.332 28.4271   4
  -4  -4  11 690.652 24.6869   1
  -4  -4  10 193.702 21.6192   4
  -4  -4  10 225.390 19.6869   1
  -4  -4   9 1163.35 29.5463   4
  -4  -4   9 1132.83 27.5903   1
  -4  -4   9 1117.09 30.5979   2
  -4  -4   8 8.04334 16.6391   2
  -4  -4   8 15.1484 17.1565   1
  -4  -4   7 582.150 23.6354   1
  -4  -4   7 542.763 19.8257   5
  -4  -4   7 501.054 24.4702   2
  -4  -4   6 493.663 21.3486   1
  -4  -4   6 472.952 18.8464   5
  -4  -4   6 433.815 23.0529   2
  -4  -4   5 0.96254 16.3529   2
  -4  -4   5 21.6395 14.4391   1
  -4  -4   5 2.15860 13.6439   5
  -4  -4   4 148.760 18.9209   2
  -4  -4   4 157.019 15.9133   1
  -4  -4   4 153.846 15.3250   5
  -4  -4   3 204.201 20.9439   2
  -4  -4   3 237.908 16.8610   1
  -4  -4   3 209.654 17.2007   5
  -4  -4   2 2888.71 43.1298   2
  -4  -4   2 2827.10 34.9823   1
  -4  -4   2 3033.52 39.2858   5
  -4  -4   1 1638.24 34.3868   2
  -4  -4   1 1686.25 28.5656   1
  -4  -4   1 1733.42 31.4991   5
  -4  -4   0 302.741 21.9492   2
  -4  -4   0 362.841 17.2786   1
  -4  -4  -1 1722.54 36.6475   2
  -4  -4  -1 1689.05 27.2568   1
  -4  -4  -2 440.877 24.3605   2
  -4  -4  -2 410.506 17.4644   1
  -4  -4  -3 230.322 22.2591   2
  -4  -4  -4 670.519 28.4395   2
  -4  -4  -5 166.168 21.9270   2
  -4  -4  -6 46.3029 20.2909   2
  -4  -4  -7 358.318 27.1563   2
  -4  -4  -8 1178.11 36.9168   2
  -4  -4  -9 18.7591 23.2613   2
  -4  -4 -10 116.730 25.9071   2
  -4  -4 -11 121.854 26.7734   2
  -4  -4 -12 36.8184 26.7035   2
  -4  -4 -13 175.378 32.7341   2
  -4  -4 -14-5.25898 26.1468   2
  -4  -5  19 51.1575 27.7655   4
  -4  -5  18-42.3527 27.8624   4
  -4  -5  17 36.1530 28.0502   4
  -4  -5  17 42.4055 18.4140   1
  -4  -5  16-10.1703 26.2108   4
  -4  -5  16-11.8116 16.5799   1
  -4  -5  15 23.9600 25.8693   4
  -4  -5  15-3.73234 17.0588   1
  -4  -5  14 21.6506 24.3566   4
  -4  -5  14 56.2701 17.6234   1
  -4  -5  13 196.926 20.7787   1
  -4  -5  13 184.194 26.8291   4
  -4  -5  12 113.185 24.8219   4
  -4  -5  12 104.346 19.4928   1
  -4  -5  11 593.473 24.0108   1
  -4  -5  11 626.803 27.9984   4
  -4  -5  10 7.35949 19.0054   2
  -4  -5  10 46.3191 17.2245   1
  -4  -5   9 2.66154 20.0171   2
  -4  -5   9 20.8599 15.8937   1
  -4  -5   8 36.5992 17.8424   2
  -4  -5   8 40.9779 17.4120   1
  -4  -5   7 333.071 21.4913   1
  -4  -5   7 326.516 24.0480   2
  -4  -5   6 245.534 20.0691   1
  -4  -5   6 229.327 22.9776   2
  -4  -5   5 792.832 24.3534   1
  -4  -5   5 793.001 23.1008   5
  -4  -5   5 764.602 28.9322   2
  -4  -5   4-12.3412 19.8615   2
  -4  -5   4 22.4093 15.6655   1
  -4  -5   4-1.50715 14.5957   5
  -4  -5   3 151.477 16.5307   1
  -4  -5   3 131.839 22.2358   2
  -4  -5   3 167.410 18.0403   5
  -4  -5   2 540.603 20.1226   1
  -4  -5   2 538.733 27.3623   2
  -4  -5   2 559.167 23.7611   5
  -4  -5   1 114.215 14.7409   1
  -4  -5   1 90.0912 19.8937   2
  -4  -5   0 669.006 21.6897   1
  -4  -5   0 638.990 28.2100   2
  -4  -5  -1 192.885 16.3355   1
  -4  -5  -1 206.569 21.3725   2
  -4  -5  -2 6.77065 20.5253   2
  -4  -5  -3 524.025 27.8750   2
  -4  -5  -4 12.1458 21.1380   2
  -4  -5  -5 5.41401 21.8683   2
  -4  -5  -6 282.190 27.0049   2
  -4  -5  -7 155.533 25.6998   2
  -4  -5  -8 115.780 25.6750   2
  -4  -5  -9 360.158 29.5016   2
  -4  -5 -10 320.335 32.0445   2
  -4  -5 -11 103.879 26.9066   2
  -4  -5 -12 80.5707 28.3618   2
  -4  -6  19 21.2134 32.5878   4
  -4  -6  18 25.6631 30.6618   4
  -4  -6  18 18.7185 15.8852   1
  -4  -6  17-22.0694 25.5482   4
  -4  -6  17-27.2780 18.1437   1
  -4  -6  16-8.75864 25.8097   4
  -4  -6  16 29.2035 19.3910   1
  -4  -6  15-3.00290 27.8432   4
  -4  -6  15-26.5477 17.1981   1
  -4  -6  14 6.10592 24.1342   4
  -4  -6  14-2.26792 16.9894   1
  -4  -6  13-30.2304 23.3984   4
  -4  -6  13 11.4227 17.4618   1
  -4  -6  12 220.680 21.8291   1
  -4  -6  11 520.697 30.0387   2
  -4  -6  11 514.239 24.9265   1
  -4  -6  10 16.5590 21.8707   2
  -4  -6  10 30.6325 18.3256   1
  -4  -6   9 723.144 31.6359   2
  -4  -6   9 717.824 26.2161   1
  -4  -6   8 7.29143 22.4305   2
  -4  -6   8 18.0428 18.4932   1
  -4  -6   7 554.750 32.4476   2
  -4  -6   7 534.297 24.1939   1
  -4  -6   6 269.379 27.4169   2
  -4  -6   6 361.661 22.4982   1
  -4  -6   5 1998.56 35.8920   1
  -4  -6   5 1983.18 44.0228   2
  -4  -6   4 2496.20 48.4678   2
  -4  -6   4 2445.11 37.1167   5
  -4  -6   4 2418.58 37.2715   1
  -4  -6   3 476.528 32.1328   2
  -4  -6   3 511.632 23.1399   5
  -4  -6   3 462.490 22.4018   1
  -4  -6   2 233.791 18.6180   1
  -4  -6   2 179.555 27.6784   2
  -4  -6   1 226.220 17.6567   1
  -4  -6   1 200.774 25.2265   2
  -4  -6   0 11.6908 21.6626   2
  -4  -6   0 42.1148 14.2040   1
  -4  -6  -1 158.496 18.4763   1
  -4  -6  -1 26.1486 22.9512   2
  -4  -6  -2 151.758 24.2474   2
  -4  -6  -3-22.0341 22.9345   2
  -4  -6  -4 877.229 35.9704   2
  -4  -6  -5 69.9569 23.8527   2
  -4  -6  -6 25.2340 22.7940   2
  -4  -6  -7 46.6221 24.2562   2
  -4  -6  -8 86.5041 27.0480   2
  -4  -6  -9 73.7269 27.5156   2
  -4  -6 -10 191.123 29.0818   2
  -4  -6 -11-12.0865 27.9009   2
  -4  -7  18-17.7973 30.6427   4
  -4  -7  18-12.8728 15.6312   1
  -4  -7  17 106.299 31.3066   4
  -4  -7  17 81.1374 21.5845   1
  -4  -7  16 25.4967 29.5393   4
  -4  -7  16 23.9297 19.7874   1
  -4  -7  15 24.8492 19.3981   1
  -4  -7  14 7.41252 18.5828   1
  -4  -7  13 94.4198 21.0179   1
  -4  -7  12 109.777 21.3178   1
  -4  -7  11-2.33977 21.5344   2
  -4  -7  11 16.5321 18.8108   1
  -4  -7  10-1.66942 21.7727   2
  -4  -7  10-6.09573 17.6047   1
  -4  -7   9 37.6222 21.1928   2
  -4  -7   9 63.6599 17.7340   1
  -4  -7   8 453.892 28.2495   2
  -4  -7   8 476.123 23.7467   1
  -4  -7   7 220.079 27.3231   2
  -4  -7   7 255.966 21.4145   1
  -4  -7   6 365.177 21.6851   1
  -4  -7   6 337.634 27.5154   2
  -4  -7   5 129.990 23.5866   2
  -4  -7   5 152.989 18.7356   1
  -4  -7   4 9.06627 21.3970   2
  -4  -7   4 19.7534 18.3797   1
  -4  -7   3 116.268 24.4642   2
  -4  -7   3 122.902 17.3534   1
  -4  -7   3 156.715 18.5057   5
  -4  -7   2-4.75006 24.6485   2
  -4  -7   2 27.1596 15.1607   1
  -4  -7   1 77.3954 23.3784   2
  -4  -7   1 113.030 15.5884   1
  -4  -7   0 444.735 21.0058   1
  -4  -7   0 487.016 31.1033   2
  -4  -7  -1 268.974 27.0772   2
  -4  -7  -2-6.75304 22.8760   2
  -4  -7  -3 20.3042 22.1348   2
  -4  -7  -4-0.80085 25.7293   2
  -4  -7  -5-12.8113 22.1137   2
  -4  -7  -6 72.5045 26.3097   2
  -4  -7  -7 25.0539 25.6124   2
  -4  -7  -8 75.2151 28.9475   2
  -4  -7  -9 44.7513 26.1316   2
  -4  -8  16 9.24034 19.8497   1
  -4  -8  15 89.4978 21.5671   1
  -4  -8  14 141.011 20.8537   1
  -4  -8  13-4.35731 19.5746   1
  -4  -8  12-13.6030 20.2032   1
  -4  -8  12 33.1358 24.4246   2
  -4  -8  11 12.0505 23.0846   2
  -4  -8  11 36.2099 17.9917   1
  -4  -8  10 173.326 25.8981   2
  -4  -8  10 156.288 21.8440   1
  -4  -8   9 11.4502 20.2032   2
  -4  -8   9 36.2993 18.3523   1
  -4  -8   8 140.674 26.0974   2
  -4  -8   8 147.324 20.5181   1
  -4  -8   7-10.6796 24.3383   2
  -4  -8   7 8.86689 17.5842   1
  -4  -8   6 22.6591 24.8767   2
  -4  -8   6 54.1091 18.6467   1
  -4  -8   5 830.097 27.6784   1
  -4  -8   5 824.055 36.2409   2
  -4  -8   4-24.8317 25.4829   2
  -4  -8   4 6.76870 19.2756   1
  -4  -8   3 176.788 28.3472   2
  -4  -8   3 196.630 19.7421   1
  -4  -8   2 4.11914 26.9597   2
  -4  -8   2 44.5012 15.7780   1
  -4  -8   1 112.783 26.9297   2
  -4  -8   1 174.094 17.3240   1
  -4  -8   0-22.3106 21.0481   2
  -4  -8  -1 88.5617 24.6490   2
  -4  -8  -2 58.2263 25.0107   2
  -4  -8  -3 47.3492 26.2383   2
  -4  -8  -4 123.175 28.7875   2
  -4  -8  -5 0.71542 27.9579   2
  -4  -8  -6 48.2261 25.5243   2
  -4  -8  -7-3.14174 23.8349   2
  -4  -9  13 30.6796 20.6827   1
  -4  -9  12 44.2026 23.2387   2
  -4  -9  12 0.80674 20.2225   1
  -4  -9  11-29.5885 23.5208   2
  -4  -9  11 20.0615 19.8474   1
  -4  -9  10-25.4016 24.2183   2
  -4  -9  10 21.2142 19.6977   1
  -4  -9   9 166.528 28.1528   2
  -4  -9   9 171.640 22.4007   1
  -4  -9   8 163.101 27.1336   2
  -4  -9   8 155.753 21.2951   1
  -4  -9   7-22.9466 24.9316   2
  -4  -9   7 27.2509 18.7558   1
  -4  -9   6 0.25198 25.0163   2
  -4  -9   6 44.7097 19.5002   1
  -4  -9   5 12.9601 25.2832   2
  -4  -9   5 25.0508 19.5849   1
  -4  -9   4 16.9140 25.3757   2
  -4  -9   4 40.9419 18.5305   1
  -4  -9   3 42.3891 25.9757   2
  -4  -9   3 46.7919 17.7560   1
  -4  -9   2 16.8598 26.8532   2
  -4  -9   2 3.48305 18.0429   1
  -4  -9   1 42.7499 28.5793   2
  -4  -9   0 79.3032 27.1449   2
  -4  -9  -1 21.3416 24.4367   2
  -4  -9  -2 28.7951 26.2919   2
  -4  -9  -3 3.97049 25.2722   2
  -4  -9  -4 91.8798 35.4156   2
  -4 -10  10 5.83634 24.6450   2
  -4 -10   9 13.8857 26.0613   2
  -4 -10   9 46.8074 19.4430   1
  -4 -10   8-13.3863 26.0160   2
  -4 -10   8 25.2301 20.3209   1
  -4 -10   7 42.3043 19.3357   1
  -4 -10   6 52.6201 27.3363   2
  -4 -10   6 48.8142 20.7518   1
  -4 -10   5-12.6986 27.0374   2
  -4 -10   5 44.5706 20.9905   1
  -4 -10   4 17.7147 27.5315   2
  -4 -10   4 57.3373 19.3134   1
  -4 -10   3 291.766 33.4955   2
  -4 -10   3 316.831 23.4179   1
  -4 -10   2 9.99872 29.6438   2
  -4 -10   1-21.3435 30.3569   2
  -4 -10   0 8.88065 26.5588   2
  -4 -11   4 84.8398 21.8048   1
  -5  13   4 191.710 33.0784   3
  -5  13   3 64.1758 30.7371   3
  -5  13   2 20.0453 25.3566   3
  -5  13   1 4.16381 26.9051   3
  -5  13   0 43.8834 29.5273   3
  -5  13  -1 64.8628 30.3685   3
  -5  13  -2-12.4902 26.3804   3
  -5  13  -3 111.882 28.5353   3
  -5  13  -4-2.52532 23.6502   3
  -5  13  -5-14.7830 24.9783   3
  -5  12   9 41.5868 26.0127   3
  -5  12   8-21.8731 28.5179   3
  -5  12   7 184.298 29.6416   3
  -5  12   6 27.9489 26.1765   3
  -5  12   5 99.7653 26.2055   3
  -5  12   3 19.5313 24.5656   3
  -5  12   2 266.931 31.7401   3
  -5  12   1 117.310 26.4046   3
  -5  12   0 47.8996 26.5558   3
  -5  12  -1 62.5371 25.2840   3
  -5  12  -2 40.9714 27.6076   3
  -5  12  -3 79.1698 23.4399   3
  -5  12  -4 27.3675 23.0156   3
  -5  12  -5 57.6444 26.2255   3
  -5  12  -6 166.785 28.3515   3
  -5  12  -7-15.4167 30.4521   3
  -5  12  -8 5.95825 24.1198   3
  -5  12  -9-41.0332 22.7717   3
  -5  11  11 24.1388 26.5603   3
  -5  11  10 66.2691 31.0512   4
  -5  11  10 107.764 26.6784   3
  -5  11   9 54.2271 34.1565   4
  -5  11   9 101.990 27.8690   3
  -5  11   8 64.7130 30.8757   4
  -5  11   8-21.9735 26.8862   3
  -5  11   7 59.3150 25.0407   3
  -5  11   7 26.8964 25.8971   4
  -5  11   6 95.8234 25.4437   3
  -5  11   5 184.634 28.5274   3
  -5  11   4 17.6903 24.4597   3
  -5  11   3-12.9937 24.0897   3
  -5  11   2 37.9885 24.7871   3
  -5  11   1 67.1088 24.4539   3
  -5  11   0 312.260 30.4444   3
  -5  11  -1 132.380 28.0342   3
  -5  11  -2 157.390 24.5394   3
  -5  11  -3 34.5662 22.2292   3
  -5  11  -4 17.7679 22.8203   3
  -5  11  -5-6.43324 20.7521   3
  -5  11  -6 96.5264 24.7719   3
  -5  11  -7 25.2957 22.2247   3
  -5  11  -8 188.411 27.3334   3
  -5  11  -9 94.4114 27.0928   3
  -5  11 -10 59.9432 27.0273   3
  -5  11 -11 143.529 28.1806   3
   5 -11  12 171.898 26.1809   4
  -5  10  12 298.056 38.4889   4
  -5  10  11 75.2437 29.5001   4
  -5  10  10-22.0823 29.7923   4
  -5  10  10 13.3111 22.2894   3
  -5  10   9 55.4101 28.2017   4
  -5  10   9 14.4619 23.9355   3
  -5  10   8 123.074 31.4232   4
  -5  10   8 154.729 25.9467   3
  -5  10   7 51.5396 24.7070   3
  -5  10   7 107.851 31.5147   4
  -5  10   6 56.3274 27.2393   4
  -5  10   6 44.3513 24.6389   3
  -5  10   5 67.9903 22.5418   3
  -5  10   4 201.415 27.4439   3
  -5  10   3 603.153 32.2143   3
  -5  10   2 68.4600 22.4153   3
  -5  10   1-2.29635 23.4709   3
  -5  10   0 45.5875 24.0266   3
  -5  10  -1 35.4246 24.4973   3
  -5  10  -2 225.364 26.4409   3
  -5  10  -3 29.6202 24.2790   3
  -5  10  -4 31.2133 22.2079   3
  -5  10  -5 44.2556 21.1331   3
  -5  10  -6 197.000 24.6050   3
  -5  10  -7 39.7257 22.1732   3
  -5  10  -8-16.8917 20.7462   3
  -5  10  -9 245.270 27.9373   3
  -5  10 -10 85.3331 24.5544   3
   5 -10  11 125.809 21.6647   4
  -5  10 -11 55.7595 28.2389   3
   5 -10  12 108.221 23.2883   4
  -5  10 -12 93.2594 25.8525   3
   5 -10  13 34.1226 22.1935   4
   5 -10  14-6.87056 23.8611   4
  -5   9  13-22.4764 31.0896   4
  -5   9  12 139.032 33.5085   4
  -5   9  11 39.6597 28.2524   4
  -5   9  10 72.2165 30.3405   4
  -5   9  10 112.514 25.7136   3
  -5   9   9 69.1265 32.5003   4
  -5   9   9 111.755 23.4068   3
  -5   9   8 44.4313 25.5048   4
  -5   9   8 11.1331 22.6742   3
  -5   9   7 155.713 26.1595   4
  -5   9   7 114.898 23.6097   3
  -5   9   6 3.62307 26.8745   4
  -5   9   6 6.04352 22.5877   3
  -5   9   5-3.60954 24.6004   4
  -5   9   5 52.9597 18.7769   3
  -5   9   4 37.4909 19.5781   3
  -5   9   3 111.166 23.8338   3
  -5   9   2 639.529 30.0834   3
  -5   9   1 548.178 30.2652   3
  -5   9   0 311.091 25.7407   3
  -5   9  -1 50.5591 22.6033   3
  -5   9  -2 145.259 22.1295   3
  -5   9  -3 19.6147 21.4753   3
  -5   9  -4 99.1375 22.0499   3
  -5   9  -5 143.675 25.4611   3
  -5   9  -6-12.7386 23.6083   3
  -5   9  -7 302.762 28.8358   3
  -5   9  -8 127.511 26.5085   3
  -5   9  -9 107.954 32.5570   3
  -5   9 -10 16.2044 23.1901   3
   5  -9  11 80.6983 22.0818   4
  -5   9 -11-17.6509 24.1122   3
   5  -9  12 49.6668 19.9100   4
  -5   9 -12 63.6496 28.0005   3
   5  -9  13 54.3099 21.7359   4
  -5   9 -13 85.4593 24.7486   3
  -5   8  15 308.008 30.4539   4
  -5   8  14 107.903 31.0119   4
  -5   8  13 465.144 36.3753   4
  -5   8  12 22.2056 29.0748   4
  -5   8  11 76.8421 32.7897   4
  -5   8  10-13.6164 26.8359   4
  -5   8   9 8.34094 25.8896   4
  -5   8   9 5.97709 20.5421   3
  -5   8   8 161.927 27.4365   4
  -5   8   8 92.7394 23.0947   3
  -5   8   7 218.092 23.1478   3
  -5   8   7 226.785 29.4415   4
  -5   8   6 79.5610 26.2805   4
  -5   8   6 67.3001 20.9352   3
  -5   8   5 134.554 25.3773   4
  -5   8   5 149.802 21.3694   3
  -5   8   4 853.081 29.7905   3
  -5   8   4 1058.80 37.0616   4
  -5   8   3 650.953 28.7648   3
  -5   8   2 476.744 28.1322   3
  -5   8   1 351.090 24.5883   3
  -5   8   0 173.456 23.4111   3
  -5   8  -1 211.976 23.2169   3
  -5   8  -2 275.218 24.0151   3
  -5   8  -3 957.321 34.1931   3
  -5   8  -4 76.6960 21.0261   3
  -5   8  -5 298.970 26.1671   3
  -5   8  -6 130.516 26.0176   3
  -5   8  -7 74.0412 23.5159   3
  -5   8  -8 106.287 21.8536   3
  -5   8  -9 73.7826 22.6749   3
   5  -8  10 52.0761 19.5803   4
  -5   8 -10-20.7733 29.7851   3
   5  -8  11 17.9656 19.8797   4
  -5   8 -11-5.55323 22.3962   3
  -5   8 -12 117.744 25.9011   3
  -5   8 -13-12.0177 25.9706   3
  -5   8 -14 5.55098 24.8343   3
  -5   7  16 72.0918 31.3597   4
  -5   7  15-16.4804 29.2285   4
  -5   7  14-14.9517 28.7003   4
  -5   7  13 128.637 28.7886   4
  -5   7  12 353.714 31.9304   4
  -5   7  11 562.654 33.5125   4
  -5   7  10-1.38252 24.8613   4
  -5   7   9 47.7395 26.5182   4
  -5   7   9 27.9645 14.8680   0
  -5   7   8 32.1180 24.3196   4
  -5   7   8 38.0790 18.3481   3
  -5   7   8 16.3052 15.2529   0
  -5   7   7 79.8998 28.3085   4
  -5   7   7 55.7960 20.5530   3
  -5   7   6 485.778 24.8865   3
  -5   7   6 519.792 30.8962   4
  -5   7   5 62.4793 19.6298   3
  -5   7   5 53.9778 25.8573   4
  -5   7   4 553.376 25.9530   3
  -5   7   4 542.706 29.2407   4
  -5   7   3 85.6599 23.6975   4
  -5   7   3 91.9617 18.7465   3
  -5   7   2 590.271 25.3546   3
  -5   7   1 952.342 30.4369   3
  -5   7   0 35.1305 19.4169   3
  -5   7  -1 1.55010 16.4779   3
  -5   7  -2 109.896 19.8877   3
  -5   7  -3 2070.68 40.6362   3
  -5   7  -4 254.306 22.9538   3
  -5   7  -5 850.506 31.3769   3
  -5   7  -6-16.7088 21.4924   3
  -5   7  -7 48.7610 22.6804   3
  -5   7  -8 215.975 25.4438   3
  -5   7  -8 285.633 20.2869   0
  -5   7  -9 102.284 16.5787   0
  -5   7  -9 117.829 23.0104   3
  -5   7 -10 58.6716 24.1026   3
  -5   7 -12 112.805 26.0299   3
  -5   7 -13 54.4856 23.2636   3
  -5   7 -14 58.0975 28.9335   3
  -5   7 -15 5.53697 26.5613   3
  -5   6  17 9.75092 32.6218   4
  -5   6  16 186.523 32.7372   4
  -5   6  15 377.254 36.5279   4
  -5   6  14 349.571 35.6532   4
  -5   6  13 2.44343 28.1035   4
  -5   6  12 48.3191 26.5428   4
  -5   6  11 286.741 30.2991   4
  -5   6  10 326.615 29.4295   4
  -5   6   9 1142.27 27.2071   0
  -5   6   9 1178.91 38.1774   4
  -5   6   8 21.8013 25.2370   4
  -5   6   8-6.58153 14.2561   0
  -5   6   7 93.1279 16.9434   3
  -5   6   7 100.714 25.4362   4
  -5   6   7 83.1365 16.4421   0
  -5   6   6 1866.20 34.9467   3
  -5   6   6 1779.50 30.9756   0
  -5   6   6 1926.36 41.1640   4
  -5   6   5 134.746 22.8109   4
  -5   6   5 164.495 18.5910   3
  -5   6   5 129.415 16.9003   0
  -5   6   4 243.891 20.1992   3
  -5   6   4 222.153 17.9854   0
  -5   6   4 256.292 23.8701   4
  -5   6   3 791.717 25.7426   3
  -5   6   3 794.058 23.5248   0
  -5   6   3 776.824 28.2086   4
  -5   6   2 83.4277 18.0277   3
  -5   6   2 84.6596 20.7850   4
  -5   6   1 25.9995 17.3488   3
  -5   6   0 936.907 28.1562   3
  -5   6  -1 26.7616 17.6994   3
  -5   6  -2 25.7466 17.7598   3
  -5   6  -3 1027.23 29.7822   3
  -5   6  -3 1031.75 26.2222   0
  -5   6  -4 90.8621 17.2083   0
  -5   6  -4 69.0374 20.2067   3
  -5   6  -5 79.2082 17.8598   0
  -5   6  -5 55.3443 19.8881   3
  -5   6  -6 45.7396 17.2549   0
  -5   6  -6 37.4201 20.4783   3
  -5   6  -7 46.5393 15.5481   0
  -5   6  -7 25.6131 20.4647   3
  -5   6  -8 28.3083 22.5684   3
  -5   6  -8 48.3127 17.2379   0
  -5   6  -9 22.4736 22.5205   3
  -5   6 -10 337.130 26.1954   3
  -5   6 -11-25.5342 22.7932   3
  -5   6 -12 12.2143 25.4192   3
  -5   6 -13-43.7713 23.8093   3
  -5   6 -14 0.75557 26.7115   3
  -5   6 -15 52.5824 26.8698   3
  -5   5  17 83.5093 29.8354   4
  -5   5  16-41.1659 28.3863   4
  -5   5  15 217.266 33.3689   4
  -5   5  14 19.1918 28.0590   4
  -5   5  13 93.3257 27.9798   4
  -5   5  12 143.476 27.8072   4
  -5   5  11 435.200 18.9833   1
  -5   5  11 492.187 32.6735   4
  -5   5  10 111.927 29.0777   4
  -5   5  10 83.2944 15.8469   1
  -5   5   9 105.760 25.5761   4
  -5   5   9 73.0676 16.2584   0
  -5   5   9 91.1348 15.5346   1
  -5   5   8 625.873 21.2147   1
  -5   5   8 545.430 22.1630   0
  -5   5   8 643.187 30.6938   4
  -5   5   7 360.570 19.2788   0
  -5   5   7 365.476 19.6097   1
  -5   5   7 347.315 25.1284   4
  -5   5   6 596.424 21.8714   0
  -5   5   6 493.319 17.2762   3
  -5   5   6 648.403 20.5110   1
  -5   5   6 589.149 26.8463   4
  -5   5   5 276.597 18.5392   3
  -5   5   5 143.821 17.2320   1
  -5   5   5 118.974 17.3448   0
  -5   5   5 249.397 23.7442   4
  -5   5   4 84.2988 18.9495   4
  -5   5   4 79.0216 15.7167   1
  -5   5   4 61.8260 15.9329   0
  -5   5   4 93.0338 15.6001   3
  -5   5   3 462.416 19.7493   3
  -5   5   3 439.130 20.6679   0
  -5   5   3 476.369 22.4545   4
  -5   5   2 3.81787 17.3796   4
  -5   5   2 29.5656 14.2373   3
  -5   5   2 25.8974 15.3288   0
  -5   5   1 778.608 23.1856   3
  -5   5   1 755.634 23.3371   0
  -5   5   0 878.693 24.5039   3
  -5   5   0 888.038 24.5665   0
  -5   5  -1 115.987 17.2843   3
  -5   5  -1 139.313 17.3971   0
  -5   5  -2 358.606 20.3046   3
  -5   5  -2 391.967 19.2366   0
  -5   5  -3 46.3500 17.0754   3
  -5   5  -3 53.4533 16.2320   0
  -5   5  -4 129.011 19.1001   3
  -5   5  -4 94.3384 18.0006   0
  -5   5  -5 701.182 27.7115   3
  -5   5  -5 692.896 22.7592   5
  -5   5  -5 697.423 24.3685   0
  -5   5  -6 438.175 26.4154   3
  -5   5  -6 455.103 20.2892   5
  -5   5  -6 473.439 21.4822   0
  -5   5  -7 102.052 23.0847   3
  -5   5  -7 110.613 16.7674   5
  -5   5  -7 114.559 17.4065   0
  -5   5  -8-13.9035 14.0896   0
  -5   5  -8 10.3343 21.4848   3
  -5   5  -9 530.185 28.9436   3
  -5   5 -10 54.2491 23.2897   3
  -5   5 -11 71.2954 26.1520   3
  -5   5 -12 136.465 27.7222   3
  -5   5 -13 319.435 30.9261   3
  -5   5 -14 167.595 31.0521   3
  -5   5 -15 89.8895 29.8132   3
  -5   4  18 3.29170 31.7023   4
  -5   4  17 110.382 26.0364   4
  -5   4  16 72.2509 29.2936   4
  -5   4  15 211.810 31.4410   4
  -5   4  14 42.4003 27.3776   4
  -5   4  13 5.13081 26.8062   4
  -5   4  12 103.037 14.8073   1
  -5   4  12 169.725 28.2695   4
  -5   4  11 960.846 24.7537   1
  -5   4  11 1078.71 37.4761   4
  -5   4  10 949.247 23.1660   0
  -5   4  10 934.196 24.8497   1
  -5   4  10 1037.05 35.8413   4
  -5   4   9 137.493 15.3961   0
  -5   4   9 131.508 17.2475   1
  -5   4   9 179.936 25.0402   4
  -5   4   8 1236.55 26.6513   1
  -5   4   8 1454.45 37.0929   4
  -5   4   8 1205.05 25.2630   0
  -5   4   7 134.191 16.4200   1
  -5   4   7 149.609 22.6279   4
  -5   4   7 111.161 16.0753   0
  -5   4   6 566.449 20.0879   1
  -5   4   6 524.823 23.7538   4
  -5   4   6 555.201 20.0410   0
  -5   4   5 1211.15 24.8070   1
  -5   4   5 884.396 20.2975   3
  -5   4   5 1204.62 26.6665   0
  -5   4   5 1213.35 29.0760   4
  -5   4   4 543.978 19.2527   1
  -5   4   4 599.962 19.3627   3
  -5   4   4 552.304 21.1886   0
  -5   4   4 506.038 24.0576   4
  -5   4   3 140.235 15.1364   1
  -5   4   3 121.860 14.8108   3
  -5   4   3 107.665 16.8704   0
  -5   4   3 113.614 17.9212   4
  -5   4   2 2495.92 33.2119   3
  -5   4   2 2563.28 32.7374   1
  -5   4   2 2552.31 35.2668   4
  -5   4   2 2488.16 34.8925   0
  -5   4   1 115.682 13.8752   3
  -5   4   1 118.699 14.7258   1
  -5   4   1 139.097 17.3066   0
  -5   4   0 202.745 16.9673   3
  -5   4   0 211.210 15.6230   1
  -5   4   0 238.932 18.0518   0
  -5   4  -1 1441.98 29.0299   3
  -5   4  -1 1469.33 29.2891   0
  -5   4  -2 328.154 18.8166   5
  -5   4  -2 304.047 19.0120   3
  -5   4  -2 347.121 19.3958   0
  -5   4  -3 1076.61 28.4762   3
  -5   4  -3 1046.66 25.4036   5
  -5   4  -3 1068.25 26.3392   0
  -5   4  -4 192.369 17.7298   5
  -5   4  -4 176.512 19.7132   3
  -5   4  -4 184.528 18.1985   0
  -5   4  -5 330.377 22.6718   3
  -5   4  -5 330.527 20.4984   5
  -5   4  -5 338.691 20.2230   0
  -5   4  -6 49.8247 15.9261   0
  -5   4  -6 66.5518 20.7423   3
  -5   4  -6 50.8972 18.0445   5
  -5   4  -7 334.401 26.0641   3
  -5   4  -7 360.684 21.3706   5
  -5   4  -7 290.381 19.8223   0
  -5   4  -8 584.384 22.0274   0
  -5   4  -8 697.149 29.4543   3
  -5   4  -8 698.377 24.8628   5
  -5   4  -9 405.898 27.9239   3
  -5   4 -10 287.318 26.3998   3
  -5   4 -11 21.8753 24.1626   3
  -5   4 -12-20.4161 24.5646   3
  -5   4 -13 112.908 28.7516   3
  -5   4 -14 70.9825 26.0709   3
  -5   4 -15 102.239 28.1423   3
  -5   4 -16 41.2886 27.6312   3
  -5   3  19-18.5865 29.9651   4
  -5   3  18 92.7191 31.1541   4
  -5   3  17 449.075 36.0053   4
  -5   3  16 4.61894 28.6577   4
  -5   3  15 412.642 30.8058   4
  -5   3  14 144.152 27.6712   4
  -5   3  13 46.3460 26.1852   4
  -5   3  12 548.835 21.7739   1
  -5   3  12 524.204 31.6905   4
  -5   3  11 282.929 18.1096   1
  -5   3  11 293.745 27.5812   4
  -5   3  10 974.381 22.8138   0
  -5   3  10 1000.71 25.6181   1
  -5   3  10 1008.43 33.3507   4
  -5   3   9 980.063 22.5353   0
  -5   3   9 873.755 24.8660   1
  -5   3   9 970.154 31.3966   4
  -5   3   8 785.060 21.5096   0
  -5   3   8 801.006 23.4664   1
  -5   3   8 882.554 29.5753   4
  -5   3   7 797.321 22.3090   0
  -5   3   7 895.501 22.9471   1
  -5   3   7 939.405 29.0822   4
  -5   3   6 438.425 19.2751   0
  -5   3   6 419.732 20.7758   1
  -5   3   6 536.757 24.0892   4
  -5   3   5 2584.05 33.7596   0
  -5   3   5 2464.43 33.1777   1
  -5   3   5 2666.04 36.8882   4
  -5   3   4 56.8444 16.2251   4
  -5   3   4 60.7689 15.2902   0
  -5   3   4 52.2804 14.8451   1
  -5   3   3 2115.12 32.1461   0
  -5   3   3 2238.27 31.4106   1
  -5   3   3 2177.81 27.8628   3
  -5   3   3 2206.91 31.2711   4
  -5   3   2 62.1665 13.8638   4
  -5   3   2 75.6921 14.1404   1
  -5   3   2 82.5688 12.1565   3
  -5   3   2 71.5643 16.3547   0
  -5   3   1 1009.00 22.1172   1
  -5   3   1 1025.13 22.1652   3
  -5   3   1 1037.74 24.4624   0
  -5   3   0 340.546 18.1910   0
  -5   3   0 369.163 19.7261   5
  -5   3   0 354.136 16.9189   3
  -5   3   0 364.019 15.7706   1
  -5   3  -1 539.150 20.7839   0
  -5   3  -1 546.865 20.3183   3
  -5   3  -1 541.380 18.4592   1
  -5   3  -1 546.414 22.2900   5
  -5   3  -2 1632.48 29.8085   0
  -5   3  -2 1734.91 31.4980   3
  -5   3  -2 1697.56 25.5956   1
  -5   3  -2 1679.32 31.9901   5
  -5   3  -3 1079.89 25.6929   0
  -5   3  -3 1060.13 27.7860   3
  -5   3  -3 1065.53 21.7014   1
  -5   3  -3 1099.15 27.8238   5
  -5   3  -4 1479.91 27.6338   0
  -5   3  -4 1430.90 31.5748   3
  -5   3  -4 1435.99 30.2664   5
  -5   3  -5 101.102 16.5727   0
  -5   3  -5 106.722 19.1141   3
  -5   3  -5 168.700 18.0969   5
  -5   3  -6 79.6946 15.6711   0
  -5   3  -6 109.123 20.7998   3
  -5   3  -6 105.381 18.7191   5
  -5   3  -7 87.5739 15.9238   0
  -5   3  -7 110.120 21.8500   3
  -5   3  -7 108.065 18.2020   5
  -5   3  -8 35.5836 20.1908   3
  -5   3  -8 18.0662 17.4896   5
  -5   3  -9 31.8728 22.5567   3
  -5   3  -9 16.0233 17.5912   5
  -5   3 -10-15.8062 16.2574   5
  -5   3 -10-12.5518 21.2407   3
  -5   3 -11-2.47077 22.5367   3
  -5   3 -12 242.473 29.8082   3
  -5   3 -13 255.182 30.1758   3
  -5   3 -14 50.9222 27.2926   3
  -5   3 -15 7.17433 28.1727   3
  -5   2  19 915.884 45.8705   4
  -5   2  18 54.2873 33.9539   4
  -5   2  17 215.905 30.9823   4
  -5   2  16 31.9001 27.0891   4
  -5   2  15-11.3062 24.3497   4
  -5   2  14 24.4664 25.5228   4
  -5   2  13 9.56556 14.2952   1
  -5   2  13-17.0582 23.2704   4
  -5   2  12 172.753 25.8078   4
  -5   2  12 208.430 16.0670   1
  -5   2  11 695.776 23.5369   1
  -5   2  11 721.408 31.5665   4
  -5   2  10 1186.54 26.4673   1
  -5   2  10 1305.28 34.6472   4
  -5   2   9 1491.15 27.5601   1
  -5   2   9 1523.61 27.2331   0
  -5   2   9 1577.23 34.4766   4
  -5   2   8 961.309 23.4031   1
  -5   2   8 974.983 22.9458   0
  -5   2   8 1022.18 28.8541   4
  -5   2   7 66.7002 17.5478   4
  -5   2   7 71.1049 14.9967   1
  -5   2   7 28.1129 12.9282   0
  -5   2   6 107.194 17.4808   4
  -5   2   6 110.977 14.4033   0
  -5   2   6 104.785 14.0818   1
  -5   2   5 30.2456 14.6017   0
  -5   2   5 82.5134 14.6835   1
  -5   2   5 80.3784 15.5630   4
  -5   2   4 21.0690 13.7514   4
  -5   2   4-3.46533 13.7853   1
  -5   2   4 7.42375 14.1121   0
  -5   2   3 18.7462 11.9917   4
  -5   2   3 6.31715 13.7466   1
  -5   2   3 22.7899 13.9454   0
  -5   2   2 418.902 18.7571   0
  -5   2   2 398.309 17.7207   1
  -5   2   2 406.637 14.4169   3
  -5   2   2 392.635 19.7555   5
  -5   2   2 281.753 12.8160   4
  -5   2   1 133.755 15.8592   0
  -5   2   1 163.720 14.7747   1
  -5   2   1 143.990 12.9687   3
  -5   2   1 164.887 17.7884   5
  -5   2   0 492.607 19.2624   0
  -5   2   0 534.095 17.8127   1
  -5   2   0 503.700 17.4928   3
  -5   2   0 494.632 21.6133   5
  -5   2  -1 1387.65 26.9369   0
  -5   2  -1 1437.37 24.3640   1
  -5   2  -1 1382.76 26.3073   3
  -5   2  -1 1423.39 29.7900   5
  -5   2  -2 2.72226 11.3429   1
  -5   2  -2 10.2124 14.6984   3
  -5   2  -2 11.6075 14.7889   0
  -5   2  -2 28.1196 17.1699   5
  -5   2  -3 1047.37 24.8402   0
  -5   2  -3 1051.76 27.2337   3
  -5   2  -3 1012.91 20.3890   1
  -5   2  -3 1088.66 27.6193   5
  -5   2  -4 301.566 20.2224   5
  -5   2  -4 244.958 17.9358   0
  -5   2  -4 242.427 20.4000   3
  -5   2  -4 202.037 14.0943   1
  -5   2  -5 205.416 16.8022   0
  -5   2  -5 204.679 22.0705   3
  -5   2  -5 133.182 12.7190   1
  -5   2  -5 295.529 20.4308   5
  -5   2  -6 104.081 15.1740   0
  -5   2  -6 79.1353 20.6526   3
  -5   2  -6 110.372 17.9030   5
  -5   2  -7 48.0331 14.5573   0
  -5   2  -7 51.8275 20.9218   3
  -5   2  -7 36.4012 18.5756   5
  -5   2  -8 377.714 23.4883   5
  -5   2  -8 384.419 25.4510   3
  -5   2  -9 307.653 23.3147   5
  -5   2  -9 309.384 25.9825   3
  -5   2 -10 15.5191 21.8216   3
  -5   2 -10 11.9293 18.2338   5
  -5   2 -11 5.57181 21.3134   3
  -5   2 -11 10.2911 17.7796   5
  -5   2 -12 330.975 29.4278   3
  -5   2 -13 44.7011 26.1015   3
  -5   2 -14 78.0213 26.0139   3
  -5   2 -15 181.487 27.9384   3
  -5   1  19 59.7592 28.1692   4
  -5   1  18 129.897 30.9504   4
  -5   1  17 47.8233 25.6471   4
  -5   1  16 1088.47 41.7389   4
  -5   1  15 16.3799 25.6302   4
  -5   1  14 82.1526 13.8438   1
  -5   1  14 77.3302 22.6693   4
  -5   1  13 170.718 17.7767   1
  -5   1  13 191.741 24.1590   4
  -5   1  12 56.7964 15.9815   1
  -5   1  12 55.8933 22.6254   4
  -5   1  11 508.593 17.3979   1
  -5   1  11 468.832 27.2218   4
  -5   1  10 663.397 22.9992   1
  -5   1  10 658.326 26.9853   4
  -5   1   9 1318.84 27.5603   1
  -5   1   9 1398.02 32.3747   4
  -5   1   8 155.228 16.8309   1
  -5   1   8 134.299 19.1635   4
  -5   1   7 2020.97 32.0735   1
  -5   1   7 2116.19 33.4549   4
  -5   1   6 1466.07 27.3682   1
  -5   1   6 1432.95 27.1711   4
  -5   1   5 675.214 21.2090   1
  -5   1   5 679.601 19.8760   4
  -5   1   4 16.3780 13.9445   1
  -5   1   4 17.4706 10.5701   4
  -5   1   4 29.2823 16.4508   5
  -5   1   3 1196.35 23.3968   1
  -5   1   3 1202.94 27.8021   5
  -5   1   2 594.125 19.0451   1
  -5   1   2 632.920 20.7853   0
  -5   1   2 630.254 23.0256   5
  -5   1   1 1382.63 24.8764   1
  -5   1   1 1330.12 23.1336   3
  -5   1   1 1480.39 27.2646   0
  -5   1   1 1497.19 30.1596   5
  -5   1   0 676.662 23.8857   5
  -5   1   0 685.911 19.8998   1
  -5   1   0 669.633 18.5463   3
  -5   1   0 703.169 21.9368   0
  -5   1  -1 785.481 19.9924   1
  -5   1  -1 884.520 22.8195   3
  -5   1  -1 944.658 27.3209   5
  -5   1  -2 2960.71 32.5826   1
  -5   1  -2 2891.82 37.4973   3
  -5   1  -2 2983.47 40.7617   5
  -5   1  -3 1264.51 30.3727   5
  -5   1  -3 1141.64 27.6030   3
  -5   1  -3 1094.16 21.0452   1
  -5   1  -4 879.791 26.6212   3
  -5   1  -4 761.635 18.9692   1
  -5   1  -4 886.632 27.9268   5
  -5   1  -5 92.9799 11.9753   1
  -5   1  -5 91.6771 19.9074   3
  -5   1  -5 141.333 21.6866   5
  -5   1  -6 123.455 20.6191   5
  -5   1  -6 72.7266 19.4551   3
  -5   1  -7 83.7719 20.2579   3
  -5   1  -7 92.4928 19.1847   5
  -5   1  -8 175.116 22.8156   3
  -5   1  -8 160.357 20.9807   5
  -5   1  -9 502.490 30.9549   3
  -5   1  -9 492.671 25.6769   5
  -5   1 -10 671.866 30.5402   3
  -5   1 -10 598.642 26.5693   5
  -5   1 -11 49.9481 24.3436   3
  -5   1 -11 82.3503 22.9350   5
  -5   1 -12 180.228 25.1398   3
  -5   1 -12 207.528 22.5679   5
  -5   1 -13 60.3151 26.2354   3
  -5   1 -14 37.8894 25.3009   3
  -5   1 -15 1.72212 27.4275   3
  -5   0  20 231.798 34.5337   4
  -5   0  19 117.764 31.4927   4
  -5   0  18 23.3140 29.3235   4
  -5   0  17 722.542 36.7707   4
  -5   0  16 23.1210 25.2103   4
  -5   0  15 100.782 14.3559   1
  -5   0  15 111.939 24.6258   4
  -5   0  14 14.1571 22.1627   4
  -5   0  14 37.6396 15.4147   1
  -5   0  13 11.7080 21.0245   4
  -5   0  13 28.1207 16.2011   1
  -5   0  12 1742.61 33.4576   1
  -5   0  12 1714.18 39.1019   4
  -5   0  11 2081.03 34.7429   1
  -5   0  11 2115.43 40.8013   4
  -5   0  10 680.016 23.9603   1
  -5   0  10 728.470 27.0379   4
  -5   0   9 835.937 25.0976   1
  -5   0   9 804.877 25.4649   4
  -5   0   8 599.398 22.5188   1
  -5   0   8 645.573 23.0208   4
  -5   0   7 146.690 16.5560   1
  -5   0   7 144.911 16.6101   4
  -5   0   6 172.423 16.9734   1
  -5   0   6 109.046 12.3414   4
  -5   0   5 322.906 18.0281   1
  -5   0   5 326.144 19.4107   5
  -5   0   4 502.832 19.3802   1
  -5   0   4 488.217 20.9010   5
  -5   0   3 424.050 18.2314   1
  -5   0   3 414.516 20.3799   5
  -5   0   2 376.686 18.5479   1
  -5   0   2 465.527 22.8915   5
  -5   0   1 1066.33 23.4303   1
  -5   0   1 1079.79 26.8754   5
  -5   0   0 2197.51 30.0909   1
  -5   0   0 2224.55 28.9900   3
  -5   0   0 2385.07 37.5932   5
  -5   0  -1 318.137 15.2794   1
  -5   0  -1 379.477 17.5422   3
  -5   0  -1 406.852 23.0951   5
  -5   0  -2 31.3061 11.4718   1
  -5   0  -2 29.3012 14.5500   3
  -5   0  -2 66.3318 18.5585   5
  -5   0  -3 608.069 17.8275   1
  -5   0  -3 659.974 22.7720   3
  -5   0  -3 716.914 27.0610   5
  -5   0  -4 1370.12 22.9979   1
  -5   0  -4 1417.89 31.1655   3
  -5   0  -4 1552.66 34.4884   5
  -5   0  -5 352.715 21.9226   3
  -5   0  -5 327.422 23.4200   5
  -5   0  -6 388.392 23.8556   3
  -5   0  -6 514.394 25.9836   5
  -5   0  -7 116.112 22.0831   5
  -5   0  -7 113.102 20.4626   3
  -5   0  -8 228.706 22.1510   3
  -5   0  -8 288.653 23.7692   5
  -5   0  -9 199.027 18.5747   3
  -5   0  -9 161.948 21.7644   5
  -5   0 -10 145.102 22.6079   3
  -5   0 -10 161.580 23.5132   5
  -5   0 -11 73.4483 22.7454   5
  -5   0 -11 64.0058 25.6644   3
  -5   0 -12 667.677 35.9164   3
  -5   0 -12 591.006 29.9282   5
  -5   0 -13 53.4100 24.6252   5
  -5  -1  20 38.3781 32.1451   4
  -5  -1  19-39.6989 27.3164   4
  -5  -1  18 32.5700 28.3757   4
  -5  -1  17 118.587 28.3944   4
  -5  -1  16 355.370 30.2142   4
  -5  -1  15 15.1076 22.7807   4
  -5  -1  15 6.04322 16.4592   1
  -5  -1  14-8.05920 20.8781   4
  -5  -1  14 0.27023 15.9195   1
  -5  -1  13 18.6502 22.7023   4
  -5  -1  13 31.1032 18.0052   1
  -5  -1  12 27.2872 20.8361   4
  -5  -1  12-0.22254 16.1474   1
  -5  -1  11-12.1429 18.4809   4
  -5  -1  11 5.93168 17.1305   1
  -5  -1  10 33.7474 18.6227   4
  -5  -1  10 27.2895 16.2541   1
  -5  -1   9 158.407 17.7902   1
  -5  -1   9 155.309 19.0054   4
  -5  -1   8 1145.52 26.8524   1
  -5  -1   8 818.402 22.0264   4
  -5  -1   7 61.0825 15.6494   1
  -5  -1   6 118.657 16.6898   1
  -5  -1   6 130.740 16.2054   5
  -5  -1   6 82.6188 11.3633   2
  -5  -1   5 179.103 16.2932   1
  -5  -1   5 157.872 15.9616   5
  -5  -1   5 112.736 11.4574   2
  -5  -1   4 94.8014 15.4457   1
  -5  -1   4 82.6717 17.0043   5
  -5  -1   4 72.3483 13.1355   2
  -5  -1   3 771.374 21.8571   1
  -5  -1   3 801.222 24.1822   5
  -5  -1   3 564.754 17.8951   2
  -5  -1   2 185.659 14.2006   2
  -5  -1   2 325.988 17.4391   1
  -5  -1   2 320.990 19.8103   5
  -5  -1   1 243.263 13.8400   2
  -5  -1   1 330.491 20.8958   5
  -5  -1   1 271.064 16.7282   1
  -5  -1   0 182.733 13.0518   2
  -5  -1   0 292.779 21.2247   5
  -5  -1   0 231.172 15.9567   1
  -5  -1  -1 2486.27 31.5807   1
  -5  -1  -1 2754.81 41.4394   5
  -5  -1  -2 74.4241 13.3176   1
  -5  -1  -2 79.8790 12.7626   2
  -5  -1  -2 110.085 15.7058   3
  -5  -1  -2 114.856 21.6110   5
  -5  -1  -3-0.49121 11.1683   1
  -5  -1  -3 22.1235 16.0932   3
  -5  -1  -3 35.9375 12.4822   2
  -5  -1  -3 14.8251 19.9622   5
  -5  -1  -4 1363.20 28.4117   2
  -5  -1  -4 1546.43 32.8863   3
  -5  -1  -4 1615.97 36.1243   5
  -5  -1  -5 113.648 19.4721   3
  -5  -1  -5 96.7480 16.6492   2
  -5  -1  -5 90.2011 20.7878   5
  -5  -1  -6 588.585 24.4612   2
  -5  -1  -6 575.375 29.0856   5
  -5  -1  -7 87.3675 20.1703   2
  -5  -1  -7 65.1200 22.5389   5
  -5  -1  -8 542.392 26.2828   2
  -5  -1  -8 551.119 28.1285   5
  -5  -1  -9-4.51981 19.6251   2
  -5  -1 -10 625.430 29.4518   2
  -5  -1 -11 264.371 24.6545   2
  -5  -1 -12 12.3581 21.9002   2
  -5  -1 -13 226.015 27.0729   2
  -5  -1 -14 89.8314 22.6349   2
  -5  -2  20-24.5854 28.8976   4
  -5  -2  19 6.16633 25.6856   4
  -5  -2  18 31.8659 27.4369   4
  -5  -2  17 92.0951 27.6880   4
  -5  -2  16-40.6936 23.4754   4
  -5  -2  16-2.06786 16.1769   1
  -5  -2  15 31.5035 23.2590   4
  -5  -2  15 33.7291 17.4890   1
  -5  -2  14 32.8609 20.6561   4
  -5  -2  14 44.0083 18.2095   1
  -5  -2  13 108.956 19.0663   1
  -5  -2  13 125.917 23.8852   4
  -5  -2  12 34.2666 20.9500   4
  -5  -2  12 30.3039 17.2966   1
  -5  -2  11 122.530 19.6451   1
  -5  -2  11 149.917 20.8205   4
  -5  -2  10 269.929 20.2802   1
  -5  -2  10 222.253 19.4329   4
  -5  -2   9 473.444 22.0615   1
  -5  -2   8 53.5792 16.5693   1
  -5  -2   7 152.265 18.2531   1
  -5  -2   7 178.543 16.3973   5
  -5  -2   7 213.904 17.6067   2
  -5  -2   6 49.9208 13.2525   2
  -5  -2   6 33.5382 16.7539   1
  -5  -2   6 41.1680 15.3781   5
  -5  -2   5 108.949 16.0509   2
  -5  -2   5 128.276 15.6590   5
  -5  -2   5 112.307 16.2573   1
  -5  -2   4 1070.15 25.2814   1
  -5  -2   4 1049.55 26.5007   5
  -5  -2   4 1096.77 26.1340   2
  -5  -2   3 428.840 20.0799   2
  -5  -2   3 471.122 19.0101   1
  -5  -2   3 460.897 21.0285   5
  -5  -2   2 485.336 21.2463   2
  -5  -2   2 462.831 19.3782   1
  -5  -2   2 468.748 22.6552   5
  -5  -2   1 215.873 17.9390   2
  -5  -2   1 92.8834 13.7824   1
  -5  -2   1 132.627 20.5160   5
  -5  -2   0 1031.24 26.0157   2
  -5  -2   0 944.505 22.9185   1
  -5  -2   0 990.502 29.5632   5
  -5  -2  -1 21.0314 14.9200   2
  -5  -2  -1 24.8847 18.3927   5
  -5  -2  -1 9.22139 12.1498   1
  -5  -2  -2 750.044 25.0639   2
  -5  -2  -2 512.288 18.9023   1
  -5  -2  -2 689.538 27.9406   5
  -5  -2  -3 358.503 20.7504   2
  -5  -2  -3 412.966 24.6361   5
  -5  -2  -4 923.987 27.8581   2
  -5  -2  -4 926.322 30.8960   5
  -5  -2  -5 780.035 28.1942   2
  -5  -2  -5 768.049 30.3597   5
  -5  -2  -6 315.030 24.4804   2
  -5  -2  -7 16.1499 20.0701   2
  -5  -2  -8 104.346 21.1425   2
  -5  -2  -9 23.3128 20.0506   2
  -5  -2 -10 115.007 22.8252   2
  -5  -2 -11 30.0563 21.7508   2
  -5  -2 -12-30.4081 22.8551   2
  -5  -2 -13 40.1976 25.5386   2
  -5  -2 -14 83.9835 24.7959   2
  -5  -3  19 104.809 28.9794   4
  -5  -3  18 33.5452 25.7449   4
  -5  -3  17 29.3877 26.3192   4
  -5  -3  17 60.0462 12.5327   1
  -5  -3  16 334.340 22.6959   1
  -5  -3  16 381.179 30.8488   4
  -5  -3  15-10.5079 23.5888   4
  -5  -3  15-14.8267 17.8997   1
  -5  -3  14-12.4988 21.8139   4
  -5  -3  14 7.12011 18.5991   1
  -5  -3  13 44.7668 22.2040   4
  -5  -3  13 28.8923 19.5962   1
  -5  -3  12 18.4581 18.3114   1
  -5  -3  11 210.502 22.1688   1
  -5  -3  10 94.2584 18.4288   1
  -5  -3   9 105.473 19.1714   1
  -5  -3   8 264.768 20.7049   1
  -5  -3   8 259.487 18.0066   5
  -5  -3   8 245.488 19.4904   2
  -5  -3   7 691.515 25.5098   1
  -5  -3   7 699.253 23.5369   5
  -5  -3   7 870.298 27.2491   2
  -5  -3   6 45.3053 17.0532   2
  -5  -3   6 49.8923 15.1031   5
  -5  -3   6 73.7530 17.6840   1
  -5  -3   5 21.5247 17.8378   2
  -5  -3   5 82.2297 17.8179   1
  -5  -3   5 54.1212 16.5256   5
  -5  -3   4 398.443 21.5404   1
  -5  -3   4 396.878 21.3417   5
  -5  -3   4 390.488 20.9456   2
  -5  -3   3 1587.21 33.8316   2
  -5  -3   3 1366.35 29.3170   1
  -5  -3   3 1376.36 30.5593   5
  -5  -3   2 683.464 26.0453   2
  -5  -3   2 603.526 22.2852   1
  -5  -3   2 615.251 25.1442   5
  -5  -3   1 102.047 15.6552   1
  -5  -3   1 109.849 18.0798   2
  -5  -3   1 87.3093 18.8812   5
  -5  -3   0 96.5859 19.0891   2
  -5  -3   0 33.6391 13.7228   1
  -5  -3   0 46.6555 20.3614   5
  -5  -3  -1 1490.20 33.9605   2
  -5  -3  -1 1379.98 26.4919   1
  -5  -3  -1 1411.22 34.3418   5
  -5  -3  -2 71.5836 19.5156   2
  -5  -3  -2 56.8381 21.1350   5
  -5  -3  -2 16.0344 13.7079   1
  -5  -3  -3 1128.08 31.4026   2
  -5  -3  -3 1121.03 33.3472   5
  -5  -3  -4 307.375 22.7548   2
  -5  -3  -5 614.511 28.0941   2
  -5  -3  -6 572.676 28.6418   2
  -5  -3  -7 139.568 23.5430   2
  -5  -3  -8 420.158 28.2736   2
  -5  -3  -9 13.3517 21.8845   2
  -5  -3 -10-6.62301 22.9105   2
  -5  -3 -11 46.8475 21.7827   2
  -5  -3 -12 123.280 27.7263   2
  -5  -3 -13 30.4788 27.2696   2
  -5  -4  19 25.1777 27.4855   4
  -5  -4  18-23.0508 27.0304   4
  -5  -4  17-14.5807 26.1625   4
  -5  -4  17-14.6967 18.4875   1
  -5  -4  16 55.4891 26.2803   4
  -5  -4  16 18.7597 17.1701   1
  -5  -4  15 53.6937 18.0228   1
  -5  -4  15 72.3292 24.1545   4
  -5  -4  14-8.34418 17.3480   1
  -5  -4  13 187.032 21.4103   1
  -5  -4  12 20.3093 19.0486   1
  -5  -4  11 170.533 21.8207   1
  -5  -4  10 617.601 27.4850   1
  -5  -4   9 205.568 22.4583   1
  -5  -4   9 203.740 20.9422   2
  -5  -4   8 45.6441 18.1898   2
  -5  -4   8 53.9511 19.9328   1
  -5  -4   7 1497.03 34.8479   1
  -5  -4   7 1415.81 29.6414   5
  -5  -4   7 1611.74 35.5885   2
  -5  -4   6 195.415 21.2049   1
  -5  -4   6 144.980 21.8201   2
  -5  -4   6 173.244 18.5612   5
  -5  -4   5 56.9995 20.0957   2
  -5  -4   5 69.0972 18.6418   1
  -5  -4   5 102.940 18.2641   5
  -5  -4   4 1298.97 30.3996   1
  -5  -4   4 1307.30 31.0755   5
  -5  -4   4 1285.37 33.9430   2
  -5  -4   3 407.714 25.8869   2
  -5  -4   3 398.485 21.6930   1
  -5  -4   3 463.380 24.7168   5
  -5  -4   2 216.201 23.9748   2
  -5  -4   2 193.678 17.9169   1
  -5  -4   2 178.116 21.5777   5
  -5  -4   1 846.635 29.7577   2
  -5  -4   1 741.422 24.2249   1
  -5  -4   1 795.650 27.7998   5
  -5  -4   0 321.389 24.7079   2
  -5  -4   0 163.629 16.7909   1
  -5  -4   0 244.822 24.2987   5
  -5  -4  -1 11.9407 22.3048   5
  -5  -4  -1 31.9127 20.2441   2
  -5  -4  -1 13.5225 13.4812   1
  -5  -4  -2 449.016 25.8401   2
  -5  -4  -2 431.756 26.5644   5
  -5  -4  -3 26.2531 20.1889   2
  -5  -4  -4 609.596 28.2095   2
  -5  -4  -5 94.1835 20.8147   2
  -5  -4  -6 207.020 24.7900   2
  -5  -4  -7 10.8362 20.3045   2
  -5  -4  -8 72.0615 23.6395   2
  -5  -4  -9 118.668 25.5405   2
  -5  -4 -10 133.881 27.7653   2
  -5  -4 -11 20.2873 24.8625   2
  -5  -4 -12 76.9508 26.6932   2
  -5  -5  19 1.42973 30.0006   4
  -5  -5  18-8.42203 30.0411   4
  -5  -5  18 5.09160 16.6189   1
  -5  -5  17 263.662 24.1586   1
  -5  -5  16 9.41838 19.2927   1
  -5  -5  15 16.1557 19.8257   1
  -5  -5  14 21.1796 19.9369   1
  -5  -5  13 31.9400 21.9497   1
  -5  -5  12 1343.83 36.1258   1
  -5  -5  11 280.811 23.8914   1
  -5  -5  10 89.0789 20.6056   2
  -5  -5  10 69.6292 19.0500   1
  -5  -5   9 34.5888 20.1074   2
  -5  -5   9 22.1223 18.8744   1
  -5  -5   8 1068.15 31.6727   1
  -5  -5   8 1033.41 32.2966   2
  -5  -5   7 56.7881 21.5685   2
  -5  -5   7 80.9812 19.9758   1
  -5  -5   6 29.9709 23.6062   2
  -5  -5   6 60.5678 18.7370   1
  -5  -5   5 387.325 25.3120   1
  -5  -5   5 355.111 21.6076   5
  -5  -5   5 291.261 26.9139   2
  -5  -5   4 872.823 29.5855   1
  -5  -5   4 854.723 28.5596   5
  -5  -5   4 736.388 31.8966   2
  -5  -5   3 2278.65 47.5463   2
  -5  -5   3 2405.97 40.3688   1
  -5  -5   3 2350.33 40.9751   5
  -5  -5   2 457.504 31.1029   2
  -5  -5   2 478.099 22.4824   1
  -5  -5   2 470.337 25.9332   5
  -5  -5   1 119.416 18.2352   1
  -5  -5   1 92.3206 21.7023   2
  -5  -5   1 84.7405 20.3879   5
  -5  -5   0 4.65124 20.7682   2
  -5  -5   0 50.3880 14.6698   1
  -5  -5   0 52.2730 21.8142   5
  -5  -5  -1 87.9502 20.9187   2
  -5  -5  -1 94.8051 21.5628   5
  -5  -5  -2 19.6021 17.5498   2
  -5  -5  -3 44.0319 21.3859   2
  -5  -5  -4 65.5262 23.2353   2
  -5  -5  -5 105.730 23.6666   2
  -5  -5  -6 314.173 28.2155   2
  -5  -5  -7 148.732 26.4868   2
  -5  -5  -8 267.423 29.1847   2
  -5  -5  -9 15.3402 25.3993   2
  -5  -5 -10 38.7727 26.0408   2
  -5  -5 -11 35.1850 27.9479   2
  -5  -6  18-3.92963 16.3268   1
  -5  -6  17-22.2464 20.0087   1
  -5  -6  16 214.331 26.7473   1
  -5  -6  15 80.8876 20.8150   1
  -5  -6  14 26.2319 19.5257   1
  -5  -6  13 124.369 21.9902   1
  -5  -6  12 3.58944 20.7188   1
  -5  -6  11 25.5671 20.3838   1
  -5  -6  11 60.8008 21.3686   2
  -5  -6  10 63.6982 22.1692   2
  -5  -6  10 41.2824 19.9244   1
  -5  -6   9 47.7143 21.7622   2
  -5  -6   9 60.6457 20.9038   1
  -5  -6   8 69.7117 23.2314   2
  -5  -6   8 62.4520 20.4827   1
  -5  -6   7 439.879 25.7973   1
  -5  -6   7 400.943 30.0438   2
  -5  -6   6 86.3016 24.4310   2
  -5  -6   6 78.8747 19.5137   1
  -5  -6   5 23.2406 22.9938   2
  -5  -6   5 12.9574 18.9565   1
  -5  -6   4 60.6408 24.4677   2
  -5  -6   4 98.9987 18.3803   1
  -5  -6   4 129.365 18.1177   5
  -5  -6   3 6.76963 24.3367   2
  -5  -6   3 47.1868 18.6142   1
  -5  -6   3 85.7153 16.5277   5
  -5  -6   2 142.952 18.8870   1
  -5  -6   2 77.0115 26.3515   2
  -5  -6   2 98.1805 19.8060   5
  -5  -6   1 314.767 27.7620   2
  -5  -6   1 175.512 18.4841   1
  -5  -6   1 238.315 24.1774   5
  -5  -6   0 82.4432 21.3392   2
  -5  -6   0 16.4177 20.4789   5
  -5  -6  -1 33.7405 22.7220   2
  -5  -6  -2 34.8455 24.6246   2
  -5  -6  -3-12.9559 22.6609   2
  -5  -6  -4 541.369 32.5855   2
  -5  -6  -5 33.9223 24.6747   2
  -5  -6  -6 153.324 28.8628   2
  -5  -6  -7 168.751 28.2886   2
  -5  -6  -8 75.7378 28.6265   2
  -5  -6  -9 190.197 30.0495   2
  -5  -7  15 11.4132 22.0671   1
  -5  -7  14 3.68694 21.3564   1
  -5  -7  13 100.553 24.0975   1
  -5  -7  12 204.855 23.8286   1
  -5  -7  11-28.3087 21.7842   2
  -5  -7  11 24.9830 20.1299   1
  -5  -7  10-15.1819 21.1358   2
  -5  -7  10 37.1862 20.5587   1
  -5  -7   9-4.65901 21.9376   2
  -5  -7   9-0.73141 19.1775   1
  -5  -7   8 28.8225 22.3712   2
  -5  -7   8 62.4266 19.4952   1
  -5  -7   7 4.09620 25.3947   2
  -5  -7   7 49.3739 19.5506   1
  -5  -7   6 9.54448 25.1351   2
  -5  -7   6 44.6983 19.3855   1
  -5  -7   5 49.9160 25.7076   2
  -5  -7   5 105.402 19.5867   1
  -5  -7   4 1156.72 33.5802   1
  -5  -7   4 1181.77 41.0702   2
  -5  -7   3 18.3238 17.3378   1
  -5  -7   3 25.3673 17.7389   5
  -5  -7   2-7.91532 17.1930   1
  -5  -7   2 2.07598 18.1037   5
  -5  -7   1 105.441 26.1839   2
  -5  -7   1 94.6339 18.7230   1
  -5  -7   1 18.5906 19.5028   5
  -5  -7   0 10.6249 23.5920   2
  -5  -7   0 10.5757 19.9414   5
  -5  -7  -1 132.438 26.6608   2
  -5  -7  -2 63.1834 25.6905   2
  -5  -7  -3-8.67805 25.7203   2
  -5  -7  -4 80.7490 26.0462   2
  -5  -7  -5 423.950 34.0001   2
  -5  -7  -6 57.4952 25.8812   2
  -5  -7  -7 41.9841 28.5617   2
  -5  -8  12 4.46768 20.1051   1
  -5  -8  12 11.6034 22.3753   2
  -5  -8  11 33.2687 25.6650   2
  -5  -8  11 2.99535 19.5056   1
  -5  -8  10 38.5983 26.1751   2
  -5  -8  10 49.3487 20.8901   1
  -5  -8   9 32.5760 28.3927   2
  -5  -8   9 3.10253 20.7360   1
  -5  -8   8-7.50224 28.2897   2
  -5  -8   8 54.8161 20.7224   1
  -5  -8   7 90.5672 28.7127   2
  -5  -8   7 71.9224 20.0980   1
  -5  -8   6-21.8234 25.8391   2
  -5  -8   6 22.2554 19.9127   1
  -5  -8   5 263.316 24.0750   1
  -5  -8   5 275.482 29.9717   2
  -5  -8   4 6.20400 25.9884   2
  -5  -8   4 47.6100 20.1056   1
  -5  -8   3 52.5160 28.4910   2
  -5  -8   3 101.479 18.3779   1
  -5  -8   2 49.8597 28.2303   2
  -5  -8   2 68.1020 18.4454   1
  -5  -8   1 29.8734 25.2863   2
  -5  -8   1 10.0786 21.3204   5
  -5  -8   0-18.6071 25.1812   2
  -5  -8  -1-6.89825 26.3674   2
  -5  -8  -2 13.2730 24.0861   2
  -5  -8  -3 25.5085 26.7943   2
  -5  -8  -4 58.6947 27.5140   2
  -5  -9  11 30.9610 24.3808   2
  -5  -9  10 17.0957 23.6765   2
  -5  -9   9 6.66391 24.0080   2
  -5  -9   9 8.68630 19.7317   1
  -5  -9   8-5.71448 25.9785   2
  -5  -9   8 17.2961 20.5398   1
  -5  -9   7 0.57366 27.8638   2
  -5  -9   7-23.4433 20.5502   1
  -5  -9   6-31.4810 27.4616   2
  -5  -9   6 21.1229 18.8766   1
  -5  -9   5 7.48465 27.4800   2
  -5  -9   5 60.0520 19.6988   1
  -5  -9   4 84.7830 28.8121   2
  -5  -9   4 159.068 23.4491   1
  -5  -9   3-3.89614 27.1377   2
  -5  -9   3 46.2194 21.0492   1
  -5  -9   2 19.7823 28.0003   2
  -5  -9   1 91.1478 33.1788   2
  -5  -9   0 45.9045 28.9647   2
  -5  -9  -1 21.3934 28.9522   2
  -6  12   8 48.8149 29.1227   3
  -6  12   7 56.0675 28.0181   3
  -6  12   6 14.8266 27.3904   3
  -6  12   5 96.0624 25.5027   3
  -6  12   4 63.7158 24.8864   3
  -6  12   3-6.94556 25.9945   3
  -6  12   2 20.8211 27.8091   3
  -6  12   1 5.59355 25.0250   3
  -6  12   0 19.4059 22.8676   3
  -6  12  -1 15.5047 25.3075   3
  -6  12  -2 103.238 27.7725   3
  -6  12  -3 11.7007 26.1072   3
  -6  12  -4 45.7876 25.7305   3
  -6  12  -5 37.8060 25.6643   3
  -6  12  -6-19.0483 26.5691   3
  -6  11   8-28.1273 29.8192   4
  -6  11   8 39.9583 25.0990   3
  -6  11   7-48.0072 24.4160   3
  -6  11   6 18.4886 24.8363   3
  -6  11   5 55.5458 24.7680   3
  -6  11   4 25.8006 26.3845   3
  -6  11   3 104.572 26.1630   3
  -6  11   2 212.317 27.7984   3
  -6  11   1-0.50419 26.2486   3
  -6  11   0 121.458 25.3292   3
  -6  11  -1 59.4461 24.5707   3
  -6  11  -2-25.7903 25.0540   3
  -6  11  -3-7.88481 21.6763   3
  -6  11  -4 43.5681 23.4805   3
  -6  11  -5 157.116 29.3216   3
  -6  11  -6 14.1991 25.4423   3
  -6  11  -7 12.5591 23.2430   3
  -6  11  -8 4.71217 26.7616   3
  -6  11  -9-1.51147 21.7651   3
  -6  10  11-60.2456 32.0808   4
  -6  10  10 1.87905 29.4641   4
  -6  10   9 140.545 29.8916   4
  -6  10   8 241.097 32.6621   4
  -6  10   7 27.3505 28.8054   4
  -6  10   7 7.60570 22.2236   3
  -6  10   6 38.3526 24.3974   3
  -6  10   6 43.8485 28.8203   4
  -6  10   5 161.458 24.9830   3
  -6  10   4 165.101 25.5713   3
  -6  10   3 52.3921 23.2309   3
  -6  10   2 175.339 24.9132   3
  -6  10   1 103.305 23.6024   3
  -6  10   0 8.41366 24.1767   3
  -6  10  -1 312.285 27.4527   3
  -6  10  -2 0.57394 20.1787   3
  -6  10  -3-25.5173 20.7605   3
  -6  10  -4 44.2253 25.0616   3
  -6  10  -5 193.786 28.5731   3
  -6  10  -6-10.1379 25.0602   3
  -6  10  -7-19.6749 23.9988   3
  -6  10  -8 17.6252 22.3193   3
  -6  10  -9 11.7820 26.4862   3
  -6  10 -10 27.3654 27.4121   3
  -6   9  12 123.024 30.4116   4
  -6   9  11 24.8978 27.8568   4
  -6   9  10-15.5386 29.1932   4
  -6   9   9 447.519 35.5261   4
  -6   9   8 14.4067 28.7853   4
  -6   9   8-5.57470 17.8727   0
  -6   9   7 173.164 20.8344   0
  -6   9   7 217.829 30.7259   4
  -6   9   6 41.1000 27.0901   4
  -6   9   6 11.7822 20.4599   3
  -6   9   5 25.4202 23.4852   3
  -6   9   5 29.4340 27.1873   4
  -6   9   4 1340.55 39.1696   3
  -6   9   3 315.671 25.8560   3
  -6   9   2 394.340 28.9046   3
  -6   9   1 23.5388 21.8974   3
  -6   9   0 31.8964 20.9283   3
  -6   9  -1 11.4470 21.4896   3
  -6   9  -2 10.7986 20.5256   3
  -6   9  -3-5.48341 23.0341   3
  -6   9  -4-11.1162 24.4905   3
  -6   9  -5 423.062 30.8599   3
  -6   9  -6 7.52049 22.9545   3
  -6   9  -7 5.17623 19.3097   3
  -6   9  -8 15.5115 20.4433   0
  -6   9  -8-20.5319 24.0566   3
  -6   9  -9 1.55024 18.9295   0
  -6   9  -9 1.35251 26.3387   3
  -6   9 -10 10.8217 25.1748   3
  -6   9 -11 15.5777 24.8257   3
  -6   8  14-61.3867 27.9808   4
  -6   8  13 28.9685 28.7107   4
  -6   8  12-15.0777 28.8048   4
  -6   8  11-23.8750 28.9971   4
  -6   8  10 58.3693 28.0682   4
  -6   8   9 56.1787 27.0509   4
  -6   8   9 7.39741 17.8981   0
  -6   8   8 297.190 21.6258   0
  -6   8   8 369.100 31.2179   4
  -6   8   7 13.8409 24.9040   4
  -6   8   7 0.88424 18.0348   0
  -6   8   6 42.6540 24.6081   4
  -6   8   6 66.7606 19.2805   0
  -6   8   5 67.4913 26.8720   4
  -6   8   5 53.9254 19.4302   0
  -6   8   5 57.7343 20.8865   3
  -6   8   4-1.22960 19.1685   0
  -6   8   4 12.3361 19.9075   3
  -6   8   4 14.3187 25.1455   4
  -6   8   3 31.0950 19.1011   0
  -6   8   3 101.250 21.7356   3
  -6   8   2 53.1646 21.6322   3
  -6   8   1 21.1205 21.4827   3
  -6   8   0 457.616 27.8319   3
  -6   8  -1 91.5505 21.7107   3
  -6   8  -2-50.6433 20.9426   3
  -6   8  -3 15.3121 19.2152   0
  -6   8  -3 4.27555 21.5763   3
  -6   8  -4 11.4437 20.1646   0
  -6   8  -4-36.5101 22.6562   3
  -6   8  -5 128.842 20.9411   0
  -6   8  -5 151.619 25.0208   3
  -6   8  -6 111.507 20.8854   0
  -6   8  -6 84.0204 24.4117   3
  -6   8  -7 112.876 20.0821   0
  -6   8  -7 92.8245 26.9162   3
  -6   8  -8 97.2185 22.4183   0
  -6   8  -8 64.3943 23.7082   3
  -6   8  -9-4.00825 24.2979   3
  -6   8  -9 30.2576 15.8207   0
  -6   8 -10-7.77582 26.1404   3
  -6   8 -11 1.74345 22.2703   3
  -6   8 -12 79.1074 26.5096   3
  -6   7  15 32.7665 27.9784   4
  -6   7  14 118.298 28.7421   4
  -6   7  13 129.762 30.0216   4
  -6   7  12-10.0096 27.1613   4
  -6   7  11-49.9994 27.0827   4
  -6   7  10-10.9886 26.5934   4
  -6   7   9-10.3277 26.0706   4
  -6   7   9 14.0012 17.3224   0
  -6   7   8 10.8262 23.4359   4
  -6   7   8-4.10837 18.2534   0
  -6   7   7 57.7275 25.7178   4
  -6   7   7 45.7205 18.0725   0
  -6   7   6 152.984 24.6774   4
  -6   7   6 185.765 20.0547   0
  -6   7   5 557.047 24.7764   0
  -6   7   5 503.805 30.1461   4
  -6   7   4 164.151 25.7895   4
  -6   7   4 155.517 21.1843   3
  -6   7   4 86.2595 20.0275   0
  -6   7   3 3.88476 18.5016   0
  -6   7   3 10.8761 17.0233   3
  -6   7   2 61.8647 19.7185   0
  -6   7   2 57.1466 19.8392   3
  -6   7   1 224.549 20.7184   3
  -6   7   1 258.167 22.0698   0
  -6   7   0 21.5696 18.1516   0
  -6   7   0 7.55466 18.7634   3
  -6   7  -1 107.232 19.4933   0
  -6   7  -1 127.861 20.5878   3
  -6   7  -2 192.846 23.1023   3
  -6   7  -2 136.945 21.0863   0
  -6   7  -3 186.828 24.3217   3
  -6   7  -3 194.860 21.5186   0
  -6   7  -4 852.893 32.7123   3
  -6   7  -4 797.724 29.5314   0
  -6   7  -5 13.0043 23.6550   3
  -6   7  -5 10.4262 19.9260   0
  -6   7  -6 91.1221 24.7125   3
  -6   7  -6 68.6840 20.6208   0
  -6   7  -7 187.419 26.0905   3
  -6   7  -7 200.337 23.1771   0
  -6   7  -8 11.3036 23.8170   3
  -6   7  -8 4.24983 18.0374   0
  -6   7  -9 142.853 27.4809   3
  -6   7 -10 233.024 27.6239   3
  -6   7 -11 87.8106 26.9921   3
  -6   7 -12 0.41930 23.2796   3
  -6   7 -13 48.5140 30.8513   3
  -6   6  16-38.5282 32.2139   4
  -6   6  15 219.954 36.5719   4
  -6   6  14 144.810 32.5969   4
  -6   6  13 8.45871 27.6726   4
  -6   6  12 190.940 30.4582   4
  -6   6  11 403.345 31.3961   4
  -6   6  10 60.1842 26.1063   4
  -6   6   9 42.9350 27.1904   4
  -6   6   9-11.5389 17.1790   0
  -6   6   8 1974.18 35.9310   0
  -6   6   8 2087.28 46.0078   4
  -6   6   7 96.3754 18.8031   0
  -6   6   7 82.9078 24.6839   4
  -6   6   6-0.46472 22.8839   4
  -6   6   6 11.8104 17.8208   0
  -6   6   5 35.4218 22.0393   4
  -6   6   5 47.4686 19.0465   0
  -6   6   4 154.460 20.2460   0
  -6   6   4 161.791 23.7231   4
  -6   6   3 1283.59 31.0722   3
  -6   6   3 1108.38 31.2705   0
  -6   6   3 1542.85 37.0135   4
  -6   6   2 79.6168 17.3424   3
  -6   6   2 75.2146 19.2819   0
  -6   6   1 28.4335 16.7118   3
  -6   6   1 14.9176 18.9055   0
  -6   6   0 110.752 18.2513   3
  -6   6   0 128.755 19.4080   0
  -6   6  -1 10.0915 17.1282   3
  -6   6  -1 20.4415 17.9348   0
  -6   6  -2 175.713 20.4942   3
  -6   6  -2 195.050 20.7490   0
  -6   6  -3 147.419 21.8875   3
  -6   6  -3 198.219 21.1468   0
  -6   6  -4 116.571 22.5248   3
  -6   6  -4 94.7781 20.9952   0
  -6   6  -5 242.399 24.6223   3
  -6   6  -5 258.182 22.9432   0
  -6   6  -6 102.890 22.9829   3
  -6   6  -6 140.391 21.6795   0
  -6   6  -7 18.9180 18.1468   0
  -6   6  -7 26.7787 22.5103   3
  -6   6  -8 118.019 24.6471   3
  -6   6  -8 123.217 18.3719   0
  -6   6  -9 9.96716 23.9796   3
  -6   6 -10-1.52009 24.7986   3
  -6   6 -11 4.53767 26.0925   3
  -6   6 -12 58.5676 19.9025   3
  -6   6 -13 13.0638 27.3024   3
  -6   5  17-30.8145 30.8154   4
  -6   5  16 517.924 38.0198   4
  -6   5  15 9.33819 31.3320   4
  -6   5  14 89.0343 28.0181   4
  -6   5  13 115.869 29.2378   4
  -6   5  12 295.474 18.9010   1
  -6   5  12 378.950 34.2657   4
  -6   5  11 46.1231 23.7093   4
  -6   5  11 23.5864 15.3226   1
  -6   5  10 112.679 25.2460   4
  -6   5  10 58.3387 17.4856   1
  -6   5  10 81.0181 17.3871   0
  -6   5   9 81.7278 25.3360   4
  -6   5   9 65.6038 19.2118   1
  -6   5   9 4.22271 16.7014   0
  -6   5   8 213.543 19.8523   1
  -6   5   8 229.405 25.8615   4
  -6   5   8 205.779 20.6898   0
  -6   5   7 1194.99 28.3629   1
  -6   5   7 1279.80 36.0009   4
  -6   5   7 1236.16 29.7754   0
  -6   5   6 5.67400 21.9835   4
  -6   5   6 6.36119 16.8799   0
  -6   5   6 19.6191 17.6125   1
  -6   5   5 266.227 19.5845   1
  -6   5   5 249.499 23.4938   4
  -6   5   5 269.036 21.2912   0
  -6   5   4 110.388 20.7447   4
  -6   5   4 69.7157 19.0076   0
  -6   5   4 85.8588 16.5545   1
  -6   5   3-3.97847 19.1344   4
  -6   5   3 7.21914 19.4686   0
  -6   5   3-4.23761 15.2839   1
  -6   5   2 10.0305 19.0257   0
  -6   5   2 18.8650 17.0824   1
  -6   5   2 20.3086 13.4535   3
  -6   5   1 174.581 18.2637   3
  -6   5   1 165.932 20.5036   0
  -6   5   0 21.2364 18.5859   0
  -6   5   0 16.5191 17.8376   3
  -6   5  -1 135.948 18.3073   3
  -6   5  -1 144.433 20.3389   0
  -6   5  -2 356.948 21.9238   3
  -6   5  -2 376.447 22.5713   0
  -6   5  -3 17.3248 18.5634   0
  -6   5  -3 24.4318 17.8218   3
  -6   5  -4 76.1352 19.2444   0
  -6   5  -4 68.6757 18.7569   3
  -6   5  -4 65.8003 18.2804   5
  -6   5  -5 72.7671 19.2584   0
  -6   5  -5 96.0572 21.5083   3
  -6   5  -5 126.762 18.7084   5
  -6   5  -6-1.67688 17.3311   0
  -6   5  -6 6.74878 20.6070   3
  -6   5  -6 20.8437 17.8317   5
  -6   5  -7 15.0983 18.6283   0
  -6   5  -7 9.16952 17.1212   5
  -6   5  -8 9.06841 21.1329   3
  -6   5  -8-9.15498 13.4355   0
  -6   5  -9 27.4715 23.7667   3
  -6   5 -10-3.34256 23.5597   3
  -6   5 -11 60.6473 26.0099   3
  -6   5 -12 143.118 29.8335   3
  -6   5 -13 29.5756 26.8288   3
  -6   5 -14-27.8193 28.6213   3
  -6   4  17 120.237 36.4339   4
  -6   4  16 233.068 35.7665   4
  -6   4  15 19.8078 28.3873   4
  -6   4  14 97.1415 27.9010   4
  -6   4  13 243.012 30.5451   4
  -6   4  13 144.626 16.1940   1
  -6   4  12 19.4622 24.1739   4
  -6   4  12 15.1139 16.5243   1
  -6   4  11 18.7844 24.3186   4
  -6   4  11-3.79834 14.8210   1
  -6   4  10 587.838 23.3977   0
  -6   4  10 603.613 23.5652   1
  -6   4  10 687.431 33.0213   4
  -6   4   9 1667.47 32.7062   0
  -6   4   9 1651.33 32.3184   1
  -6   4   9 1880.09 42.8173   4
  -6   4   8 37.0099 22.6497   4
  -6   4   8 11.9988 16.7656   0
  -6   4   8 5.24781 16.8400   1
  -6   4   7 60.1224 18.6029   0
  -6   4   7 83.7200 19.3285   1
  -6   4   7 154.320 22.9535   4
  -6   4   6 726.093 25.5832   0
  -6   4   6 740.372 24.3533   1
  -6   4   6 746.860 27.8477   4
  -6   4   5 1445.67 31.5283   0
  -6   4   5 1431.64 30.3011   1
  -6   4   5 1499.30 33.7995   4
  -6   4   4 3086.14 41.6326   0
  -6   4   4 3013.51 39.8462   1
  -6   4   4 3002.82 42.0620   4
  -6   4   3 61.6589 17.3281   4
  -6   4   3 101.192 17.5877   1
  -6   4   3 122.423 20.9735   0
  -6   4   2 30.4672 16.0529   1
  -6   4   2 50.2492 18.9386   0
  -6   4   1 166.304 20.4136   0
  -6   4   1 129.044 14.6382   3
  -6   4   1 156.784 18.2166   1
  -6   4   0 387.079 22.1572   0
  -6   4   0 386.118 19.6361   3
  -6   4   0 358.284 19.8525   1
  -6   4  -1 379.750 22.7465   0
  -6   4  -1 389.529 22.2969   3
  -6   4  -1 412.429 20.0654   1
  -6   4  -2 31.7514 16.5702   3
  -6   4  -2 33.3414 17.5200   0
  -6   4  -2 15.6606 17.0977   5
  -6   4  -3 23.9443 17.2803   3
  -6   4  -3-3.45860 18.5109   5
  -6   4  -3-4.39198 18.5286   0
  -6   4  -4 332.540 22.0501   0
  -6   4  -4 332.074 23.7436   3
  -6   4  -4 352.671 23.9273   5
  -6   4  -5 1282.81 31.5381   0
  -6   4  -5 1370.13 35.6261   3
  -6   4  -5 1342.88 33.4146   5
  -6   4  -6 19.6389 18.7417   0
  -6   4  -6 36.3680 19.2959   3
  -6   4  -6 20.4751 19.3231   5
  -6   4  -7 128.589 18.0098   0
  -6   4  -7 106.374 24.3022   3
  -6   4  -7 91.3237 19.6058   5
  -6   4  -8 25.2369 18.5244   5
  -6   4  -8 30.1495 23.5243   3
  -6   4  -9 23.6012 22.8710   3
  -6   4 -10-4.39739 22.8769   3
  -6   4 -11 28.2193 22.6630   3
  -6   4 -12 1.12540 25.9598   3
  -6   4 -13 55.9641 26.7812   3
  -6   4 -14 114.411 28.5920   3
  -6   3  18 105.723 32.6742   4
  -6   3  17 212.440 35.0176   4
  -6   3  16 218.249 34.5030   4
  -6   3  15 492.813 33.4928   4
  -6   3  14 358.126 32.2810   4
  -6   3  13-4.17087 23.8450   4
  -6   3  13-11.0237 16.7728   1
  -6   3  12 129.691 26.2134   4
  -6   3  12 121.337 17.4185   1
  -6   3  11 94.3979 23.8598   4
  -6   3  11 81.3633 19.4215   1
  -6   3  10 802.831 27.0920   1
  -6   3  10 873.643 26.1478   0
  -6   3  10 965.465 34.1215   4
  -6   3   9 458.957 23.8615   1
  -6   3   9 465.284 21.7151   0
  -6   3   9 501.380 27.1857   4
  -6   3   8 907.865 25.4765   0
  -6   3   8 854.519 27.9190   1
  -6   3   8 1085.13 32.3740   4
  -6   3   7 1012.50 26.8811   0
  -6   3   7 920.346 26.7008   1
  -6   3   7 1028.48 30.5430   4
  -6   3   6 282.996 19.9276   0
  -6   3   6 287.425 20.6202   1
  -6   3   6 238.178 20.6303   4
  -6   3   5 1197.70 29.1757   0
  -6   3   5 1143.64 28.6002   1
  -6   3   4 18.7253 17.6785   1
  -6   3   4 6.92779 18.0323   0
  -6   3   3 873.645 26.6832   0
  -6   3   3 817.603 25.6175   1
  -6   3   2 2940.36 41.4517   0
  -6   3   2 3102.15 39.0256   1
  -6   3   1 19.2516 18.3463   0
  -6   3   1-0.91558 16.8925   1
  -6   3   1 24.4502 17.9026   5
  -6   3   0 659.405 25.6231   0
  -6   3   0 526.500 19.2179   3
  -6   3   0 683.055 22.9286   1
  -6   3   0 658.365 25.1024   5
  -6   3  -1 1444.90 30.7497   0
  -6   3  -1 1503.21 30.8125   3
  -6   3  -1 1431.33 28.1812   1
  -6   3  -1 1474.68 33.9499   5
  -6   3  -2 463.130 23.5948   0
  -6   3  -2 444.691 22.2050   3
  -6   3  -2 493.522 19.5152   1
  -6   3  -2 531.271 25.2357   5
  -6   3  -3 56.7989 15.6678   1
  -6   3  -3 41.9779 19.9508   3
  -6   3  -3 47.2103 17.1411   0
  -6   3  -3 44.7362 20.2520   5
  -6   3  -4 460.491 22.4438   0
  -6   3  -4 432.366 24.8849   3
  -6   3  -4 435.137 24.9759   5
  -6   3  -5 530.424 22.7362   0
  -6   3  -5 575.912 28.3646   3
  -6   3  -5 518.396 26.0893   5
  -6   3  -6 7.98464 15.7584   0
  -6   3  -6-2.66695 21.0982   3
  -6   3  -6-5.28882 19.6243   5
  -6   3  -7 19.6818 20.7835   3
  -6   3  -7-1.17120 14.9901   0
  -6   3  -7 30.5488 18.7137   5
  -6   3  -8 39.9313 21.8719   3
  -6   3  -8 31.8208 20.0911   5
  -6   3  -9-8.89491 21.2831   3
  -6   3  -9-6.11330 17.2555   5
  -6   3 -10 12.8668 22.9625   3
  -6   3 -10 8.71781 19.3159   5
  -6   3 -11 30.1453 23.9088   3
  -6   3 -12 225.545 30.2247   3
  -6   3 -13 88.9704 28.4940   3
  -6   3 -14 78.6636 27.6174   3
  -6   2  18-18.6423 32.0561   4
  -6   2  17 44.1627 31.3560   4
  -6   2  16 0.31186 26.8038   4
  -6   2  15 222.364 30.2398   4
  -6   2  14 50.0997 26.5912   4
  -6   2  14 33.2993 15.8534   1
  -6   2  13 52.4526 25.4532   4
  -6   2  13 34.5665 16.1281   1
  -6   2  12 33.1339 23.9156   4
  -6   2  12 32.2679 16.1696   1
  -6   2  11 136.032 24.0293   4
  -6   2  11 172.867 18.4905   1
  -6   2  10 4.70905 20.8124   4
  -6   2  10 26.9041 16.1349   1
  -6   2   9 124.171 17.3565   1
  -6   2   9 229.509 25.2265   4
  -6   2   8-0.17042 18.3364   4
  -6   2   8 26.5172 16.5733   1
  -6   2   7 103.529 17.7940   1
  -6   2   6 558.187 23.9116   1
  -6   2   6 568.980 23.9336   0
  -6   2   5 243.040 19.9037   1
  -6   2   5 248.361 21.4953   0
  -6   2   4 1080.29 27.2259   1
  -6   2   4 1126.36 28.1589   0
  -6   2   3 9.60655 17.8098   1
  -6   2   3 27.0305 19.0624   0
  -6   2   2 703.717 24.0038   1
  -6   2   2 702.148 25.3693   0
  -6   2   2 684.726 27.4400   5
  -6   2   1 272.971 19.6602   1
  -6   2   1 288.299 20.5569   0
  -6   2   1 246.406 22.8270   5
  -6   2   0-3.55198 15.8199   1
  -6   2   0 36.1640 18.2806   0
  -6   2   0 10.5323 20.1199   5
  -6   2  -1 28.0155 15.8224   1
  -6   2  -1 21.7654 13.8310   3
  -6   2  -1 26.3468 17.0789   0
  -6   2  -1 22.6099 19.9228   5
  -6   2  -2 16.0756 13.4851   1
  -6   2  -2 34.2487 18.2364   0
  -6   2  -2 4.54942 17.4942   3
  -6   2  -2 12.0643 20.3185   5
  -6   2  -3 1693.59 35.7638   3
  -6   2  -3 1841.16 33.5298   0
  -6   2  -3 1711.97 28.3998   1
  -6   2  -3 1743.92 36.6519   5
  -6   2  -4 2128.95 40.3611   3
  -6   2  -4 2240.26 36.3089   0
  -6   2  -4 2165.67 31.1043   1
  -6   2  -4 2251.71 40.2614   5
  -6   2  -5 103.412 21.8780   3
  -6   2  -5 83.9343 20.8191   5
  -6   2  -6 26.8652 18.2643   3
  -6   2  -6 21.8665 20.4739   5
  -6   2  -7 57.7606 22.6361   3
  -6   2  -7 75.2553 21.2649   5
  -6   2  -8 165.081 24.2574   3
  -6   2  -8 151.808 21.8104   5
  -6   2  -9-16.6427 21.4759   3
  -6   2  -9 12.9621 19.7436   5
  -6   2 -10 98.5599 26.1066   3
  -6   2 -10 64.6462 22.7151   5
  -6   2 -11 74.1196 25.0730   3
  -6   2 -11 82.9733 23.1805   5
  -6   2 -12 130.888 28.7145   3
  -6   2 -13 121.332 26.8038   3
  -6   1  19 29.7701 30.0849   4
  -6   1  18 267.561 31.7188   4
  -6   1  17 299.468 32.5629   4
  -6   1  16 144.575 29.6745   4
  -6   1  15 10.3837 14.2983   1
  -6   1  15 3.57129 23.9119   4
  -6   1  14 123.768 26.1707   4
  -6   1  14 129.294 17.5217   1
  -6   1  13 10.1262 16.3912   1
  -6   1  13-17.9926 22.8953   4
  -6   1  12 842.859 27.0374   1
  -6   1  12 889.443 34.2200   4
  -6   1  11 554.012 25.0540   1
  -6   1  11 566.764 29.1284   4
  -6   1  10 42.1221 17.2259   1
  -6   1  10 46.5767 20.2309   4
  -6   1   9 177.529 19.9465   1
  -6   1   8 382.742 21.1303   1
  -6   1   7 201.494 18.1534   1
  -6   1   6 571.557 22.9174   1
  -6   1   5 337.602 19.7836   1
  -6   1   4 469.356 20.7821   1
  -6   1   4 434.456 23.7444   5
  -6   1   3 348.822 19.3401   1
  -6   1   3 388.314 23.1202   5
  -6   1   2 927.860 24.1513   1
  -6   1   2 837.428 28.0601   5
  -6   1   1 1478.40 29.8825   1
  -6   1   1 1478.47 34.2031   5
  -6   1   0 99.5346 17.9670   1
  -6   1   0 120.046 21.8910   5
  -6   1  -1 33.1810 15.2833   1
  -6   1  -1 40.5587 21.0916   5
  -6   1  -2 29.5381 14.9205   1
  -6   1  -2 37.8819 16.2080   3
  -6   1  -2 30.6030 21.2742   5
  -6   1  -3 1599.35 34.5285   3
  -6   1  -3 1522.08 27.3426   1
  -6   1  -3 1605.10 36.1847   5
  -6   1  -4 13.7078 13.1992   1
  -6   1  -4-1.40766 20.1583   3
  -6   1  -4 28.6973 21.3719   5
  -6   1  -5 19.4229 20.1226   3
  -6   1  -5 37.8871 21.7949   5
  -6   1  -6 67.1274 20.4416   3
  -6   1  -6 67.3519 21.3485   5
  -6   1  -7 25.5102 19.1185   3
  -6   1  -7 15.9169 20.3730   5
  -6   1  -8 148.314 23.5025   3
  -6   1  -8 127.671 22.8649   5
  -6   1  -9 27.9311 24.0483   3
  -6   1  -9 32.7409 22.1513   5
  -6   1 -10 134.103 24.6972   3
  -6   1 -10 138.656 23.9366   5
  -6   1 -11 8.06556 23.8066   3
  -6   1 -11-16.9043 23.5101   5
  -6   1 -12 119.572 26.6862   3
  -6   1 -12 95.8722 22.9475   5
  -6   1 -13-4.44337 25.7855   3
  -6   0  19 251.976 31.1998   4
  -6   0  17 138.561 29.3405   4
  -6   0  16 300.684 31.3274   4
  -6   0  15 17.2009 18.5045   1
  -6   0  15 46.0790 26.1487   4
  -6   0  14 10.3150 17.7319   1
  -6   0  14 53.0377 21.5107   4
  -6   0  13 176.683 19.0339   1
  -6   0  13 201.618 23.6453   4
  -6   0  12 151.525 24.0580   4
  -6   0  12 163.819 19.9234   1
  -6   0  11 472.376 23.3559   1
  -6   0  10-4.18732 17.0650   1
  -6   0   9 85.8716 17.9766   1
  -6   0   8 12.4811 16.1080   1
  -6   0   7 10.3556 16.1800   1
  -6   0   6-12.6947 15.1819   1
  -6   0   5 187.659 18.6540   1
  -6   0   5 167.063 19.2085   5
  -6   0   4 1568.46 31.1772   1
  -6   0   4 1454.01 33.2536   5
  -6   0   3 12.6234 15.0268   1
  -6   0   3-0.20374 19.5546   5
  -6   0   2 8.37309 15.4852   1
  -6   0   2-26.7582 18.6431   5
  -6   0   1 23.1934 14.1484   1
  -6   0   1 19.9580 20.8807   5
  -6   0   0 0.12823 12.9953   1
  -6   0   0 11.6465 20.5902   5
  -6   0  -1 198.230 16.0927   1
  -6   0  -1 194.859 22.6589   5
  -6   0  -2 172.941 18.0093   1
  -6   0  -2 231.967 23.9767   5
  -6   0  -3 58.0042 15.7470   1
  -6   0  -3 88.8950 17.1500   3
  -6   0  -3 46.4202 20.1696   5
  -6   0  -4 236.474 20.3063   3
  -6   0  -4 266.513 25.3493   5
  -6   0  -5 450.325 24.3786   3
  -6   0  -5 540.133 29.8417   5
  -6   0  -6 31.8980 18.3015   3
  -6   0  -6 14.1676 21.5331   5
  -6   0  -7 52.3792 20.1685   3
  -6   0  -7 32.4020 21.7225   5
  -6   0  -8 21.4527 21.9658   3
  -6   0  -8 38.0096 21.3020   5
  -6   0  -9 525.961 31.2568   3
  -6   0  -9 446.471 30.4260   5
  -6   0 -10 261.981 29.9571   3
  -6   0 -10 220.200 26.0859   5
  -6   0 -11-24.7670 22.9131   5
  -6   0 -13-11.9852 22.4519   5
  -6  -1  19 58.5899 28.4406   4
  -6  -1  18 62.4792 25.4874   4
  -6  -1  17-22.9681 27.2416   4
  -6  -1  16 1.47420 24.8031   4
  -6  -1  16 19.6283 18.5283   1
  -6  -1  15-16.2563 22.8870   4
  -6  -1  15 12.8017 17.6187   1
  -6  -1  14 19.1757 16.9358   1
  -6  -1  13-7.85077 15.8434   1
  -6  -1  12 466.720 24.1760   1
  -6  -1  11 419.987 24.7667   1
  -6  -1  10 695.051 26.6077   1
  -6  -1   9 83.6564 18.2554   1
  -6  -1   8 61.3676 18.4074   1
  -6  -1   7 18.7705 18.2381   1
  -6  -1   6 292.015 21.0852   1
  -6  -1   6 262.204 21.2864   5
  -6  -1   5 2.15581 17.5760   5
  -6  -1   5 9.67344 16.4600   1
  -6  -1   4 232.910 19.1570   1
  -6  -1   4 214.760 21.0667   5
  -6  -1   3 251.994 18.7513   1
  -6  -1   3 294.328 22.3146   5
  -6  -1   2 11.6680 17.3895   1
  -6  -1   2 3.06238 19.7572   5
  -6  -1   1 4147.27 45.2679   1
  -6  -1   1 4178.50 52.9859   5
  -6  -1   0 84.1800 16.7602   1
  -6  -1   0 65.3403 22.3382   5
  -6  -1  -1 12.1511 12.8654   1
  -6  -1  -1 5.15981 20.8323   5
  -6  -1  -2 54.7366 13.6257   1
  -6  -1  -2 39.4072 21.9429   5
  -6  -1  -3 26.1656 22.8050   5
  -6  -1  -4 69.6684 23.2949   5
  -6  -1  -5 544.782 29.2297   5
  -6  -1  -6 101.814 22.7119   5
  -6  -1  -7 99.7511 24.3020   5
  -6  -1  -8 290.996 26.5257   5
  -6  -1  -9 109.093 24.3162   5
  -6  -1 -10-22.8163 24.4257   5
  -6  -1 -11-47.5027 22.8978   5
  -6  -1 -12 43.6743 22.6380   5
  -6  -1 -13-18.8755 25.0551   5
  -6  -2  18 53.7240 29.3868   4
  -6  -2  17 30.6543 15.4296   1
  -6  -2  16 21.4997 19.0039   1
  -6  -2  15 670.394 28.6294   1
  -6  -2  14 159.114 20.9480   1
  -6  -2  13 26.4577 18.4636   1
  -6  -2  12 748.377 29.4276   1
  -6  -2  11-4.84780 18.8103   1
  -6  -2  10 385.139 23.4328   1
  -6  -2   9 1090.96 30.5002   1
  -6  -2   8 47.0789 18.0437   1
  -6  -2   7 139.503 20.5810   1
  -6  -2   7 139.439 18.7011   5
  -6  -2   6 1160.32 30.3716   1
  -6  -2   6 1132.63 30.1488   5
  -6  -2   5 807.635 27.6782   1
  -6  -2   5 828.018 28.8731   5
  -6  -2   4 98.6988 21.5497   5
  -6  -2   4 107.978 20.1211   1
  -6  -2   3 811.370 27.6541   1
  -6  -2   3 896.885 29.7502   5
  -6  -2   2 4.00304 20.3147   5
  -6  -2   2 6.51580 16.7288   1
  -6  -2   1 209.270 19.5300   1
  -6  -2   1 218.874 24.3163   5
  -6  -2   0 1068.12 27.3096   1
  -6  -2   0 1092.46 34.0943   5
  -6  -2  -1 3.40230 15.3387   1
  -6  -2  -1 4.87543 20.1702   5
  -6  -2  -2 43.8735 20.7848   5
  -6  -2  -3 90.7471 23.6180   5
  -6  -2  -4 233.159 23.1439   5
  -6  -2  -5 18.2781 21.8766   5
  -6  -2  -6 28.6090 23.0475   5
  -6  -2  -7-15.1639 23.8903   5
  -6  -2  -8 29.0952 23.9850   5
  -6  -2  -9 240.912 29.8679   5
  -6  -2 -10 84.2326 25.9432   5
  -6  -2 -11 23.4057 25.9825   5
  -6  -3  17 1.91218 17.3521   1
  -6  -3  16-27.2374 18.9654   1
  -6  -3  15 40.1486 20.5888   1
  -6  -3  14-1.05651 17.9288   1
  -6  -3  13 196.111 22.9808   1
  -6  -3  12 179.490 22.2127   1
  -6  -3  11 18.9846 21.5467   1
  -6  -3  10 551.919 27.3322   1
  -6  -3   9 85.4908 19.8758   1
  -6  -3   8 87.6250 18.8428   5
  -6  -3   8 63.8887 20.8939   1
  -6  -3   7 129.362 19.2739   5
  -6  -3   7 134.511 21.1563   1
  -6  -3   6 19.2993 18.5783   5
  -6  -3   6 5.92589 17.7001   1
  -6  -3   5 47.2982 19.2029   5
  -6  -3   5 47.8067 17.3247   1
  -6  -3   4 1236.49 31.5932   1
  -6  -3   4 1210.41 32.4104   5
  -6  -3   3 588.219 24.6596   1
  -6  -3   3 661.001 27.7590   5
  -6  -3   2 173.919 18.5960   1
  -6  -3   2 219.750 22.5086   5
  -6  -3   1 1150.73 29.7264   1
  -6  -3   1 1186.04 35.3136   5
  -6  -3   0 142.758 24.3483   5
  -6  -3   0 97.2047 16.7123   1
  -6  -3  -1 150.965 23.3613   5
  -6  -3  -1 104.868 16.9315   1
  -6  -3  -2 96.1033 23.9022   5
  -6  -3  -3 299.620 25.7528   5
  -6  -3  -4 21.6934 20.3237   5
  -6  -3  -5 260.785 27.7764   5
  -6  -3  -6 220.223 27.0925   5
  -6  -3  -7 10.9789 23.8778   5
  -6  -3  -8-6.39492 23.5209   5
  -6  -3  -9 121.946 27.2066   5
  -6  -3 -10 14.4925 31.7135   5
  -6  -4  18-23.3810 17.4958   1
  -6  -4  17-24.4498 18.6468   1
  -6  -4  16 122.822 23.7641   1
  -6  -4  15 37.3322 21.5463   1
  -6  -4  14 106.033 21.7474   1
  -6  -4  13 29.2296 20.3304   1
  -6  -4  12 288.220 24.6625   1
  -6  -4  11 484.096 27.6822   1
  -6  -4  10 15.7271 19.6293   1
  -6  -4   9 270.643 23.3309   1
  -6  -4   8 137.049 21.4052   1
  -6  -4   7 55.1217 19.7545   1
  -6  -4   6 48.2380 18.6951   1
  -6  -4   6 43.0421 19.2437   5
  -6  -4   5 37.3434 18.9659   1
  -6  -4   5 33.6264 18.0662   5
  -6  -4   4-23.4222 19.0152   1
  -6  -4   4-2.52104 16.8338   5
  -6  -4   3 366.256 22.8354   1
  -6  -4   3 433.959 25.5045   5
  -6  -4   2 611.275 24.8286   1
  -6  -4   2 639.634 30.0043   5
  -6  -4   1 144.360 18.8820   1
  -6  -4   1 197.834 23.7274   5
  -6  -4   0 70.6289 21.8083   5
  -6  -4   0 107.538 16.9265   1
  -6  -4  -1 68.6451 21.4325   5
  -6  -4  -2 279.534 25.5404   5
  -6  -4  -3 209.912 24.9359   5
  -6  -4  -4 42.9787 21.3856   5
  -6  -4  -5 51.4361 24.4453   5
  -6  -4  -6 79.2465 24.7003   5
  -6  -4  -7 126.186 27.0116   5
  -6  -4  -8 464.347 34.0294   5
  -6  -5  16 26.1311 20.4387   1
  -6  -5  15-15.4190 21.3594   1
  -6  -5  14 62.5274 21.0481   1
  -6  -5  13 313.249 26.1475   1
  -6  -5  12 305.528 26.2261   1
  -6  -5  11 69.8837 21.5276   1
  -6  -5  10 23.8182 20.8240   1
  -6  -5   9 130.777 21.9084   1
  -6  -5   8 215.998 22.9439   1
  -6  -5   7 18.8435 19.1559   1
  -6  -5   6 72.1625 21.4865   1
  -6  -5   5-10.5025 18.9397   1
  -6  -5   5 19.1871 18.0653   5
  -6  -5   4 12.4715 18.8218   1
  -6  -5   4 99.4728 19.1907   5
  -6  -5   3 231.251 21.6775   1
  -6  -5   3 261.600 22.3444   5
  -6  -5   2-0.26239 17.7492   1
  -6  -5   2 39.5611 21.8036   5
  -6  -5   1 23.5884 16.2520   1
  -6  -5   1 10.8870 21.9945   5
  -6  -5   0 49.2770 22.6930   5
  -6  -5  -1 66.5267 22.1212   5
  -6  -5  -2 76.6515 22.4347   5
  -6  -5  -3 7.05471 22.1536   5
  -6  -5  -4 9.96088 25.7997   5
  -6  -5  -5 20.2644 23.1900   5
  -6  -5  -6 21.0381 24.6522   5
  -6  -6  14 13.8312 21.8543   1
  -6  -6  13-5.14595 21.2635   1
  -6  -6  12 65.8036 22.9750   1
  -6  -6  11 104.685 23.3983   1
  -6  -6  10 128.626 24.7467   2
  -6  -6  10 157.193 23.4037   1
  -6  -6   9 117.729 23.8329   2
  -6  -6   9 135.923 22.2739   1
  -6  -6   8 43.3857 22.6891   2
  -6  -6   8 42.9533 20.9068   1
  -6  -6   7 30.0890 23.1853   2
  -6  -6   7 15.1148 20.2670   1
  -6  -6   6-0.88809 22.8938   2
  -6  -6   6 21.3055 19.9074   1
  -6  -6   5 67.4061 23.7337   2
  -6  -6   5 47.8057 19.4747   1
  -6  -6   4-4.66498 22.5101   2
  -6  -6   4 4.29150 19.1863   1
  -6  -6   4-15.9465 18.0419   5
  -6  -6   3 83.2959 23.7760   2
  -6  -6   3 106.569 19.2225   1
  -6  -6   3 42.4756 21.3920   5
  -6  -6   2-25.1929 24.8882   2
  -6  -6   2 68.9811 17.8492   1
  -6  -6   2 32.5696 19.1435   5
  -6  -6   1 292.349 30.5383   2
  -6  -6   1 275.826 25.2515   5
  -6  -6   0 55.0665 23.5363   2
  -6  -6   0 9.52200 21.3615   5
  -6  -6  -1 25.8561 21.0446   2
  -6  -6  -1 30.5944 24.4057   5
  -6  -6  -2-5.36755 21.4682   2
  -6  -6  -2 7.08800 21.5921   5
  -6  -6  -3 3.61516 24.8589   2
  -6  -6  -3-27.4493 22.1230   5
  -6  -6  -4 61.3415 23.9900   2
  -6  -6  -4-21.8398 23.6047   5
  -6  -6  -5-48.7681 25.3347   2
  -6  -6  -6 38.9337 26.4294   2
  -6  -7  11 7.33761 25.0810   2
  -6  -7  11 5.67261 23.5381   1
  -6  -7  10-37.8939 24.8308   2
  -6  -7  10-21.0604 21.7212   1
  -6  -7   9 173.111 26.3933   1
  -6  -7   9 162.172 28.3129   2
  -6  -7   8 124.806 25.3111   2
  -6  -7   8 123.551 25.6098   1
  -6  -7   7 65.8997 25.9756   2
  -6  -7   7 89.8417 22.1272   1
  -6  -7   6 80.3189 25.0153   2
  -6  -7   6 132.119 22.6861   1
  -6  -7   5 29.3328 23.9413   2
  -6  -7   5 57.0757 20.0151   1
  -6  -7   4 1.17346 25.0582   2
  -6  -7   4 52.0560 22.3036   1
  -6  -7   3 35.4218 24.7542   2
  -6  -7   3 5.65760 19.9431   1
  -6  -7   2-9.52396 24.6279   2
  -6  -7   2 25.6547 18.9551   5
  -6  -7   1-56.8981 27.6798   2
  -6  -7   1 0.58350 20.1236   5
  -6  -7   0-29.9924 29.3090   2
  -6  -7   0 78.5059 23.9203   5
  -6  -7  -1-61.5188 24.8291   2
  -6  -7  -1-49.6265 21.8642   5
  -6  -7  -2 55.1599 24.5182   2
  -6  -7  -2 3.36964 23.7460   5
  -6  -7  -3 54.5019 25.8862   2
  -6  -7  -4-39.4380 27.4171   2
  -6  -8  11 22.9686 25.0760   2
  -6  -8  10 60.8036 27.1755   2
  -6  -8   9-6.25157 25.6186   2
  -6  -8   8 42.1455 25.8254   2
  -6  -8   7 11.6891 25.2726   2
  -6  -8   7-11.8818 22.3470   1
  -6  -8   6-8.64590 24.2708   2
  -6  -8   6 3.14256 21.1678   1
  -6  -8   5-17.1239 24.1529   2
  -6  -8   5 24.3949 21.9184   1
  -6  -8   4-18.0595 24.4527   2
  -6  -8   4 28.3450 21.8942   1
  -6  -8   3 110.037 27.0579   2
  -6  -8   2-29.6008 27.6207   2
  -6  -8   1 49.0748 28.5893   2
  -6  -8   0 16.7110 28.2864   2
  -6  -8   0 102.620 23.0501   5
  -7  12   5-5.34388 27.1123   3
  -7  12   4-2.57288 29.2120   3
  -7  12   3 73.9653 27.0542   3
  -7  12   2 185.742 28.5557   3
  -7  12   0 7.21196 29.8619   3
  -7  12  -1-25.3814 23.6733   3
  -7  12  -2 14.2931 23.1937   3
  -7  11   8 16.4683 21.1965   0
  -7  11   7 65.1543 22.4176   0
  -7  11   6 4.84185 19.1600   0
  -7  11   5 24.4344 21.6708   0
  -7  11   4 18.6977 20.7563   0
  -7  11   4-37.7307 25.9056   3
  -7  11   3-16.3573 25.9355   3
  -7  11   2 74.3554 24.7044   3
  -7  11   1 25.1179 26.3359   3
  -7  11   0 62.2131 23.7186   3
  -7  11  -1 32.7132 24.4575   3
  -7  11  -2 18.3239 25.7509   3
  -7  11  -3 5.93456 25.7223   3
  -7  11  -4 70.6335 26.8701   3
  -7  11  -5 35.5723 24.2008   0
  -7  11  -5 6.09994 30.8264   3
  -7  11  -6-26.6532 22.3074   0
  -7  11  -6-24.6000 25.5121   3
  -7  11  -7 28.1092 23.4073   0
  -7  11  -8 32.5990 19.0752   0
  -7  10   9-25.5404 30.3759   4
  -7  10   8-10.9067 32.1330   4
  -7  10   8 8.82609 18.8527   0
  -7  10   7 43.7542 22.1874   0
  -7  10   7 57.5602 27.5793   4
  -7  10   6 14.0945 21.5307   0
  -7  10   5 35.8740 21.7072   0
  -7  10   4 7.92386 21.8246   0
  -7  10   3 188.309 24.9487   0
  -7  10   3 197.762 26.0198   3
  -7  10   2 13.9314 21.3128   0
  -7  10   2-3.34293 23.0382   3
  -7  10   1 33.8043 21.4439   0
  -7  10   1 89.6602 26.4014   3
  -7  10   0 30.3865 22.0936   0
  -7  10   0 4.61279 24.7400   3
  -7  10  -1-3.69442 22.4527   0
  -7  10  -1 28.0272 25.0899   3
  -7  10  -2 27.5889 22.3388   0
  -7  10  -2 9.62245 21.8044   3
  -7  10  -3 43.7394 22.4467   0
  -7  10  -3 60.3505 26.4748   3
  -7  10  -4 129.772 24.8608   0
  -7  10  -4 127.212 27.1709   3
  -7  10  -5 2.22730 22.7538   0
  -7  10  -5-2.04639 27.3173   3
  -7  10  -6 137.366 26.8077   3
  -7  10  -6 190.782 24.9340   0
  -7  10  -7-5.47455 23.8479   0
  -7  10  -7-35.5038 27.6417   3
  -7  10  -8 7.56849 17.5796   0
  -7  10  -8-13.3808 24.0473   3
  -7   9  11-9.48885 31.7259   4
  -7   9  10 142.674 32.9799   4
  -7   9   9 166.208 30.3275   4
  -7   9   9 149.257 23.0668   0
  -7   9   8-6.07810 28.1792   4
  -7   9   8 23.2115 20.9123   0
  -7   9   7 86.5105 28.4522   4
  -7   9   7 69.0051 20.5731   0
  -7   9   6 13.1232 20.8039   0
  -7   9   6-19.0435 28.0570   4
  -7   9   5 217.183 25.0005   0
  -7   9   4 39.5689 20.8197   0
  -7   9   3 126.515 21.9166   0
  -7   9   2 83.1679 21.6792   0
  -7   9   2 101.378 23.2137   3
  -7   9   1-10.4029 20.1793   0
  -7   9   1-3.11754 22.3978   3
  -7   9   0 12.3603 21.6311   0
  -7   9   0 32.3541 21.7467   3
  -7   9  -1-19.0149 20.7166   0
  -7   9  -1 16.9396 21.6961   3
  -7   9  -2-16.6978 21.0095   0
  -7   9  -2 20.4431 21.4035   3
  -7   9  -3 24.4997 21.6904   0
  -7   9  -3 43.7358 23.7150   3
  -7   9  -4 204.625 27.5330   3
  -7   9  -4 169.285 24.3369   0
  -7   9  -5 111.045 25.0138   0
  -7   9  -5 94.7976 27.5487   3
  -7   9  -6 36.8626 22.9004   3
  -7   9  -6 71.0799 23.7248   0
  -7   9  -7-11.6993 25.9436   3
  -7   9  -7 11.9818 22.3167   0
  -7   9  -8 34.8620 24.7645   3
  -7   9  -8 27.5201 20.2006   0
  -7   9  -9 225.393 32.8349   3
  -7   8  13 86.6116 30.5674   4
  -7   8  12 192.617 33.8671   4
  -7   8  11-26.2640 28.6125   4
  -7   8  10 162.794 29.7275   4
  -7   8   9 10.0384 27.9060   4
  -7   8   9 80.8658 20.8390   0
  -7   8   8-15.5375 19.4433   0
  -7   8   8-46.0836 26.5610   4
  -7   8   7-20.2553 24.6048   4
  -7   8   7 20.3873 18.7056   0
  -7   8   6 21.5893 27.1660   4
  -7   8   6 41.1922 21.9874   0
  -7   8   5 147.079 22.2778   0
  -7   8   5 93.4792 27.9581   4
  -7   8   4 125.809 22.9082   0
  -7   8   3 88.5924 21.8672   0
  -7   8   2 41.3791 21.3490   0
  -7   8   1 11.2445 19.6480   3
  -7   8   1-2.68644 20.6392   0
  -7   8   0 18.4523 21.4856   3
  -7   8   0 14.5304 20.6547   0
  -7   8  -1 11.0053 20.6717   3
  -7   8  -1 10.0161 19.7357   0
  -7   8  -2-43.3079 19.8000   3
  -7   8  -2 20.0981 20.9604   0
  -7   8  -3 55.2140 21.4448   3
  -7   8  -3 103.384 22.4738   0
  -7   8  -4 41.1257 22.2493   3
  -7   8  -4 60.0512 22.8494   0
  -7   8  -5 3.41423 22.3144   3
  -7   8  -5 6.26850 20.8682   0
  -7   8  -6 129.568 27.6455   3
  -7   8  -6 126.799 23.6186   0
  -7   8  -7 47.3636 21.4646   0
  -7   8  -7 18.4047 24.1268   3
  -7   8  -8-27.7107 19.1602   0
  -7   8  -8 14.1771 26.3575   3
  -7   8  -9 18.3112 24.6064   3
  -7   8 -10 128.549 29.0739   3
  -7   7  14 4.44850 31.5400   4
  -7   7  13 248.720 33.6396   4
  -7   7  12-40.0983 28.1826   4
  -7   7  11 56.8246 27.4317   4
  -7   7  10 18.3034 27.1424   4
  -7   7   9-12.5094 24.7052   4
  -7   7   9 12.1137 19.0936   0
  -7   7   8-12.7528 27.7854   4
  -7   7   8 15.6387 19.9699   0
  -7   7   7 265.225 29.1860   4
  -7   7   7 271.534 23.2766   0
  -7   7   6 424.800 31.5899   4
  -7   7   6 443.065 25.5079   0
  -7   7   5 10.2713 22.4734   4
  -7   7   5 65.0611 22.0001   0
  -7   7   4 199.873 20.4890   0
  -7   7   4 236.076 26.3740   4
  -7   7   3 58.9932 21.3582   0
  -7   7   2 456.611 26.1892   0
  -7   7   1 396.244 26.4158   0
  -7   7   0 109.502 21.4574   0
  -7   7   0 75.2728 19.6949   3
  -7   7  -1 84.9885 21.8813   0
  -7   7  -1 80.8775 21.4204   3
  -7   7  -2 71.0632 22.1889   0
  -7   7  -2 44.0840 20.4173   3
  -7   7  -3 239.154 25.0172   3
  -7   7  -3 257.829 23.8686   0
  -7   7  -4 2.27237 20.8288   0
  -7   7  -4-21.4118 21.8257   3
  -7   7  -5-0.68032 20.2667   0
  -7   7  -5 44.6689 22.9677   3
  -7   7  -6 6.05421 21.0345   0
  -7   7  -6-13.0055 25.0922   3
  -7   7  -7 98.1344 22.2238   0
  -7   7  -7 110.978 26.1141   3
  -7   7  -8 114.322 20.7179   0
  -7   7  -8 148.779 24.5947   3
  -7   7  -9 1.45723 26.8475   3
  -7   7 -10 18.9541 25.9189   3
  -7   7 -11 155.733 28.5467   3
  -7   6  15 175.234 34.2588   4
  -7   6  14 90.0918 30.9708   4
  -7   6  13 10.9716 28.2272   4
  -7   6  12 163.008 29.2751   4
  -7   6  12 134.991 18.4338   1
  -7   6  11 52.6001 26.1660   4
  -7   6  11 25.9931 18.2772   1
  -7   6  10 241.197 22.5496   0
  -7   6  10 264.307 20.7858   1
  -7   6  10 221.630 30.4249   4
  -7   6   9 92.3631 26.8519   4
  -7   6   9 144.376 19.3638   1
  -7   6   9 105.469 20.3090   0
  -7   6   8 35.8082 26.5904   4
  -7   6   8 56.9477 19.4076   1
  -7   6   8 57.4386 19.6201   0
  -7   6   7 272.379 21.5156   1
  -7   6   7 247.576 26.0317   4
  -7   6   7 274.181 23.2780   0
  -7   6   6 143.360 24.2992   4
  -7   6   6 127.781 21.9548   0
  -7   6   6 197.432 20.1383   1
  -7   6   5 35.1726 20.6277   4
  -7   6   5 0.42091 19.5552   0
  -7   6   4 6.49443 20.1440   0
  -7   6   3 119.397 21.6614   0
  -7   6   2 15.5606 20.4078   0
  -7   6   1 369.993 24.6827   0
  -7   6   0 57.4312 20.8371   0
  -7   6  -1 132.692 22.5971   0
  -7   6  -1 105.303 21.4708   3
  -7   6  -2 61.5603 20.4168   0
  -7   6  -2 51.0949 20.4159   3
  -7   6  -3 113.994 22.0167   0
  -7   6  -3 133.443 21.9133   3
  -7   6  -4 85.3748 21.5236   0
  -7   6  -4 106.021 21.6723   3
  -7   6  -5 156.051 23.2172   0
  -7   6  -5 164.336 26.3481   3
  -7   6  -6 34.9219 19.8271   0
  -7   6  -6 7.67742 22.2805   3
  -7   6  -7 0.58027 22.2080   3
  -7   6  -7 3.88885 18.6236   0
  -7   6  -8 46.4647 24.6495   3
  -7   6  -9 64.7327 26.7731   3
  -7   6 -10 209.049 28.1684   3
  -7   6 -11-0.88162 27.2403   3
  -7   5  16 36.8470 34.7879   4
  -7   5  15 16.6408 30.0718   4
  -7   5  14 104.375 31.2573   4
  -7   5  13 106.486 29.0878   4
  -7   5  13 120.032 16.5798   1
  -7   5  12 34.9784 26.4447   4
  -7   5  12 57.3662 17.8120   1
  -7   5  11 185.149 21.0932   1
  -7   5  11 256.328 28.9526   4
  -7   5  10 48.9263 24.7038   4
  -7   5  10 38.2160 18.5474   1
  -7   5  10 19.1693 16.9228   0
  -7   5   9 363.139 23.3113   0
  -7   5   9 393.878 23.9643   1
  -7   5   9 438.536 29.5874   4
  -7   5   8 11.5072 23.0431   4
  -7   5   8 27.5818 18.0970   0
  -7   5   8 31.1065 18.3921   1
  -7   5   7-17.3788 18.5996   0
  -7   5   7 9.77293 17.6733   1
  -7   5   6 301.668 22.8278   0
  -7   5   6 268.450 22.2317   1
  -7   5   5 43.7066 18.4362   1
  -7   5   5 64.8232 21.1309   0
  -7   5   4 201.486 22.2324   0
  -7   5   4 189.670 19.6139   1
  -7   5   3 620.966 27.9513   0
  -7   5   3 704.253 25.1356   1
  -7   5   2 136.848 19.2694   1
  -7   5   2 86.0502 21.0195   0
  -7   5   1 54.2625 18.1634   1
  -7   5   1 54.4114 19.3606   0
  -7   5   0 233.027 22.9410   0
  -7   5  -1 24.6979 21.0426   0
  -7   5  -2 102.816 19.7873   3
  -7   5  -2 106.541 21.1165   0
  -7   5  -3 0.00000 19.9072   3
  -7   5  -3 8.44090 19.9036   0
  -7   5  -4 4.51517 20.0595   3
  -7   5  -4 18.3017 19.5185   5
  -7   5  -4-10.5434 19.5561   0
  -7   5  -5 329.471 24.5072   0
  -7   5  -5 383.950 26.5320   3
  -7   5  -5 371.292 25.2660   5
  -7   5  -6 258.422 22.0880   0
  -7   5  -6 259.566 24.9230   3
  -7   5  -6 259.592 24.2066   5
  -7   5  -7 34.7709 18.9080   0
  -7   5  -7 51.9565 23.3729   3
  -7   5  -7 103.311 22.2741   5
  -7   5  -8 51.0382 24.3439   3
  -7   5  -9 54.6947 25.6460   3
  -7   5 -10 140.971 26.9915   3
  -7   5 -11 16.7634 28.5132   3
  -7   5 -12-7.04069 26.2921   3
  -7   4  17 2.38047 33.3487   4
  -7   4  16 116.137 31.6839   4
  -7   4  15 221.474 32.8807   4
  -7   4  14 61.8964 28.9363   4
  -7   4  13 48.2223 27.4818   4
  -7   4  13 23.1863 18.5387   1
  -7   4  12 198.455 20.5965   1
  -7   4  12 266.203 31.1339   4
  -7   4  11 55.2081 24.3190   4
  -7   4  11 3.85706 17.9274   1
  -7   4  10 480.061 23.4555   0
  -7   4  10 464.382 24.9417   1
  -7   4  10 545.054 31.1831   4
  -7   4   9 5.52135 18.6798   1
  -7   4   9 15.7507 17.6255   0
  -7   4   8 233.526 21.1259   0
  -7   4   8 214.038 20.6509   1
  -7   4   7 195.504 21.2850   0
  -7   4   7 159.893 21.0372   1
  -7   4   6 72.6600 18.7765   1
  -7   4   6 74.6919 20.5735   0
  -7   4   5 34.3160 17.9357   1
  -7   4   5 35.3134 19.4466   0
  -7   4   4 245.391 22.0966   0
  -7   4   4 219.229 21.4244   1
  -7   4   3-24.9722 19.3761   0
  -7   4   3-2.19377 18.3479   1
  -7   4   2 129.842 21.7617   0
  -7   4   2 155.351 19.3650   1
  -7   4   1 42.9902 20.4134   0
  -7   4   1 57.2070 17.9655   1
  -7   4   0 106.200 21.6047   0
  -7   4   0 111.543 18.1354   1
  -7   4  -1 261.882 22.8569   0
  -7   4  -1 307.834 19.4171   1
  -7   4  -2 42.9951 20.0021   0
  -7   4  -2 61.0749 16.3141   1
  -7   4  -2 71.9944 22.1253   5
  -7   4  -3 54.2095 19.0753   3
  -7   4  -3 75.1345 20.3023   0
  -7   4  -3 70.5442 21.8821   5
  -7   4  -4 68.6167 21.4030   3
  -7   4  -4 42.1985 19.7951   0
  -7   4  -4 55.5946 22.1001   5
  -7   4  -5 108.871 20.4448   0
  -7   4  -5 126.251 24.0870   3
  -7   4  -5 105.208 20.7975   5
  -7   4  -6-3.50137 17.8756   0
  -7   4  -6-8.12843 23.6883   3
  -7   4  -6 19.1204 21.1753   5
  -7   4  -7-2.84162 16.2894   0
  -7   4  -7 6.28416 25.2436   3
  -7   4  -7 27.2234 20.3043   5
  -7   4  -8 5.10522 22.8372   3
  -7   4  -8 21.0273 20.8427   5
  -7   4  -9 83.5596 22.4594   3
  -7   4 -10 56.2058 25.0757   3
  -7   4 -11 35.7155 28.2225   3
  -7   4 -12 3.02221 29.7950   3
  -7   3  17 176.783 34.8732   4
  -7   3  16 65.5235 31.3971   4
  -7   3  15 82.2730 27.1676   4
  -7   3  14 14.0008 24.5387   4
  -7   3  14 5.03065 18.1380   1
  -7   3  13-4.97774 24.2265   4
  -7   3  13 14.7572 17.5044   1
  -7   3  12 65.1947 25.4291   4
  -7   3  12 70.8095 19.8485   1
  -7   3  11 32.2443 17.7083   1
  -7   3  10 200.450 21.3163   1
  -7   3   9-18.1851 17.6080   1
  -7   3   8 58.4798 20.1728   1
  -7   3   8 112.156 18.8282   0
  -7   3   7-24.7974 18.8612   1
  -7   3   7-3.99137 17.5439   0
  -7   3   6 168.781 20.0314   1
  -7   3   6 198.028 21.4042   0
  -7   3   5 129.627 19.4865   0
  -7   3   5 126.658 19.8751   1
  -7   3   4 33.5653 17.4458   1
  -7   3   4 28.6131 19.6509   0
  -7   3   3 737.987 27.5033   0
  -7   3   3 722.638 26.8383   1
  -7   3   2 54.3684 19.0754   1
  -7   3   2 40.2139 19.7326   0
  -7   3   1 377.465 23.5574   0
  -7   3   1 381.697 21.7492   1
  -7   3   1 342.894 24.8715   5
  -7   3   0 127.832 18.4021   1
  -7   3   0 84.4697 20.7564   0
  -7   3   0 87.1183 23.5654   5
  -7   3  -1 24.5190 16.9819   1
  -7   3  -1 45.7553 21.4556   5
  -7   3  -1 25.8783 19.0371   0
  -7   3  -2 567.166 25.4935   0
  -7   3  -2 545.783 22.0130   1
  -7   3  -2 529.400 28.0122   5
  -7   3  -3 28.7061 18.6521   0
  -7   3  -3 19.9985 16.3195   1
  -7   3  -3 40.9621 22.1921   5
  -7   3  -4 61.4074 18.7903   0
  -7   3  -4 66.6086 14.9464   1
  -7   3  -4 76.7980 20.6408   3
  -7   3  -4 68.3381 23.5795   5
  -7   3  -5 27.6152 18.8487   0
  -7   3  -5-3.00792 20.6066   3
  -7   3  -5 3.11611 20.3966   5
  -7   3  -6 39.1403 22.5226   3
  -7   3  -6 34.4793 21.9905   5
  -7   3  -7 10.6748 22.1626   3
  -7   3  -7 77.5155 22.0341   5
  -7   3  -8 37.1466 24.3982   3
  -7   3  -8 15.7231 19.4579   5
  -7   3  -9-24.8078 22.8518   3
  -7   3  -9-16.7528 21.5644   5
  -7   3 -10 60.5319 27.1666   3
  -7   3 -11 294.945 31.8010   3
  -7   3 -12 4.07500 26.9128   3
  -7   2  18 15.8434 33.5068   4
  -7   2  17 55.5178 30.3985   4
  -7   2  16 5.82470 26.8453   4
  -7   2  15-13.2560 28.1399   4
  -7   2  15 26.3077 16.1023   1
  -7   2  14-8.69265 17.9342   1
  -7   2  13 110.523 19.5301   1
  -7   2  12-17.0027 17.9662   1
  -7   2  11-3.93896 18.4115   1
  -7   2  10 169.477 20.6005   1
  -7   2   9 22.4516 18.3413   1
  -7   2   8 1540.51 34.9110   1
  -7   2   7 16.7925 19.7933   1
  -7   2   6 27.1070 18.4584   1
  -7   2   5-22.3381 18.4617   1
  -7   2   4 210.252 21.0909   1
  -7   2   3 376.702 22.5632   1
  -7   2   2 155.338 20.6584   1
  -7   2   2 183.463 23.8453   5
  -7   2   1 162.433 18.9255   1
  -7   2   1 184.566 22.5356   5
  -7   2   0 386.335 22.0073   1
  -7   2   0 357.533 26.4210   5
  -7   2  -1 1076.74 28.7655   1
  -7   2  -1 1119.36 36.5951   5
  -7   2  -2 252.084 18.7691   1
  -7   2  -2 255.197 25.0641   5
  -7   2  -3 150.634 17.4252   1
  -7   2  -3 148.200 24.6745   5
  -7   2  -4 213.286 24.0792   5
  -7   2  -5 29.0930 21.4263   3
  -7   2  -5 55.1115 22.4194   5
  -7   2  -6 12.0103 23.0716   3
  -7   2  -6-21.3485 20.5801   5
  -7   2  -7 55.6363 22.7669   3
  -7   2  -7 39.4244 20.7289   5
  -7   2  -8-4.78227 22.9781   3
  -7   2  -8-5.23047 22.1421   5
  -7   2  -9 80.3746 27.6093   3
  -7   2  -9 109.838 24.0056   5
  -7   2 -10 73.3981 26.2970   3
  -7   2 -10 134.447 25.3302   5
  -7   2 -11 51.5839 26.8844   3
  -7   2 -11 79.1304 24.6088   5
  -7   1  18 11.9143 30.4871   4
  -7   1  17-55.5115 30.6921   4
  -7   1  16 138.208 16.2675   1
  -7   1  15 51.3318 18.6863   1
  -7   1  14-3.50488 17.1316   1
  -7   1  13-8.14458 17.4309   1
  -7   1  12 93.8208 18.6932   1
  -7   1  11 29.7555 18.5126   1
  -7   1  10 603.381 26.6212   1
  -7   1   9 600.485 26.1891   1
  -7   1   8 33.1365 18.3022   1
  -7   1   7 347.039 22.5764   1
  -7   1   6 144.435 19.3148   1
  -7   1   5 1.52556 17.0973   1
  -7   1   4 9.42307 16.3657   1
  -7   1   4 22.5776 20.1148   5
  -7   1   3 395.763 22.2401   1
  -7   1   3 400.364 25.4944   5
  -7   1   2 355.286 23.2255   1
  -7   1   2 351.326 25.7687   5
  -7   1   1-21.3144 16.6637   1
  -7   1   1-3.22850 21.3069   5
  -7   1   0 132.307 18.5422   1
  -7   1   0 168.268 25.2553   5
  -7   1  -1 7.32726 16.2926   1
  -7   1  -1 59.2822 23.9731   5
  -7   1  -2 241.777 18.9012   1
  -7   1  -2 251.899 25.9658   5
  -7   1  -3 58.1503 24.1004   5
  -7   1  -4 34.6102 22.0706   5
  -7   1  -5-12.3929 23.5269   5
  -7   1  -6-9.53284 18.6060   3
  -7   1  -6-29.9168 22.6199   5
  -7   1  -7 80.2029 22.0672   3
  -7   1  -7 71.0372 24.2669   5
  -7   1  -8 31.8912 20.1093   3
  -7   1  -8 58.8602 25.4157   5
  -7   1  -9 132.241 23.2957   3
  -7   1  -9 124.157 28.1928   5
  -7   1 -10 27.0782 23.3166   3
  -7   1 -10 14.0782 23.3343   5
  -7   1 -11-39.9183 26.4562   3
  -7   1 -11-1.37287 25.3230   5
  -7   1 -12 131.562 25.6735   5
  -7   0  16 19.3362 16.9859   1
  -7   0  15 24.9151 16.3205   1
  -7   0  14-17.9910 19.8300   1
  -7   0  13 40.3367 18.9172   1
  -7   0  12 9.67962 21.0066   1
  -7   0  11 245.146 24.0731   1
  -7   0  10 96.1195 21.7970   1
  -7   0   9 555.815 27.1515   1
  -7   0   8 206.640 22.0584   1
  -7   0   7 14.6817 18.6774   1
  -7   0   6 583.840 26.9181   1
  -7   0   5 35.2437 18.6587   1
  -7   0   5 20.6778 20.1340   5
  -7   0   4 124.758 18.5006   1
  -7   0   4 138.832 22.6901   5
  -7   0   3 62.3012 18.0477   1
  -7   0   3 106.308 21.6743   5
  -7   0   2 290.084 19.1255   1
  -7   0   2 306.196 24.7023   5
  -7   0   1 36.1004 16.9147   1
  -7   0   1 8.23794 21.5270   5
  -7   0   0 891.512 26.9651   1
  -7   0   0 1001.60 34.5780   5
  -7   0  -1 119.153 18.5854   1
  -7   0  -1 154.285 23.5270   5
  -7   0  -2 16.0093 16.1147   1
  -7   0  -2-3.57718 22.4096   5
  -7   0  -3 61.5189 21.7527   5
  -7   0  -4-0.84844 23.1902   5
  -7   0  -5 368.540 27.6869   5
  -7   0  -6 13.4368 23.1991   5
  -7   0  -7 38.8102 24.1378   5
  -7   0  -8 50.4952 25.5022   5
  -7   0  -9 91.6057 28.6127   5
  -7   0 -10-4.83818 23.0850   5
  -7   0 -11-0.51408 27.9529   5
  -7  -1  17 31.4168 17.5098   1
  -7  -1  16 76.3126 21.7073   1
  -7  -1  15 16.9638 18.4449   1
  -7  -1  14 7.23704 19.3397   1
  -7  -1  13 5.27821 19.1450   1
  -7  -1  12 27.8491 20.5607   1
  -7  -1  11-16.2679 20.0712   1
  -7  -1  10 9.62559 19.2505   1
  -7  -1   9 87.6557 20.7425   1
  -7  -1   8 27.1134 19.5495   1
  -7  -1   7 10.1501 17.0710   1
  -7  -1   6 7.59815 17.7486   1
  -7  -1   6 13.5954 18.7734   5
  -7  -1   5 44.1160 19.0483   1
  -7  -1   5 34.7201 18.8638   5
  -7  -1   4 109.026 19.1740   1
  -7  -1   4 117.609 21.5066   5
  -7  -1   3 27.2847 19.2982   1
  -7  -1   3 28.6904 20.7922   5
  -7  -1   2 244.390 20.9285   1
  -7  -1   2 263.898 25.3400   5
  -7  -1   1 577.716 24.8235   1
  -7  -1   1 617.826 31.0555   5
  -7  -1   0-7.06678 14.3221   1
  -7  -1   0 28.2572 20.8484   5
  -7  -1  -1 235.084 18.5509   1
  -7  -1  -1 252.931 25.3467   5
  -7  -1  -2-10.5218 22.0530   5
  -7  -1  -3 27.9713 22.5755   5
  -7  -1  -4 313.976 30.7422   5
  -7  -1  -5 13.4654 24.0929   5
  -7  -1  -6 111.451 25.8130   5
  -7  -1  -7-6.51429 25.9088   5
  -7  -1  -8 11.0320 26.6105   5
  -7  -1  -9-15.7759 24.3462   5
  -7  -2  17 27.2948 16.5607   1
  -7  -2  16-2.44793 19.1394   1
  -7  -2  15 38.1082 20.8597   1
  -7  -2  14 75.3151 23.1071   1
  -7  -2  13-10.6015 19.9629   1
  -7  -2  12 9.70621 20.5673   1
  -7  -2  11 346.262 26.2865   1
  -7  -2  10-6.36591 21.0030   1
  -7  -2   9 15.0878 20.8747   1
  -7  -2   8 214.183 22.1987   1
  -7  -2   7-12.0678 18.0787   5
  -7  -2   7 11.1981 18.2373   1
  -7  -2   6 43.9948 19.4936   5
  -7  -2   6 53.5632 18.9367   1
  -7  -2   5-5.04470 20.2713   5
  -7  -2   5 30.9967 19.0904   1
  -7  -2   4-4.77521 20.0900   5
  -7  -2   4 8.85353 17.8238   1
  -7  -2   3 0.62380 20.0928   5
  -7  -2   3 15.3108 17.4177   1
  -7  -2   2 137.971 18.6713   1
  -7  -2   2 175.859 24.3841   5
  -7  -2   1 10.5319 17.9749   1
  -7  -2   1-11.1312 22.5334   5
  -7  -2   0-0.41960 17.0391   1
  -7  -2   0-26.6955 20.5542   5
  -7  -2  -1 18.6457 22.7148   5
  -7  -2  -2 85.9359 21.7999   5
  -7  -2  -3 31.5837 22.3670   5
  -7  -2  -4 37.6728 23.9417   5
  -7  -2  -5 64.2814 25.5621   5
  -7  -2  -6-11.6456 23.6525   5
  -7  -2  -7 11.5855 25.0304   5
  -7  -2  -8 56.5161 24.7554   5
  -7  -3  15 50.4824 23.1083   1
  -7  -3  14 39.7792 23.3240   1
  -7  -3  13 37.4284 21.6470   1
  -7  -3  12 16.2000 21.3372   1
  -7  -3  11 19.5212 21.3465   1
  -7  -3  10 17.0095 21.1167   1
  -7  -3   9 29.6175 22.4751   1
  -7  -3   8 552.820 28.2008   1
  -7  -3   8 552.283 27.0584   5
  -7  -3   7 21.7566 17.9286   5
  -7  -3   7 49.1782 19.4206   1
  -7  -3   6-14.4466 20.9231   5
  -7  -3   6 5.47530 20.3398   1
  -7  -3   5 31.1463 20.5689   5
  -7  -3   5 37.0578 19.8988   1
  -7  -3   4 34.8494 20.4704   5
  -7  -3   4-9.14984 17.7274   1
  -7  -3   3 339.823 25.2743   1
  -7  -3   3 374.068 27.6281   5
  -7  -3   2 65.4479 19.9258   5
  -7  -3   2 45.1887 18.5251   1
  -7  -3   1-21.7937 17.6535   5
  -7  -3   1 28.5151 17.6467   1
  -7  -3   0 21.2017 21.7947   5
  -7  -3  -1 587.586 31.0984   5
  -7  -3  -2-1.39036 23.7990   5
  -7  -3  -3 31.2656 23.9408   5
  -7  -3  -4 78.2362 24.7820   5
  -7  -3  -5 26.7709 23.6143   5
  -7  -3  -6 71.4718 23.2418   5
  -7  -4  14 40.5612 24.8644   1
  -7  -4  13 85.5236 22.9363   1
  -7  -4  12 63.8268 20.2798   1
  -7  -4  11-14.3010 21.7540   1
  -7  -4  10 123.042 23.0989   1
  -7  -4   9 223.850 24.2212   1
  -7  -4   8 18.8940 21.2476   1
  -7  -4   7 254.172 24.8191   1
  -7  -4   6 0.48955 20.6325   5
  -7  -4   6 15.8962 19.1898   1
  -7  -4   5 12.9541 21.5753   5
  -7  -4   5-36.5611 19.5843   1
  -7  -4   4 130.614 23.1336   5
  -7  -4   4 155.032 22.3762   1
  -7  -4   3 11.4322 20.9937   5
  -7  -4   3 20.5176 18.6619   1
  -7  -4   2 25.3392 19.4786   5
  -7  -4   2 4.78987 17.5197   1
  -7  -4   1 99.0730 25.3201   5
  -7  -4   1 29.6706 19.6395   1
  -7  -4   0 304.224 27.0271   5
  -7  -4  -1-0.17124 23.9381   5
  -7  -4  -2 49.1276 22.7839   5
  -7  -4  -3 15.0020 24.8355   5
  -7  -4  -4 161.473 28.4285   5
  -7  -5  10 27.0870 23.2403   1
  -7  -5   9 117.178 23.9292   1
  -7  -5   8 37.9323 21.2296   1
  -7  -5   7 15.7063 20.0686   1
  -7  -5   6-4.58940 20.5187   1
  -7  -5   5 26.5211 22.5838   5
  -7  -5   5 7.86207 20.2345   1
  -7  -5   4 30.1462 20.4990   5
  -7  -5   4 59.1018 20.9141   1
  -7  -5   3 242.018 24.1478   1
  -7  -5   3 297.272 26.1545   5
  -7  -5   2 104.654 22.4851   5
  -7  -5   2 31.8329 19.3723   1
  -7  -5   1 91.3694 24.2749   5
  -7  -5   0 95.5418 25.9481   5
  -7  -5  -1 101.138 24.2996   5
  -7  -5  -2 8.55319 23.9772   5
  -7  -6   8 19.6871 22.5053   1
  -7  -6   7 154.137 25.8191   1
  -7  -6   6 14.6180 20.5312   1
  -7  -6   5 48.5855 21.7924   1
  -7  -6   4 25.3912 22.3924   1
  -7  -6   3 106.304 22.3314   5
  -7  -6   3 68.7723 23.7325   1
  -7  -6   2 6.98516 21.0955   5
  -7  -6   1 59.1816 23.1745   5
  -7  -6   0 12.3844 24.6127   5
  -8  11   0 117.194 25.7923   3
  -8  11  -1 34.9558 26.1126   3
  -8  11  -2-32.6659 27.7343   3
  -8  10   7 41.4821 24.0900   0
  -8  10   6 26.4012 24.3098   0
  -8  10   5 16.0102 23.8947   0
  -8  10   4 106.783 25.8009   0
  -8  10   3 45.3878 24.8715   0
  -8  10   2 116.808 25.9943   0
  -8  10   1 95.8916 25.9318   0
  -8  10   0 86.5708 27.4994   0
  -8  10  -1 169.517 29.9577   3
  -8  10  -1 251.632 27.6390   0
  -8  10  -2-41.6402 24.0477   3
  -8  10  -2 50.5113 25.1316   0
  -8  10  -3 37.3842 24.7285   3
  -8  10  -3 17.5537 24.9853   0
  -8  10  -4 23.9703 24.9861   3
  -8  10  -5 27.0047 26.0278   3
  -8   9  10-24.5342 30.1350   4
  -8   9   9 10.2076 29.5207   4
  -8   9   9 30.2511 22.2339   0
  -8   9   8 40.0463 31.1618   4
  -8   9   8 67.6049 23.7525   0
  -8   9   7 21.8216 20.9557   0
  -8   9   6 14.3795 21.9063   0
  -8   9   5 44.7284 22.9632   0
  -8   9   4 168.860 25.5983   0
  -8   9   3 58.4580 25.0638   0
  -8   9   2 1.35114 22.6227   0
  -8   9   1 4.28173 20.7168   0
  -8   9   0 7.03118 22.7957   0
  -8   9  -1 47.9868 24.9645   0
  -8   9  -2 25.0056 23.1860   0
  -8   9  -2-23.5528 25.1513   3
  -8   9  -3 40.3772 22.6424   0
  -8   9  -3 31.2843 24.3565   3
  -8   9  -4-8.40030 24.3978   0
  -8   9  -4 80.6999 21.8928   3
  -8   9  -5 132.428 26.4732   0
  -8   9  -5 152.908 32.1878   3
  -8   9  -6 24.8351 25.3672   0
  -8   9  -6 19.4349 25.5946   3
  -8   9  -7 33.5060 18.9712   0
  -8   9  -7 99.9927 29.6588   3
  -8   8  11-56.1794 29.0987   4
  -8   8  10 77.7928 31.0169   4
  -8   8   9 90.5985 27.7428   4
  -8   8   9 54.9560 20.6958   0
  -8   8   8 94.8992 27.5359   4
  -8   8   8 57.4811 23.6457   0
  -8   8   7 167.620 25.4783   0
  -8   8   6 23.1856 23.1144   0
  -8   8   5 20.8689 21.9749   0
  -8   8   4 30.1904 20.6354   0
  -8   8   3 8.31200 22.1750   0
  -8   8   2-0.59650 23.1452   0
  -8   8   1 92.0234 24.1104   0
  -8   8   0 24.5325 23.1510   0
  -8   8  -1 53.3330 23.6926   0
  -8   8  -2 13.1869 23.4387   0
  -8   8  -3 30.5897 23.6508   0
  -8   8  -3 22.6719 22.6864   3
  -8   8  -4 3.94695 22.5175   0
  -8   8  -4 28.0722 24.3634   3
  -8   8  -5 25.4322 21.9789   0
  -8   8  -5 32.0093 23.8212   3
  -8   8  -6 3.88999 23.5458   0
  -8   8  -6-34.1422 27.4221   3
  -8   8  -7 30.6494 17.4049   0
  -8   8  -7 4.99263 26.7772   3
  -8   8  -8 56.4070 29.5035   3
  -8   7  13 53.4617 30.4459   4
  -8   7  12 42.6791 28.7838   4
  -8   7  11-3.96373 27.2669   4
  -8   7  10 42.5820 27.1994   4
  -8   7  10 17.7964 20.7897   0
  -8   7   9 19.1318 20.5196   0
  -8   7   8 37.7678 21.5985   0
  -8   7   7 139.398 24.3107   0
  -8   7   6 106.912 23.2399   0
  -8   7   5 2.08116 21.9028   0
  -8   7   4 176.363 19.8703   0
  -8   7   3-10.0524 22.5944   0
  -8   7   2 16.3470 22.3335   0
  -8   7   1 19.1647 21.2725   0
  -8   7   0 33.8752 22.3546   0
  -8   7  -1-17.4560 22.6186   0
  -8   7  -2 52.2011 22.2826   0
  -8   7  -3 130.986 23.6422   0
  -8   7  -4 102.451 21.6899   3
  -8   7  -4 49.8962 24.0005   0
  -8   7  -5-7.40820 23.5325   3
  -8   7  -5-6.65015 22.3042   0
  -8   7  -6 64.2627 24.1502   3
  -8   7  -6 23.6605 22.4536   0
  -8   7  -7 8.95475 26.0992   3
  -8   7  -7-7.67363 18.4950   0
  -8   7  -8 48.0402 26.3024   3
  -8   6  14 149.422 30.3951   4
  -8   6  13 14.2885 28.8675   4
  -8   6  13 102.657 15.6661   1
  -8   6  12 19.5261 18.2808   1
  -8   6  11 60.5924 20.0204   1
  -8   6  10-3.52552 18.3280   1
  -8   6  10 23.4852 20.1193   0
  -8   6   9 80.7936 22.7038   0
  -8   6   9 131.955 21.6910   1
  -8   6   8 622.853 29.6527   0
  -8   6   8 742.189 30.3040   1
  -8   6   7 60.5832 21.7199   0
  -8   6   7 90.3775 20.3792   1
  -8   6   6-17.7854 21.1605   0
  -8   6   6-3.89039 20.1157   1
  -8   6   5 43.0766 21.7364   0
  -8   6   5 49.1249 20.1529   1
  -8   6   4 41.5587 22.5613   0
  -8   6   3 268.373 25.2619   0
  -8   6   2 44.0804 21.9172   0
  -8   6   1 167.704 24.2259   0
  -8   6   0 10.1668 22.6295   0
  -8   6  -1 177.285 23.9700   0
  -8   6  -2 6.80644 22.8251   0
  -8   6  -3-4.34316 21.5384   0
  -8   6  -4 13.7488 22.7877   0
  -8   6  -5 16.3210 22.3786   0
  -8   6  -5 25.7664 23.3299   3
  -8   6  -6 207.077 29.9524   3
  -8   6  -6 153.885 23.9979   0
  -8   6  -7 13.9131 18.6991   0
  -8   6  -7 1.93538 26.9923   3
  -8   6  -8 74.2163 31.1447   3
  -8   5  15 56.3278 30.6587   4
  -8   5  14-23.0401 14.4850   1
  -8   5  13 26.5488 18.4856   1
  -8   5  11 31.6708 18.8102   1
  -8   5  10 114.157 20.1252   1
  -8   5  10 63.5438 19.8682   0
  -8   5   9 32.9820 20.4909   0
  -8   5   9 21.7645 19.7483   1
  -8   5   8 44.2974 20.6794   0
  -8   5   8 31.9676 20.9589   1
  -8   5   7 176.481 23.4617   0
  -8   5   7 233.395 22.2325   1
  -8   5   6 540.135 28.1384   0
  -8   5   6 501.097 27.5519   1
  -8   5   5 166.524 24.0039   0
  -8   5   5 133.988 21.0448   1
  -8   5   4 11.6014 18.4254   1
  -8   5   4 3.04689 20.8394   0
  -8   5   3 141.584 19.8562   1
  -8   5   3 106.403 22.6831   0
  -8   5   2 7.05651 20.8346   0
  -8   5   2 50.3478 18.2382   1
  -8   5   1 496.929 27.9882   0
  -8   5   1 582.633 25.9439   1
  -8   5   0 17.2285 21.3570   0
  -8   5  -1 16.0027 21.3209   0
  -8   5  -2 101.540 22.2359   0
  -8   5  -3 26.1674 19.1677   0
  -8   5  -4 220.160 24.3529   0
  -8   5  -5 22.2238 21.1296   0
  -8   5  -5 14.1003 23.0527   5
  -8   5  -6 95.5648 21.3771   0
  -8   5  -6 93.8348 24.4617   3
  -8   5  -6 113.075 23.4233   5
  -8   5  -7 28.3920 26.1360   3
  -8   5  -7 8.42803 23.2761   5
  -8   5  -8-32.9379 26.9899   3
  -8   5  -9 52.0194 26.8581   3
  -8   4  14 42.9533 16.3761   1
  -8   4  13 24.0885 19.5444   1
  -8   4  12-8.88054 18.9364   1
  -8   4  11 15.5576 19.6370   1
  -8   4  10 238.996 23.1202   1
  -8   4   9 241.198 23.9996   1
  -8   4   8-5.75356 19.7241   1
  -8   4   8 13.5213 19.6030   0
  -8   4   7 115.780 21.8158   1
  -8   4   7 158.867 22.7674   0
  -8   4   6 78.8326 22.1252   1
  -8   4   6 68.8671 21.7125   0
  -8   4   5 210.013 23.5826   0
  -8   4   5 233.923 22.7067   1
  -8   4   4 446.668 27.5384   0
  -8   4   4 486.253 24.8864   1
  -8   4   3-1.03354 18.1492   1
  -8   4   3 22.7311 20.2501   0
  -8   4   2 11.1177 18.3408   1
  -8   4   2 0.29380 20.1519   0
  -8   4   1 20.8959 16.8230   1
  -8   4   1-0.80128 20.1211   0
  -8   4   0 93.4855 18.5124   1
  -8   4   0 108.813 22.1962   0
  -8   4  -1 21.1969 17.4428   1
  -8   4  -1-5.83859 19.8578   0
  -8   4  -2 79.9795 21.1311   0
  -8   4  -2 29.0776 22.2155   5
  -8   4  -3 81.2877 25.3569   5
  -8   4  -3 96.4803 21.8490   0
  -8   4  -4 171.985 23.7828   0
  -8   4  -4 166.667 25.2010   5
  -8   4  -5 332.461 25.5268   0
  -8   4  -5 362.547 29.1631   5
  -8   4  -6 9.05389 24.4136   5
  -8   4  -7 48.9614 27.9400   3
  -8   4  -7 63.8201 24.3590   5
  -8   4  -8 29.5456 25.3592   3
  -8   4  -8 10.8476 24.2155   5
  -8   4  -9 21.2002 26.9755   3
  -8   3  15 37.7746 15.7976   1
  -8   3  14 7.89930 19.9200   1
  -8   3  13 13.5036 19.6052   1
  -8   3  12-7.21890 20.5943   1
  -8   3  11 67.3291 21.1228   1
  -8   3  10 33.7756 21.2080   1
  -8   3   9 15.8068 20.3794   1
  -8   3   8 2.85932 20.4226   1
  -8   3   7 371.877 25.8404   1
  -8   3   6-14.9921 19.2527   1
  -8   3   5 227.298 23.1695   1
  -8   3   4 151.395 22.1893   1
  -8   3   3 15.0285 18.0212   1
  -8   3   2 112.171 19.0528   1
  -8   3   1 12.4310 18.1009   1
  -8   3   0 105.453 18.4888   1
  -8   3   0 116.143 24.8094   5
  -8   3  -1-6.97741 16.2106   1
  -8   3  -1 17.3588 22.2811   5
  -8   3  -2 26.3608 16.6473   1
  -8   3  -2 8.87208 21.7879   5
  -8   3  -3 21.2588 15.8262   1
  -8   3  -3 7.75858 23.1630   5
  -8   3  -4 145.592 26.8194   5
  -8   3  -5 215.714 27.8184   5
  -8   3  -6 48.2931 25.2387   5
  -8   3  -7 31.3479 25.0922   5
  -8   3  -8 73.7076 27.5531   3
  -8   3  -8 14.3762 25.3240   5
  -8   3  -9-12.9193 26.6044   3
  -8   3  -9 37.5165 25.7757   5
  -8   2  16 38.1079 17.6282   1
  -8   2  15 22.4437 17.0128   1
  -8   2  14 7.64069 21.3095   1
  -8   2  13-9.36377 19.5730   1
  -8   2  12-8.90501 20.1905   1
  -8   2  11-8.36826 22.2196   1
  -8   2  10-1.23488 21.0220   1
  -8   2   9 149.710 22.6108   1
  -8   2   8 42.1951 21.7887   1
  -8   2   7-18.7687 20.1130   1
  -8   2   6 0.08176 20.7727   1
  -8   2   5 37.8651 19.9937   1
  -8   2   4 80.6314 19.2120   1
  -8   2   3 35.8878 18.3248   1
  -8   2   2 37.9746 20.3315   1
  -8   2   2 74.3958 22.5211   5
  -8   2   1 133.480 19.0568   1
  -8   2   1 114.566 25.7949   5
  -8   2   0 60.8126 18.5438   1
  -8   2   0 71.4509 24.6267   5
  -8   2  -1 37.4261 19.1059   1
  -8   2  -1 47.1926 24.6928   5
  -8   2  -2 17.4250 17.6119   1
  -8   2  -2 14.0904 21.7278   5
  -8   2  -3 144.379 26.9915   5
  -8   2  -4 170.354 25.5195   5
  -8   2  -5 20.5025 26.3684   5
  -8   2  -6 135.281 27.1325   5
  -8   2  -7 38.3761 28.0251   5
  -8   2  -8 5.02816 25.7565   5
  -8   2  -9-1.11669 22.9418   5
  -8   1  15 55.1663 19.7278   1
  -8   1  14 112.565 21.7806   1
  -8   1  13 32.7759 19.1953   1
  -8   1  12 41.5913 20.2579   1
  -8   1  11-2.46057 20.5706   1
  -8   1  10 156.753 22.2212   1
  -8   1   9 266.660 24.0430   1
  -8   1   8 123.383 20.7323   1
  -8   1   7 24.5013 20.1974   1
  -8   1   6 75.7608 19.7310   1
  -8   1   5 37.9224 19.0931   1
  -8   1   4 34.9039 19.0184   1
  -8   1   4 60.0638 22.6048   5
  -8   1   3 5.64783 18.4522   1
  -8   1   3 17.5212 23.4034   5
  -8   1   2 21.5054 19.9002   1
  -8   1   2 79.2689 23.9468   5
  -8   1   1 94.4902 18.7387   1
  -8   1   1 95.9551 23.9101   5
  -8   1   0 289.616 22.4769   1
  -8   1   0 259.213 27.1404   5
  -8   1  -1 13.0578 18.5224   1
  -8   1  -1-6.59725 22.9116   5
  -8   1  -2-4.76387 25.3149   5
  -8   1  -3 14.1638 23.1370   5
  -8   1  -4 40.2104 26.4259   5
  -8   1  -5 10.0376 24.5977   5
  -8   1  -6 135.330 25.5515   5
  -8   1  -7 45.8520 26.1876   5
  -8   0  15 61.3063 20.4423   1
  -8   0  14 23.8138 21.1938   1
  -8   0  13 70.1489 21.6710   1
  -8   0  12-4.42779 20.4801   1
  -8   0  11 51.9224 22.2814   1
  -8   0  10 58.2605 20.1568   1
  -8   0   9 13.8215 18.9163   1
  -8   0   8 13.3744 19.7031   1
  -8   0   7-0.56029 20.3295   1
  -8   0   6 154.509 21.3114   1
  -8   0   5 8.68623 17.6369   1
  -8   0   5 6.21857 21.4267   5
  -8   0   4 120.710 19.9396   1
  -8   0   4 80.5729 23.8064   5
  -8   0   3 128.584 21.3028   1
  -8   0   3 77.1961 23.2347   5
  -8   0   2 105.465 20.5341   1
  -8   0   2 121.252 25.4550   5
  -8   0   1 77.1339 19.4356   1
  -8   0   1 116.068 26.7895   5
  -8   0   0-1.85090 18.4303   1
  -8   0   0-3.46455 24.3093   5
  -8   0  -1-9.36936 17.8826   1
  -8   0  -1 36.5571 24.9794   5
  -8   0  -2 32.6013 24.8778   5
  -8   0  -3 36.8622 25.6397   5
  -8   0  -4 16.9911 25.3947   5
  -8   0  -5 41.2787 26.5113   5
  -8   0  -6 17.5375 25.4422   5
  -8  -1  13 23.7235 21.5068   1
  -8  -1  12 33.8722 21.6611   1
  -8  -1  11 49.6036 20.0811   1
  -8  -1  10 171.762 23.7667   1
  -8  -1   9 11.3045 20.7828   1
  -8  -1   8 1.00608 21.9178   1
  -8  -1   7 254.851 24.4530   1
  -8  -1   6 10.4412 20.1946   1
  -8  -1   6 66.7301 23.1124   5
  -8  -1   5 5.82005 19.6744   1
  -8  -1   5 78.8493 22.3496   5
  -8  -1   4 209.125 24.0295   1
  -8  -1   4 235.370 25.7161   5
  -8  -1   3 183.321 22.1772   1
  -8  -1   3 171.260 26.6888   5
  -8  -1   2 240.532 21.0245   1
  -8  -1   2 258.678 28.3585   5
  -8  -1   1 604.117 27.1251   1
  -8  -1   1 569.886 33.4440   5
  -8  -1   0 45.0375 18.8643   1
  -8  -1   0 88.4241 26.5680   5
  -8  -1  -1 10.6417 24.2816   5
  -8  -1  -2 221.168 29.5387   5
  -8  -1  -3-37.7040 23.5975   5
  -8  -1  -4 8.04491 25.7992   5
  -8  -2  12 82.1727 21.7890   1
  -8  -2  11 0.26215 21.1228   1
  -8  -2  10 327.391 26.4970   1
  -8  -2   9 73.2255 22.4442   1
  -8  -2   8 41.3485 22.5565   1
  -8  -2   7-7.39763 20.1832   1
  -8  -2   7 28.1995 21.9560   5
  -8  -2   6 54.2747 22.9384   1
  -8  -2   6 137.881 26.3417   5
  -8  -2   5 195.972 23.9973   1
  -8  -2   5 170.941 25.2869   5
  -8  -2   4 17.8425 20.6847   1
  -8  -2   4-14.9251 23.6056   5
  -8  -2   3-15.5234 20.4823   1
  -8  -2   3 4.92621 23.4321   5
  -8  -2   2 25.4918 20.0831   1
  -8  -2   2 7.85346 23.7058   5
  -8  -2   1 57.2895 19.5095   1
  -8  -2   1 75.2271 26.4272   5
  -8  -2   0 166.940 30.2035   5
  -8  -2  -1 61.7511 24.8757   5
  -8  -2  -2 84.9509 25.5498   5
  -8  -2  -3-33.9836 21.9331   5
  -8  -3  10 58.0658 23.6765   1
  -8  -3   9 36.4032 22.0933   1
  -8  -3   8 7.53077 21.9400   1
  -8  -3   7 86.5541 21.6310   5
  -8  -3   7-4.61555 20.8122   1
  -8  -3   6-32.6997 22.0705   5
  -8  -3   6-18.3632 19.8843   1
  -8  -3   5 7.30672 23.4788   5
  -8  -3   5 51.4857 22.2888   1
  -8  -3   4 111.012 23.6382   1
  -8  -3   4 109.074 24.8726   5
  -8  -3   3 163.048 23.6944   1
  -8  -3   3 199.727 27.5914   5
  -8  -3   2-5.64271 18.0207   1
  -8  -3   2 39.9628 24.0479   5
  -8  -3   1 50.2850 24.1670   5
  -8  -3   0 4.12518 26.8273   5
  -8  -3  -1 65.0877 25.7479   5
  -8  -4   7 47.2662 23.9567   1
  -8  -4   6 42.5802 24.1717   5
  -8  -4   6 1.10440 22.5228   1
  -8  -4   5 74.9105 24.4058   5
  -8  -4   5 92.0445 24.0600   1
  -8  -4   4 35.4824 24.0284   5
  -8  -4   4-13.8637 19.3652   1
  -8  -4   3-12.9226 24.6512   5
  -8  -4   3 3.40750 21.5335   1
  -8  -4   2 209.172 26.6646   5
  -8  -5   4 86.0425 26.2355   5
  -9   7   8 69.6149 25.2237   0
  -9   7   7 60.9823 24.9795   0
  -9   7   6-35.6592 22.3916   0
  -9   7   5 37.0870 23.9435   0
  -9   7   4 43.9608 23.3710   0
  -9   7   3 9.04513 23.8229   0
  -9   7   2 152.862 26.0120   0
  -9   7   1 19.5773 24.4420   0
  -9   7   0 9.49899 24.4516   0
  -9   7  -1 26.3999 25.0097   0
  -9   7  -2 38.7510 24.7630   0
  -9   7  -3 39.0383 20.3733   0
  -9   6  10 14.4560 21.8758   0
  -9   6   9 84.8446 22.9796   1
  -9   6   9-5.21644 21.3607   0
  -9   6   8 34.4286 23.3965   0
  -9   6   8 72.9697 21.8266   1
  -9   6   7 34.3965 23.4707   0
  -9   6   7 38.3997 20.8049   1
  -9   6   6 25.5493 21.8329   0
  -9   6   6 0.64329 20.6269   1
  -9   6   5-18.9716 21.6265   0
  -9   6   4 20.1167 21.6132   0
  -9   6   3 128.508 24.6338   0
  -9   6   2 15.8711 22.1490   0
  -9   6   1-10.0246 22.3306   0
  -9   6   0 5.32376 22.8316   0
  -9   6  -1 9.56760 23.7683   0
  -9   6  -2 16.3559 22.0383   0
  -9   6  -3 7.27964 21.7279   0
  -9   6  -4 15.7218 23.9937   0
  -9   6  -5 86.6811 20.1122   0
  -9   5  10 47.5192 20.6262   1
  -9   5   9 29.6981 19.9249   1
  -9   5   8 33.8066 23.8307   0
  -9   5   8 65.6394 20.8939   1
  -9   5   7 11.7180 21.4105   1
  -9   5   7 6.83706 21.7682   0
  -9   5   6 42.7607 23.4464   0
  -9   5   6 11.1119 19.7571   1
  -9   5   5 18.4623 20.7693   1
  -9   5   5 20.7078 23.4856   0
  -9   5   4 31.7340 22.3644   0
  -9   5   4 17.2010 19.4610   1
  -9   5   3 37.3696 23.3832   0
  -9   5   3 74.4691 20.6714   1
  -9   5   2 89.7746 23.6679   0
  -9   5   2 138.071 21.8157   1
  -9   5   1 11.4445 23.0283   0
  -9   5   1-4.24923 17.6890   1
  -9   5   0 94.0441 23.7340   0
  -9   5  -1 49.6597 23.4815   0
  -9   5  -2 48.8788 23.4379   0
  -9   5  -3 45.0484 24.9312   0
  -9   5  -4 24.6663 24.6764   0
  -9   5  -6 69.9703 26.4960   5
  -9   4  10 42.9624 22.4254   1
  -9   4   9 15.5351 22.1514   1
  -9   4   8 48.6236 21.7930   1
  -9   4   7 154.657 23.1768   1
  -9   4   6 24.3267 20.8542   1
  -9   4   5 61.4970 21.1123   1
  -9   4   4 22.1878 22.0297   1
  -9   4   3 30.0550 20.3828   1
  -9   4   2 10.3227 18.4416   1
  -9   4   1 27.4645 18.6263   1
  -9   4   0 44.6111 20.9800   1
  -9   4  -1 87.9196 21.1230   1
  -9   4  -3 62.8678 26.9252   5
  -9   4  -4 40.7788 25.7825   5
  -9   4  -5 0.35731 23.8676   5
  -9   3  10 23.1575 21.6247   1
  -9   3   9 97.6096 24.2693   1
  -9   3   8 43.7519 22.5334   1
  -9   3   7 113.815 22.7019   1
  -9   3   6 11.4486 20.2208   1
  -9   3   5 1.50323 21.5680   1
  -9   3   4 21.4731 21.2291   1
  -9   3   3 86.1244 22.0625   1
  -9   3   2 30.0723 19.8679   1
  -9   3   1-17.9778 19.8687   1
  -9   3   0 40.0076 19.3121   1
  -9   3  -1 35.0796 20.3442   1
  -9   3  -1 23.4956 27.1222   5
  -9   3  -2 28.0802 20.8423   1
  -9   3  -2-1.22129 24.9417   5
  -9   3  -3 62.5184 27.9198   5
  -9   3  -4 12.9197 26.2532   5
  -9   2  10 18.4376 21.3582   1
  -9   2   9 10.0380 23.1702   1
  -9   2   8 583.379 31.3042   1
  -9   2   7 111.904 24.3082   1
  -9   2   6 40.2400 21.3818   1
  -9   2   5 109.767 22.7286   1
  -9   2   3 78.9024 21.5047   1
  -9   2   2 354.549 25.4132   1
  -9   2   1 10.7958 20.3173   1
  -9   2   1 24.7934 26.0330   5
  -9   2   0 53.6136 19.8961   1
  -9   2   0 18.7456 26.4160   5
  -9   2  -1 440.526 25.6645   1
  -9   2  -1 581.192 33.8657   5
  -9   2  -2-19.0121 28.3033   5
  -9   1   9-27.7368 23.5665   1
  -9   1   8-16.0946 23.4583   1
  -9   1   7 3.92191 22.4563   1
  -9   1   6-0.58502 21.4040   1
  -9   1   5-6.37082 21.4706   1
  -9   1   4 136.167 23.1976   1
  -9   1   3 184.903 23.3773   1
  -9   1   3 236.074 29.1057   5
  -9   1   2 12.8792 21.0713   1
  -9   1   2-6.84571 24.3687   5
  -9   1   1-0.30681 20.0715   1
  -9   1   1 87.0425 27.9982   5
  -9   1   0 172.629 22.9746   1
  -9   1   0 163.582 30.0626   5
  -9   1  -1 114.409 29.4809   5
  -9   0   8 66.7326 23.8525   1
  -9   0   7 10.1349 20.0827   1
  -9   0   6-1.19362 20.9544   1
  -9   0   5-33.8589 21.7427   1
  -9   0   4 23.1854 21.6934   1
  -9   0   4 34.8744 25.0121   5
  -9   0   3 133.268 20.2692   1
  -9   0   3 61.0537 27.4162   5
  -9   0   2 104.508 22.2882   1
  -9   0   2 120.202 28.7311   5
  -9   0   1-24.3562 22.1620   1
  -9   0   1 8.81111 27.2413   5
  -9  -1   5-20.9310 20.8509   1
  -9  -1   5-38.1335 23.6017   5
  -9  -1   4 23.2760 22.1349   1
  -9  -1   4 80.7891 25.8591   5
  -9  -1   3 2.80294 18.6935   1
  -9  -1   2 1.52158 21.2692   1
  -9  -2   2 9.45692 21.0574   1
;
_shelx_hkl_checksum     22280
_shelx_res_file
;
TITL 4CBST P-1
CELL  0.71073  7.62760 11.09000 17.11600 96.95000 99.49000 106.08000
ZERR 4  0.00060  0.00100  0.00200  0.01000  0.01000  0.01000
LATT 1
SFAC C H CL N O S
UNIT 36 40 4 12 16 8
PLAN 30
FMAP 2
SHEL 18 0.83
SIZE 0.42 0.20 0.06
L.S. 14
BOND $H
DFIX 0.86 0.02 N1 H1N N3 H3N N4 H4N N6 H6N
DFIX 0.82 0.02 O7 H71 O7 H72 O8 H81 O8 H82
HTAB N1 O7_$1
HTAB N3 N5_$2
HTAB C9 O2_$2
HTAB N4 O8
HTAB N6 N2_$3
HTAB C15 O1_$4
HTAB O7 O5
HTAB O7 O6_$4
HTAB O8 O4_$2
HTAB O8 O7_$2
HTAB O8 O3_$3
EQIV $1 x-1, y+1, z
EQIV $2 x-1, y, z
EQIV $3 x+1, y, z
EQIV $4 x, y-1, z
CONF
ACTA
WGHT    0.076700    1.192900
FVAR       1.37504
CL1   3    0.336839    0.772312    0.000959    11.00000    0.06973    0.08523 =
         0.05169   -0.00420    0.01750    0.02743
S1    6    0.232283    1.017742    0.331628    11.00000    0.04857    0.04775 =
         0.03781    0.00227    0.00782    0.00198
S2    6   -0.215397    0.969669    0.428993    11.00000    0.05718    0.06698 =
         0.04517   -0.00849    0.01136    0.01204
O1    5    0.360457    1.142657    0.355134    11.00000    0.06013    0.05746 =
         0.05950   -0.00707    0.01193   -0.00779
O2    5    0.225478    0.926776    0.385079    11.00000    0.06997    0.07208 =
         0.04486    0.01827    0.01393    0.01559
O3    5   -0.600386    0.645021    0.360030    11.00000    0.05935    0.06784 =
         0.08757    0.01853    0.02372    0.00442
N1    4    0.024787    1.038223    0.316541    11.00000    0.04947    0.03898 =
         0.04866   -0.00081    0.01225    0.00288
H1N   2    0.023819    1.085856    0.281788    11.00000   -1.20000
N2    4   -0.124557    0.922485    0.282746    11.00000    0.04598    0.04618 =
         0.04202   -0.00014    0.01110    0.00466
N3    4   -0.370188    0.776470    0.313361    11.00000    0.04110    0.04929 =
         0.04158    0.00100    0.00615    0.00826
H3N   2   -0.380144    0.720820    0.272638    11.00000   -1.20000
C1    1    0.267591    0.948183    0.239171    11.00000    0.03939    0.04138 =
         0.04424    0.00821    0.00782    0.01063
C2    1    0.210179    0.816779    0.216661    11.00000    0.05699    0.04170 =
         0.05337    0.01439    0.01511    0.00660
AFIX  43
H2    2    0.155719    0.765059    0.250506    11.00000   -1.20000
AFIX   0
C3    1    0.234469    0.762729    0.143197    11.00000    0.05849    0.04092 =
         0.05534    0.00222    0.01841    0.01052
AFIX  43
H3    2    0.196700    0.674651    0.127348    11.00000   -1.20000
AFIX   0
C4    1    0.314645    0.840887    0.094606    11.00000    0.04602    0.05554 =
         0.04265    0.00248    0.01112    0.01948
C5    1    0.375463    0.971767    0.116760    11.00000    0.07903    0.05775 =
         0.05160    0.01695    0.03041    0.01314
AFIX  43
H5    2    0.431533    1.023139    0.083108    11.00000   -1.20000
AFIX   0
C6    1    0.351443    1.025014    0.189908    11.00000    0.07696    0.03693 =
         0.05628    0.01019    0.02455    0.00559
AFIX  43
H6    2    0.392047    1.113090    0.205961    11.00000   -1.20000
AFIX   0
C7    1   -0.227518    0.888877    0.333522    11.00000    0.03823    0.04566 =
         0.03940    0.00224    0.00139    0.01475
C8    1   -0.474077    0.742164    0.369975    11.00000    0.04370    0.06030 =
         0.05659    0.01416    0.01150    0.01990
C9    1   -0.407404    0.842938    0.444469    11.00000    0.05623    0.08015 =
         0.05165    0.01285    0.02111    0.02734
AFIX  23
H9A   2   -0.366862    0.806829    0.490484    11.00000   -1.20000
H9B   2   -0.508001    0.876069    0.454875    11.00000   -1.20000
AFIX   0
CL2   3    0.841756    0.638053    0.576610    11.00000    0.09684    0.08020 =
         0.06342    0.00402    0.00914    0.03321
S3    6    0.783649    0.434361    0.214112    11.00000    0.04831    0.04314 =
         0.06425    0.01037    0.01817    0.01356
S4    6    0.747147    0.598572    0.021431    11.00000    0.06315    0.06407 =
         0.04483   -0.00661    0.01209    0.01122
O4    5    0.960171    0.489180    0.194815    11.00000    0.05177    0.07322 =
         0.08381    0.02040    0.02845    0.02029
O5    5    0.700281    0.297994    0.197828    11.00000    0.08382    0.03788 =
         0.08668    0.00468    0.03021    0.01581
O6    5    0.856933    0.965540    0.051948    11.00000    0.09655    0.06646 =
         0.07072    0.02608    0.02783    0.02101
N4    4    0.629749    0.485293    0.158989    11.00000    0.05174    0.04064 =
         0.05004   -0.00027    0.00552    0.00776
H4N   2    0.540812    0.458183    0.182691    11.00000   -1.20000
N5    4    0.676176    0.622378    0.173774    11.00000    0.05150    0.04408 =
         0.04218    0.00372    0.00693    0.01373
N6    4    0.778017    0.802553    0.120792    11.00000    0.05741    0.05063 =
         0.03155    0.00562    0.00327    0.01683
H6N   2    0.803871    0.846742    0.167793    11.00000   -1.20000
C10   1    0.801086    0.489962    0.316670    11.00000    0.03775    0.03916 =
         0.05807    0.01368    0.00307    0.00821
C11   1    0.936465    0.602807    0.355406    11.00000    0.05573    0.05046 =
         0.06106    0.02045    0.00843   -0.00327
AFIX  43
H11   2    1.019110    0.648185    0.327300    11.00000   -1.20000
AFIX   0
C12   1    0.948445    0.647343    0.434893    11.00000    0.05879    0.03932 =
         0.06774    0.01332   -0.00650   -0.00067
AFIX  43
H12   2    1.038349    0.723282    0.460716    11.00000   -1.20000
AFIX   0
C13   1    0.827605    0.579668    0.476180    11.00000    0.05729    0.04729 =
         0.05796    0.01370    0.00105    0.02113
C14   1    0.693527    0.466581    0.439200    11.00000    0.05732    0.05939 =
         0.06307    0.01473    0.01739    0.00747
AFIX  43
H14   2    0.613694    0.420690    0.468182    11.00000   -1.20000
AFIX   0
C15   1    0.679152    0.422608    0.359494    11.00000    0.04256    0.04750 =
         0.07150    0.00648    0.01587    0.00003
AFIX  43
H15   2    0.587458    0.347367    0.333853    11.00000   -1.20000
AFIX   0
C16   1    0.728104    0.671684    0.114570    11.00000    0.03826    0.05013 =
         0.03951    0.00148    0.00108    0.01458
C17   1    0.817136    0.852265    0.054985    11.00000    0.05239    0.07205 =
         0.04655    0.01061    0.01019    0.01648
C18   1    0.804037    0.749935   -0.013390    11.00000    0.07181    0.07287 =
         0.04890    0.01052    0.01766    0.01590
AFIX  23
H18A  2    0.921907    0.765702   -0.030759    11.00000   -1.20000
H18B  2    0.708011    0.748841   -0.058581    11.00000   -1.20000
AFIX   0
O7    5    0.975085    0.169928    0.182060    11.00000    0.07713    0.06467 =
         0.09265    0.01670    0.01286    0.03035
H71   2    0.880249    0.190984    0.181961    11.00000   -1.20000
H72   2    0.933056    0.111534    0.143211    11.00000   -1.20000
O8    5    0.306181    0.409915    0.219477    11.00000    0.05611    0.14620 =
         0.13051    0.01252    0.02858    0.02954
H81   2    0.195270    0.389943    0.198656    11.00000   -1.20000
H82   2    0.303035    0.472115    0.250358    11.00000   -1.20000
HKLF 4
REM  4CBST P-1
REM R1 =  0.0576 for    3375 Fo > 4sig(Fo)  and  0.0896 for all    4935 data
REM    367 parameters refined using      8 restraints
END
WGHT      0.0767      1.1930
REM Highest difference peak  0.515,  deepest hole -0.246,  1-sigma level  0.077
Q1    1   0.9705  0.4327  0.2224  11.00000  0.05    0.52
Q2    1   0.9444  0.5969  0.0266  11.00000  0.05    0.51
Q3    1   0.5204  0.7730  0.0014  11.00000  0.05    0.49
Q4    1   0.5606  0.5971  0.0174  11.00000  0.05    0.47
Q5    1   0.1404  0.7697 -0.0016  11.00000  0.05    0.42
Q6    1  -0.0499  0.9601  0.4287  11.00000  0.05    0.42
Q7    1   0.4172  1.0243  0.3319  11.00000  0.05    0.41
Q8    1   0.5854  0.4420  0.2121  11.00000  0.05    0.40
Q9    1  -0.3694  1.0239  0.3308  11.00000  0.05    0.39
Q10   1   0.3449  0.5997  0.0175  11.00000  0.05    0.38
Q11   1   0.1538  0.4419  0.2168  11.00000  0.05    0.38
Q12   1  -0.1429  1.0298  0.3259  11.00000  0.05    0.38
Q13   1   0.9581  0.7610 -0.0083  11.00000  0.05    0.36
Q14   1   0.9409  0.6806  0.5557  11.00000  0.05    0.35
Q15   1  -0.4655  0.9659  0.4324  11.00000  0.05    0.35
Q16   1   0.3144  0.9617  0.4337  11.00000  0.05    0.34
Q17   1   0.4047  0.4386  0.2100  11.00000  0.05    0.34
Q18   1   1.0474  0.6444  0.5732  11.00000  0.05    0.33
Q19   1   0.0964  1.0214  0.3287  11.00000  0.05    0.33
Q20   1   0.0993  0.9547  0.4268  11.00000  0.05    0.32
Q21   1   0.6571  0.6357  0.5781  11.00000  0.05    0.30
Q22   1   0.7536  0.3667  0.4232  11.00000  0.05    0.29
Q23   1   0.7102  0.7832  0.0000  11.00000  0.05    0.29
Q24   1   0.5381  0.3685  0.4272  11.00000  0.05    0.28
Q25   1   0.8600  0.4711  0.1793  11.00000  0.05    0.27
Q26   1   0.3544  0.7919  0.1362  11.00000  0.05    0.26
Q27   1   0.1706  0.5963  0.0197  11.00000  0.05    0.26
Q28   1  -0.3542  0.9483  0.4196  11.00000  0.05    0.25
Q29   1   0.1887  0.9948  0.4012  11.00000  0.05    0.24
Q30   1   0.7991  0.7958  0.0103  11.00000  0.05    0.24
;
_shelx_res_checksum     68782
_shelxl_version_number     2014/6
data_global
_journal_date_recd_electronic     2018-09-11
_journal_date_accepted     2018-09-25
_journal_name_full     'Acta Crystallographica, Section E'
_journal_year     2018
_journal_volume     74
_journal_issue     11
_journal_page_first     1569
_journal_page_last     1573
_journal_paper_category     GO
_journal_paper_doi     10.1107/S2056989018013658
_journal_coeditor_code     RZ5243
_publ_contact_author_name     'Prof. B. Thimme Gowda'
_publ_contact_author_address
;
Department of Chemistry, Mangalore University, Mangalagangotri-574199,
Mangalore, India.
;
_publ_contact_author_email     gowdabt@yahoo.com
_publ_contact_author_fax     ?
_publ_contact_author_phone     ?
_publ_section_title
;\
Crystal structure of
(<i>Z</i>)-4-chloro-<i>N</i>'-(4-oxothiazolidin-2-ylidene)\
benzenesulfonohydrazide monohydrate
;
loop_
    _publ_author_name
    _publ_author_footnote
    _publ_author_address
    'Pai, Nikhila' .
;
Department of Chemistry, Mangalore University, Mangalagangotri 574 199,
Mangalore, India
;
    'Foro, Sabine' .
;
Institute of Materials Science, Darmstadt University of Technology,
Alarich-Weiss-Str. 2, D-64287, Darmstadt, Germany
;
    'Thimme Gowda, B.' .
;
Department of Chemistry, Mangalore University, Mangalagangotri 574 199,
Mangalore, India
Karnataka State Rural Development and Panchayat Raj University, Gadag 582 101,
India
;
_publ_section_synopsis
;
The asymmetric unit contains two independent molecules and two water molecules.
The central parts of both the molecules are twisted as both molecules are bent
at both the S and N atoms. The crystal structure features N---H...N,
N---H...O, C---H...O and O---H...O intermolecular interactions.
Two-dimensional fingerprint plots show that the largest contributions to the
crystal stability come from O...H/H...O and H...H interactions.
;
