# Supplementary material for: Crystal structure and Hirshfeld surface analysis of (Z)-4-chloro-N′-(4-oxo­thia­zol­idin-2-yl­idene)benzene­sulfono­hydrazide monohydrate
Source: Acta Crystallogr E Crystallogr Commun. 2018 Oct 12;74(Pt 11):1569–73. doi: 10.1107/S2056989018013658 (PMC6218911; doi:10.1107/S2056989018013658)
Supplement: Supplementary file 2 [file e-74-01569-Isup2.hkl]

data_I                                                                          
_shelx_title ' 4CBST P-1'                                                       
_shelx_refln_list_code          4                                               
_shelx_F_calc_maximum      269.89                                               
_exptl_crystal_F_000       664.00                                               
_reflns_d_resolution_high  0.8301                                               
                                                                                
loop_                                                                           
 _space_group_symop_operation_xyz                                               
 'x, y, z'                                                                      
 '-x, -y, -z'                                                                   
                                                                                
_cell_length_a     7.6276                                                       
_cell_length_b    11.0900                                                       
_cell_length_c    17.1160                                                       
_cell_angle_alpha  96.950                                                       
_cell_angle_beta   99.490                                                       
_cell_angle_gamma 106.080                                                       
                                                                                
_shelx_F_squared_multiplier     1.000                                           
                                                                                
loop_                                                                           
 _refln_index_h                                                                 
 _refln_index_k                                                                 
 _refln_index_l                                                                 
 _refln_F_squared_calc                                                          
 _refln_F_squared_meas                                                          
 _refln_F_squared_sigma                                                         
 _refln_observed_status                                                         
   1   0   0        339.10        402.65         5.09 o                         
   2   0   0      33718.75      33563.15       379.55 o                         
   3   0   0        483.32        521.25         8.88 o                         
   4   0   0        918.43        947.46        12.93 o                         
   5   0   0       1213.42       1192.62        27.17 o                         
   6   0   0          0.00          2.43         5.81 o                         
   7   0   0        449.59        495.15        29.11 o                         
   8   0   0          3.49         -1.35         7.77 o                         
  -8   1   0        136.43        147.06         9.16 o                         
  -7   1   0         97.02         77.71         9.51 o                         
  -6   1   0         48.89         57.51         7.35 o                         
  -5   1   0        360.38        361.32         5.50 o                         
  -4   1   0        278.10        251.01        17.11 o                         
  -3   1   0        206.97        179.00         2.38 o                         
  -2   1   0       1432.11       1416.95         7.46 o                         
  -1   1   0       2477.52       2466.21         9.46 o                         
   1   1   0       1187.47       1168.52        17.76 o                         
   2   1   0       1879.89       1988.14        22.43 o                         
   3   1   0        579.42        641.52        11.44 o                         
   4   1   0        548.91        547.38         6.07 o                         
   5   1   0        131.91        119.87        14.28 o                         
   6   1   0         36.63         41.44         7.09 o                         
   7   1   0          3.19          3.87         9.34 o                         
   8   1   0         28.34         33.93        11.47 o                         
  -8   2   0         30.10         34.46         7.83 o                         
  -7   2   0        209.25        198.38         8.94 o                         
  -6   2   0         10.97          7.19         5.44 o                         
  -5   2   0        305.41        268.89         4.99 o                         
  -4   2   0         10.56         13.98         3.37 o                         
  -3   2   0         21.12         14.69         2.39 o                         
  -2   2   0       5060.18       4931.23        58.24 o                         
  -1   2   0       1300.19       1389.72        31.19 o                         
   0   2   0       5139.64       6602.57        22.25 o                         
   1   2   0       2724.05       2714.29        17.47 o                         
   2   2   0        270.61        257.93         4.88 o                         
   3   2   0       1170.43       1156.30        11.82 o                         
   4   2   0       2417.78       2391.11        40.97 o                         
   5   2   0        525.49        521.43        11.39 o                         
   6   2   0        601.84        570.03        11.27 o                         
   7   2   0          9.19         -6.52         6.95 o                         
   8   2   0         64.82         88.29        15.97 o                         
  -9   3   0          1.47         21.16        10.21 o                         
  -8   3   0         59.05         57.92         7.84 o                         
  -7   3   0         63.08         56.83         7.94 o                         
  -6   3   0        354.55        331.05        16.98 o                         
  -5   3   0        236.19        188.97         4.62 o                         
  -4   3   0       1059.08       1041.40        17.64 o                         
  -3   3   0       1189.53       1208.61        17.67 o                         
  -2   3   0         38.16         41.80         4.98 o                         
  -1   3   0       6562.95       6716.91        46.36 o                         
   0   3   0        784.61        947.70        11.78 o                         
   1   3   0       1692.64       1659.80        16.34 o                         
   2   3   0       1680.17       1680.04        10.83 o                         
   3   3   0        162.06        176.84         5.63 o                         
   4   3   0          2.50          2.76         4.40 o                         
   5   3   0          0.13         33.38         9.90 o                         
   6   3   0         60.28         61.26        12.05 o                         
   7   3   0         12.00         11.21        11.53 o                         
  -9   4   0         24.56         23.59        11.10 o                         
  -8   4   0         47.98         53.07         7.52 o                         
  -7   4   0         59.49         57.86         7.35 o                         
  -6   4   0        189.23        199.41         6.25 o                         
  -5   4   0        107.16        115.01         5.29 o                         
  -4   4   0         74.19         87.32         5.67 o                         
  -3   4   0         21.04         21.78         6.74 o                         
  -2   4   0        633.31        683.22        33.60 o                         
  -1   4   0        350.16        320.94         9.42 o                         
   0   4   0        207.39        251.02         8.84 o                         
   1   4   0       1639.14       1550.91        18.18 o                         
   2   4   0       1259.21       1368.27        18.90 o                         
   3   4   0         69.78         60.80         4.98 o                         
   4   4   0        182.24        181.07        15.89 o                         
   5   4   0         54.91        127.12        20.23 o                         
   6   4   0         37.30         51.34         9.76 o                         
   7   4   0        168.81        160.90        14.29 o                         
  -9   5   0         51.04         49.74        12.55 o                         
  -8   5   0          0.79          9.11        11.30 o                         
  -7   5   0        127.36        123.25        12.13 o                         
  -6   5   0          9.44          9.96         6.81 o                         
  -5   5   0        464.30        467.22         9.18 o                         
  -4   5   0         20.32         21.93         7.90 o                         
  -3   5   0        177.19        192.14        13.55 o                         
  -2   5   0       1263.74       1186.85        49.61 o                         
  -1   5   0        966.59       1131.41        33.71 o                         
   0   5   0       5219.58       6477.59        35.52 o                         
   1   5   0        805.31        811.13        15.74 o                         
   2   5   0       2226.62       2179.44        25.32 o                         
   3   5   0         62.53         74.77         5.63 o                         
   4   5   0        379.88        348.11         9.09 o                         
   5   5   0         16.74         20.15         7.47 o                         
   6   5   0         11.80         26.06        12.00 o                         
  -8   6   0         18.14          5.38        11.97 o                         
  -7   6   0         40.58         30.38        11.02 o                         
  -6   6   0         68.03         63.40         7.03 o                         
  -5   6   0        492.90        495.53        14.89 o                         
  -4   6   0        112.55        114.94         9.69 o                         
  -3   6   0         87.58         78.79         4.82 o                         
  -2   6   0       2421.40       2224.10        46.32 o                         
  -1   6   0       3401.14       3419.46        95.09 o                         
   0   6   0         53.37         81.49         8.91 o                         
   1   6   0       1444.85       1480.64        21.63 o                         
   2   6   0         76.28         86.65        10.77 o                         
   3   6   0        386.85        334.10         8.48 o                         
   4   6   0          2.84         15.90         8.05 o                         
   5   6   0          1.10         27.99        17.46 o                         
   6   6   0         39.59         16.50        12.04 o                         
  -8   7   0         22.22         17.92        11.82 o                         
  -7   7   0         52.54         49.78         9.05 o                         
  -6   7   0          5.34          7.76         6.90 o                         
  -5   7   0          3.62         18.58        10.27 o                         
  -4   7   0        157.44        153.31        11.95 o                         
  -3   7   0         57.46         59.10         5.49 o                         
  -2   7   0        120.12         88.91        10.42 o                         
  -1   7   0        279.41        287.39         8.29 o                         
   0   7   0          0.88          3.08         8.66 o                         
   1   7   0          1.08         -5.10         9.52 o                         
   2   7   0        416.83        413.14        15.84 o                         
   3   7   0          1.24          3.34         6.63 o                         
   4   7   0        268.02        242.67        11.18 o                         
   5   7   0          4.74          5.61         8.05 o                         
  -8   8   0         18.82         12.98        12.24 o                         
  -7   8   0          9.60          8.70         7.88 o                         
  -6   8   0        226.32        242.03        14.72 o                         
  -5   8   0         32.48         91.74        12.38 o                         
  -4   8   0        353.62        335.63        14.55 o                         
  -3   8   0         45.73         40.80        10.33 o                         
  -2   8   0          5.35         -6.40        11.20 o                         
  -1   8   0        438.76        414.58        10.03 o                         
   0   8   0         78.03         95.17        10.84 o                         
   1   8   0        908.43        929.66        21.34 o                         
   2   8   0         41.78         29.84        12.59 o                         
   3   8   0        122.75        111.65        14.09 o                         
   4   8   0          0.26        -11.13        11.13 o                         
   5   8   0         10.46         -9.84        13.32 o                         
  -8   9   0         10.46          3.72        12.06 o                         
  -7   9   0         13.97         11.81         8.11 o                         
  -6   9   0         24.25         16.87        11.07 o                         
  -5   9   0         34.65        164.54        13.61 o                         
  -4   9   0        171.03        199.15        14.03 o                         
  -3   9   0        202.59        236.07        14.54 o                         
  -2   9   0          0.75          0.62        10.56 o                         
  -1   9   0        156.11        179.50        10.88 o                         
   0   9   0          6.04         -2.41         7.48 o                         
   1   9   0        435.68        416.90        17.98 o                         
   2   9   0        173.89        183.45        15.38 o                         
   3   9   0         15.19         -5.38        13.24 o                         
   4   9   0         22.64         41.94        14.36 o                         
  -7  10   0         17.54          9.64         8.72 o                         
  -6  10   0          1.69          4.45        12.79 o                         
  -5  10   0         31.15         24.11        12.71 o                         
  -4  10   0          8.53         21.23        11.65 o                         
  -3  10   0          4.08        -11.84        11.84 o                         
  -2  10   0         13.39          5.10         7.99 o                         
  -1  10   0         61.59         59.80         8.65 o                         
   0  10   0         22.43         13.49         8.23 o                         
   1  10   0         69.09         56.36        13.08 o                         
   2  10   0         21.13         16.84        12.99 o                         
   3  10   0         24.12         28.91        14.04 o                         
  -7  11   0          3.41         32.90        12.54 o                         
  -6  11   0         85.36         64.24        13.40 o                         
  -5  11   0        102.95        165.15        16.10 o                         
  -4  11   0         34.56         14.98        12.79 o                         
  -3  11   0        642.49        661.62        20.59 o                         
  -2  11   0         82.35         76.29        17.92 o                         
  -1  11   0        355.09        372.49        32.35 o                         
   0  11   0         65.64         74.30        22.34 o                         
   1  11   0        123.71        143.15        10.82 o                         
   2  11   0          1.43        -13.27        13.27 o                         
  -6  12   0          2.61         10.26        12.09 o                         
  -5  12   0          0.33         25.33        14.05 o                         
  -4  12   0         20.35         37.15        14.01 o                         
  -3  12   0         29.51         27.94        13.48 o                         
  -2  12   0          0.83          3.19        30.92 o                         
  -1  12   0         43.76         40.79        11.45 o                         
   0  12   0          3.47         -6.70        19.84 o                         
   1  12   0          9.45          0.39         8.96 o                         
  -4  13   0         41.84         92.37        15.92 o                         
  -3  13   0         10.23        -13.86        13.86 o                         
  -2  13   0          3.44         11.64        12.71 o                         
  -1  13   0         14.45         32.34        12.08 o                         
   1 -13   1          1.15          0.23        18.94 o                         
   2 -13   1          3.59        -12.50        12.50 o                         
   3 -13   1         76.03         47.16        13.89 o                         
   4 -13   1         29.54         54.54        14.01 o                         
  -1 -12   1         60.78         54.17        10.17 o                         
   0 -12   1         66.53         89.07        35.49 o                         
   1 -12   1          5.03          0.88         8.44 o                         
   2 -12   1        201.32        170.72        10.49 o                         
   3 -12   1        103.89        107.55        15.02 o                         
   4 -12   1        164.40        170.45        16.48 o                         
   5 -12   1          3.13         33.08        13.37 o                         
   6 -12   1         15.02          8.20        13.39 o                         
  -2 -11   1         17.94         -4.16        14.54 o                         
  -1 -11   1          7.95          2.51         9.35 o                         
   0 -11   1         23.44         27.88        14.57 o                         
   1 -11   1         30.03         17.50        15.33 o                         
   2 -11   1         28.07         10.63         8.12 o                         
   3 -11   1         37.76         35.81        11.86 o                         
   4 -11   1         22.76         34.20        13.63 o                         
   5 -11   1          2.17         70.02        14.83 o                         
   6 -11   1         36.52         31.44        13.00 o                         
   7 -11   1         23.45         17.30        12.94 o                         
  -3 -10   1         49.79         56.10        15.72 o                         
  -2 -10   1         15.78         -7.16        13.77 o                         
  -1 -10   1          8.99         18.57        11.45 o                         
   0 -10   1        262.86        313.05        11.55 o                         
   1 -10   1         39.48         32.60         8.25 o                         
   2 -10   1         90.04         72.35         8.23 o                         
   3 -10   1        109.81        112.71        12.79 o                         
   4 -10   1        239.65        197.36        14.49 o                         
   5 -10   1          9.32         18.74        12.96 o                         
   6 -10   1        159.54        165.17        14.52 o                         
   7 -10   1          4.23          5.97         8.85 o                         
  -4  -9   1          0.44         22.61        15.12 o                         
  -3  -9   1          7.18          3.58        13.17 o                         
  -2  -9   1          3.82          9.13        11.83 o                         
  -1  -9   1        221.91        208.71        15.59 o                         
   0  -9   1          3.62         11.94         7.14 o                         
   1  -9   1         43.50         41.10         9.69 o                         
   2  -9   1          9.45          0.10         9.89 o                         
   3  -9   1         33.38         28.69        11.58 o                         
   4  -9   1         70.03         91.44        12.99 o                         
   5  -9   1          1.54         26.74        11.95 o                         
   6  -9   1          3.80          6.05        11.37 o                         
   7  -9   1          4.19         -0.77         9.51 o                         
   8  -9   1          4.67         25.38        13.20 o                         
  -5  -8   1         12.72         10.12         8.62 o                         
  -4  -8   1         76.88         85.22        16.21 o                         
  -3  -8   1          1.90        -10.01        11.62 o                         
  -2  -8   1          3.88        -11.32        11.50 o                         
  -1  -8   1         85.11         76.99        12.12 o                         
   0  -8   1         71.19         77.38         7.53 o                         
   1  -8   1        318.94        306.79         9.31 o                         
   2  -8   1         77.79         57.87         9.52 o                         
   3  -8   1       1117.65       1117.86        21.21 o                         
   4  -8   1        273.94        284.82        13.56 o                         
   5  -8   1        104.83        112.11        12.28 o                         
   6  -8   1         39.82         48.42        11.48 o                         
   7  -8   1         10.48          5.55         7.55 o                         
   8  -8   1         20.21         28.21        12.53 o                         
  -5  -7   1         31.46         40.86        12.99 o                         
  -4  -7   1         55.09         55.38         9.42 o                         
  -3  -7   1          8.69          0.69        10.94 o                         
  -2  -7   1          6.69          6.09        10.20 o                         
  -1  -7   1        461.44        433.46        15.25 o                         
   0  -7   1        642.06        818.53        16.04 o                         
   1  -7   1        153.03        151.10         7.37 o                         
   2  -7   1        289.18        307.36        15.10 o                         
   3  -7   1         19.41         24.29         4.92 o                         
   4  -7   1          1.01         -0.38         9.53 o                         
   5  -7   1          0.15          0.82         8.72 o                         
   6  -7   1         66.87         62.35         7.49 o                         
   7  -7   1         16.39         43.87         8.10 o                         
   8  -7   1          3.30         -9.23        11.96 o                         
  -6  -6   1        142.54        149.56        10.29 o                         
  -5  -6   1         63.86        125.63        17.46 o                         
  -4  -6   1         97.75        115.57         7.65 o                         
  -3  -6   1         67.53         55.08         5.77 o                         
  -2  -6   1       1455.71       1472.17        22.76 o                         
  -1  -6   1       1442.71       1499.62        21.42 o                         
   0  -6   1       2794.45       3773.21        29.85 o                         
   1  -6   1        219.09        209.68         7.03 o                         
   2  -6   1       1117.10       1128.47        28.83 o                         
   3  -6   1         24.35         18.35         4.48 o                         
   4  -6   1         89.07         98.00        10.28 o                         
   5  -6   1          3.83         14.15         9.36 o                         
   6  -6   1          5.74          8.01         6.55 o                         
   7  -6   1         57.46         63.40         8.23 o                         
   8  -6   1         84.27         93.77        12.68 o                         
  -7  -5   1         42.37         48.33        12.84 o                         
  -6  -5   1          9.54          9.62         6.91 o                         
  -5  -5   1         81.17         54.53         6.09 o                         
  -4  -5   1         62.22         56.55         6.38 o                         
  -3  -5   1          1.64         -3.12         5.03 o                         
  -2  -5   1       1310.15       1264.84        20.12 o                         
  -1  -5   1        255.95        303.91        11.57 o                         
   0  -5   1       1053.36       1285.62        16.85 o                         
   1  -5   1       1772.50       1819.90        59.33 o                         
   2  -5   1        133.00        140.24         5.16 o                         
   3  -5   1       1615.19       1609.01        12.66 o                         
   4  -5   1        437.71        398.62        12.34 o                         
   5  -5   1         60.82         68.04         6.49 o                         
   6  -5   1         88.19         73.98         7.20 o                         
   7  -5   1         25.81         13.06        11.13 o                         
   8  -5   1          3.90          8.46        11.28 o                         
  -7  -4   1         10.04         34.15        18.35 o                         
  -6  -4   1         66.94         89.49        14.14 o                         
  -5  -4   1        350.14        417.60        13.87 o                         
  -4  -4   1        872.57        893.47        12.25 o                         
  -3  -4   1        468.91        476.78         8.12 o                         
  -2  -4   1       2805.86       2921.15        25.73 o                         
  -1  -4   1          9.20          4.09         6.83 o                         
   0  -4   1         10.83          2.73         5.88 o                         
   1  -4   1        158.43        146.41         5.17 o                         
   2  -4   1          3.66          1.26         3.43 o                         
   3  -4   1       3143.87       3152.88        24.52 o                         
   4  -4   1       2306.90       2187.52        17.12 o                         
   5  -4   1        758.79        769.90        10.90 o                         
   6  -4   1        181.93        209.41         6.60 o                         
   7  -4   1        131.33        153.57        12.15 o                         
   8  -4   1          3.22          4.52         7.15 o                         
  -7  -3   1          6.15          1.78        13.30 o                         
  -6  -3   1        621.86        616.50        12.03 o                         
  -5  -3   1         57.06         53.45         5.30 o                         
  -4  -3   1        997.29        990.70         9.28 o                         
  -3  -3   1        765.91        777.23        17.98 o                         
  -2  -3   1       2468.93       2557.30        21.79 o                         
  -1  -3   1        979.71       1123.16        13.87 o                         
   0  -3   1        355.79        531.52         9.33 o                         
   1  -3   1       6027.68       6100.09        17.20 o                         
   2  -3   1       4544.29       4611.57        22.41 o                         
   3  -3   1          5.47          3.36         5.68 o                         
   4  -3   1       1337.69       1347.14        16.25 o                         
   5  -3   1        302.11        287.34         5.37 o                         
   6  -3   1        788.96        773.26         8.12 o                         
   7  -3   1          6.74         16.52         5.77 o                         
   8  -3   1          0.03          1.73         6.93 o                         
  -8  -2   1         36.70         34.33         8.30 o                         
  -7  -2   1          1.93          0.49         7.43 o                         
  -6  -2   1         99.25        112.73         8.05 o                         
  -5  -2   1         32.77         83.20        18.41 o                         
  -4  -2   1          5.47          1.59         4.00 o                         
  -3  -2   1        201.32        243.87         8.82 o                         
  -2  -2   1        578.10        516.19        14.97 o                         
  -1  -2   1        220.20        231.55         7.40 o                         
   0  -2   1      14697.51      20075.90       180.41 o                         
   1  -2   1       2470.63       2544.61        14.99 o                         
   2  -2   1      72842.15      70538.96       603.21 o                         
   3  -2   1       3238.93       3245.22        35.86 o                         
   4  -2   1       4586.55       4517.81        31.62 o                         
   5  -2   1        719.24        745.12         7.05 o                         
   6  -2   1         12.62         13.04         4.29 o                         
   7  -2   1        560.34        578.30        11.96 o                         
   8  -2   1         26.08         22.05         7.99 o                         
  -8  -1   1        307.33        312.58        11.14 o                         
  -7  -1   1        332.04        314.17        10.61 o                         
  -6  -1   1       2142.63       2200.49        18.20 o                         
  -5  -1   1        145.33        145.07        11.28 o                         
  -4  -1   1        411.63        373.66         5.87 o                         
  -3  -1   1        267.86        262.67         4.49 o                         
  -2  -1   1        109.62        111.92         4.80 o                         
  -1  -1   1      19874.14      19860.02        90.96 o                         
   1  -1   1       6533.07       6604.31        19.57 o                         
   2  -1   1       9251.05       9030.19        63.19 o                         
   3  -1   1         78.64         66.97         2.32 o                         
   4  -1   1       3819.90       3783.84        41.37 o                         
   5  -1   1        347.00        455.11        22.84 o                         
   6  -1   1         17.17         19.19         6.55 o                         
   7  -1   1         15.09         14.99        13.74 o                         
   8  -1   1          1.42          2.26         7.62 o                         
  -8   0   1         36.48         49.90        10.30 o                         
  -7   0   1          9.11         12.61         7.37 o                         
  -6   0   1         13.79         11.58         6.19 o                         
  -5   0   1        556.62        567.08         9.34 o                         
  -4   0   1          2.18          2.20         1.79 o                         
  -3   0   1        891.28        752.28        34.62 o                         
  -2   0   1       4214.16       4349.99        18.00 o                         
   1   0   1        126.76        122.84         4.44 o                         
   2   0   1         92.04         67.78         2.16 o                         
   3   0   1       2281.73       2166.68         9.53 o                         
   4   0   1         39.79         38.08         3.12 o                         
   5   0   1        172.88        190.83        13.39 o                         
   6   0   1        105.60        104.25         6.94 o                         
   7   0   1         82.43         71.32         9.29 o                         
   8   0   1          9.04          5.18        12.15 o                         
  -8   1   1         45.42         50.27         7.80 o                         
  -7   1   1          0.94         -6.94         6.94 o                         
  -6   1   1        753.16        781.94        11.90 o                         
  -5   1   1        696.26        747.27        20.22 o                         
  -4   1   1       1973.49       1914.25        18.40 o                         
  -3   1   1       5653.55       5552.93        19.90 o                         
  -2   1   1        279.14        265.74         2.71 o                         
  -1   1   1       2508.63       2435.42        15.61 o                         
   1   1   1       3352.25       3185.74        23.52 o                         
   2   1   1       1177.04       1047.75        11.59 o                         
   3   1   1       1104.92       1156.72        16.20 o                         
   4   1   1       1168.95       1170.73        24.10 o                         
   5   1   1       1418.46       1370.60        71.02 o                         
   6   1   1          7.48          5.01         5.79 o                         
   7   1   1        107.48        127.79         7.92 o                         
   8   1   1         10.24          5.63        12.84 o                         
  -9   2   1          1.75          8.96         8.47 o                         
  -8   2   1         65.46         67.41         8.11 o                         
  -7   2   1         81.75         91.12         7.67 o                         
  -6   2   1        130.40        143.78         6.38 o                         
  -5   2   1         73.31         80.18         3.98 o                         
  -4   2   1        613.21        587.15         4.88 o                         
  -3   2   1       1040.37       1038.30        10.13 o                         
  -2   2   1       1422.24       1407.62        33.27 o                         
  -1   2   1       2794.77       2672.12        15.44 o                         
   0   2   1        184.47        219.61         4.27 o                         
   1   2   1        297.12        336.06        10.75 o                         
   2   2   1       1082.44       1049.18         7.87 o                         
   3   2   1       1635.56       1588.25        17.53 o                         
   4   2   1         63.42         65.44         4.67 o                         
   5   2   1          0.29          9.14         4.43 o                         
   6   2   1          4.83          2.14         6.46 o                         
   7   2   1          0.79          9.86        12.01 o                         
   8   2   1          1.10         32.66        13.16 o                         
  -9   3   1          0.59         -9.51        10.51 o                         
  -8   3   1          3.64          6.57         9.57 o                         
  -7   3   1        218.40        195.56         7.11 o                         
  -6   3   1          5.46          7.36         5.40 o                         
  -5   3   1        498.16        541.17         6.97 o                         
  -4   3   1         82.06         89.62         3.59 o                         
  -3   3   1        107.51        103.29         3.79 o                         
  -2   3   1        695.42        737.93        23.09 o                         
  -1   3   1       1312.30       1300.35         8.60 o                         
   0   3   1       7185.24       8235.64        21.01 o                         
   1   3   1       5651.42       5398.21        28.34 o                         
   2   3   1       2261.56       2159.62        16.98 o                         
   3   3   1        274.64        244.01         9.05 o                         
   4   3   1        417.92        406.11         7.91 o                         
   5   3   1        759.76        751.22        14.88 o                         
   6   3   1         64.43         65.96        12.19 o                         
   7   3   1        234.27        310.77        16.45 o                         
  -9   4   1          1.83         14.53         9.85 o                         
  -8   4   1          6.89          5.83         6.83 o                         
  -7   4   1         31.67         26.85         7.13 o                         
  -6   4   1         82.43         78.29         5.74 o                         
  -5   4   1         64.01         65.29         4.61 o                         
  -4   4   1        612.90        626.18        11.15 o                         
  -3   4   1         38.23         33.25         5.00 o                         
  -2   4   1          8.41          7.02         2.93 o                         
  -1   4   1          1.00         -2.14         4.19 o                         
   0   4   1       3937.55       4941.69        28.04 o                         
   1   4   1         94.28         67.73         7.79 o                         
   2   4   1         55.96         37.76         8.37 o                         
   3   4   1          5.36          7.51         4.12 o                         
   4   4   1        959.44        899.73        11.57 o                         
   5   4   1          1.16          9.78         5.30 o                         
   6   4   1         31.72         36.31        11.34 o                         
   7   4   1          2.49         -0.09        12.66 o                         
  -9   5   1          1.15          1.36         7.42 o                         
  -8   5   1        283.74        288.98        22.66 o                         
  -7   5   1         29.80         28.74         7.01 o                         
  -6   5   1         95.65         90.37         7.21 o                         
  -5   5   1        374.40        405.86         8.70 o                         
  -4   5   1          6.14          4.23         5.65 o                         
  -3   5   1         57.09         45.24         4.83 o                         
  -2   5   1        184.92        180.54         4.90 o                         
  -1   5   1         58.68         58.90         6.86 o                         
   0   5   1          3.00         -6.23         7.73 o                         
   1   5   1        364.60        395.27        12.38 o                         
   2   5   1        147.51        149.22        10.84 o                         
   3   5   1         33.69         15.83         5.00 o                         
   4   5   1        114.89        104.80         6.86 o                         
   5   5   1         52.89         48.34         7.94 o                         
   6   5   1         29.23         35.19        11.70 o                         
  -8   6   1         92.27         88.70        12.81 o                         
  -7   6   1        181.94        195.69        13.05 o                         
  -6   6   1          0.28         11.68         6.62 o                         
  -5   6   1          0.10         13.75         9.18 o                         
  -4   6   1        312.68        310.58        12.41 o                         
  -3   6   1         58.56         57.51         4.86 o                         
  -2   6   1        101.36        107.95         5.96 o                         
  -1   6   1          4.48         -4.16         7.04 o                         
   0   6   1        281.03        435.70        12.68 o                         
   1   6   1        173.54        181.44        11.54 o                         
   2   6   1         73.97         51.82        10.34 o                         
   3   6   1         73.97         64.93        11.73 o                         
   4   6   1         13.19         68.45        35.00 o                         
   5   6   1          9.64         17.85        12.02 o                         
   6   6   1         23.45         14.84         8.43 o                         
  -8   7   1          1.89         10.14        11.25 o                         
  -7   7   1        193.56        209.57        13.97 o                         
  -6   7   1        124.16        127.71         8.89 o                         
  -5   7   1        432.88        503.69        16.10 o                         
  -4   7   1        103.05        119.22        11.08 o                         
  -3   7   1         10.76          5.63         4.92 o                         
  -2   7   1        217.93        200.46         7.27 o                         
  -1   7   1        104.83         84.57         9.30 o                         
   0   7   1        394.49        496.09        14.47 o                         
   1   7   1        387.98        346.86        14.72 o                         
   2   7   1         40.28         40.58        11.83 o                         
   3   7   1        862.98        800.52        31.49 o                         
   4   7   1        164.41        142.26        14.32 o                         
   5   7   1         61.11         70.05        14.10 o                         
  -8   8   1         52.96         48.67        12.75 o                         
  -7   8   1          2.87          2.35         7.53 o                         
  -6   8   1          8.11         11.17        11.36 o                         
  -5   8   1        181.68        185.69        13.00 o                         
  -4   8   1        119.07        104.82        12.03 o                         
  -3   8   1         23.65         21.75        10.34 o                         
  -2   8   1        154.20        147.12         7.56 o                         
  -1   8   1        144.28        159.90         7.95 o                         
   0   8   1        355.45        381.76        15.25 o                         
   1   8   1        223.92        229.02        15.53 o                         
   2   8   1          2.37          4.49        12.55 o                         
   3   8   1         12.77          4.59        12.81 o                         
   4   8   1         29.25         46.84        13.04 o                         
   5   8   1          3.06         -3.65        13.95 o                         
  -8   9   1          0.76          2.26        10.96 o                         
  -7   9   1         11.90         -3.68         7.93 o                         
  -6   9   1         10.06         12.45        11.58 o                         
  -5   9   1        138.45        289.93        16.01 o                         
  -4   9   1         24.04         21.73        11.83 o                         
  -3   9   1        417.45        367.44        15.63 o                         
  -2   9   1          7.31         -0.43         6.94 o                         
  -1   9   1        798.42        829.85        14.61 o                         
   0   9   1         64.65         61.30        11.84 o                         
   1   9   1         91.60         82.98        13.27 o                         
   2   9   1          6.27          6.53        12.09 o                         
   3   9   1         87.70         61.94        13.03 o                         
   4   9   1          8.61         11.29        12.92 o                         
  -7  10   1         21.23         32.03        14.77 o                         
  -6  10   1         63.71         54.64        12.48 o                         
  -5  10   1          0.71         -1.21        12.41 o                         
  -4  10   1         44.91         36.76        12.14 o                         
  -3  10   1        122.49        111.01        12.48 o                         
  -2  10   1        227.33        208.61         9.74 o                         
  -1  10   1        298.17        282.65        23.06 o                         
   0  10   1          2.38         -1.73        11.44 o                         
   1  10   1        130.40        103.64        14.18 o                         
   2  10   1          5.29         -0.47        13.01 o                         
   3  10   1          0.32          4.45        13.63 o                         
  -7  11   1         16.40         13.28        13.93 o                         
  -6  11   1          1.53         -0.27        13.88 o                         
  -5  11   1         25.43         35.49        12.93 o                         
  -4  11   1          0.13         21.86        11.99 o                         
  -3  11   1          8.43         18.18        12.62 o                         
  -2  11   1         27.29         21.39         8.06 o                         
  -1  11   1         25.16         41.74         8.85 o                         
   0  11   1        116.07        133.13        10.15 o                         
   1  11   1          0.01          7.71        11.82 o                         
   2  11   1          5.24         15.79        13.76 o                         
  -6  12   1          2.74          2.96        13.24 o                         
  -5  12   1         49.68         62.05        13.97 o                         
  -4  12   1         38.88         47.70        13.83 o                         
  -3  12   1         38.80         57.15        13.29 o                         
  -2  12   1         29.74         28.21         9.40 o                         
  -1  12   1         35.08         50.00        17.81 o                         
   0  12   1         18.82         28.90        23.99 o                         
  -4  13   1          1.39         -7.61        14.47 o                         
  -3  13   1         89.38         89.98        15.57 o                         
  -2  13   1          0.99         -2.74        12.62 o                         
   1 -13   2          3.50         -7.16         8.32 o                         
   2 -13   2          1.85        -12.05        13.89 o                         
   3 -13   2          5.97         15.62        12.82 o                         
   4 -13   2          0.02         21.41        14.43 o                         
  -1 -12   2         13.88          6.43         9.17 o                         
   0 -12   2          0.09          4.35        17.79 o                         
   1 -12   2          6.23         -8.21         8.21 o                         
   2 -12   2          0.00        -11.55        11.55 o                         
   3 -12   2          9.43         -4.29        11.75 o                         
   4 -12   2          2.70         26.51        13.14 o                         
   5 -12   2          4.71         21.67        14.60 o                         
   6 -12   2         26.13         54.60        14.69 o                         
  -2 -11   2         37.85         18.55        14.69 o                         
  -1 -11   2          0.72          1.92         8.68 o                         
   0 -11   2         77.49         88.54         9.84 o                         
   1 -11   2          4.05          3.64         7.94 o                         
   2 -11   2         67.45         61.52         8.10 o                         
   3 -11   2         78.85         76.25        12.60 o                         
   4 -11   2         44.24         61.98        14.31 o                         
   5 -11   2         97.37         83.24        12.98 o                         
   6 -11   2          1.31        -13.25        13.25 o                         
   7 -11   2         11.28          9.69        13.62 o                         
  -3 -10   2         17.88         26.71        15.89 o                         
  -2 -10   2         51.59         34.97        14.31 o                         
  -1 -10   2         21.36         20.92         8.05 o                         
   0 -10   2         68.09         52.96         9.20 o                         
   1 -10   2          0.76         -7.78         7.95 o                         
   2 -10   2         12.84          3.01         7.61 o                         
   3 -10   2        269.70        269.60        15.45 o                         
   4 -10   2          1.04         -0.14        14.80 o                         
   5 -10   2         83.31        119.19        13.98 o                         
   6 -10   2         19.14          0.30        10.67 o                         
   7 -10   2         15.24          9.78         8.25 o                         
  -4  -9   2          0.89          4.69         7.92 o                         
  -3  -9   2         23.94         19.81        13.94 o                         
  -2  -9   2         17.83         -3.85        13.26 o                         
  -1  -9   2          1.40         -7.76         7.76 o                         
   0  -9   2        137.65        204.01        41.62 o                         
   1  -9   2        157.40        131.15         8.69 o                         
   2  -9   2       1316.80       1280.66        53.52 o                         
   3  -9   2        584.59        594.53        18.15 o                         
   4  -9   2        250.55        314.95        16.25 o                         
   5  -9   2         76.66         76.83        11.70 o                         
   6  -9   2          2.40          5.71        10.86 o                         
   7  -9   2          0.00          0.90         9.82 o                         
   8  -9   2          0.30          0.91        12.84 o                         
  -5  -8   2         22.45         32.67         8.17 o                         
  -4  -8   2         29.15         15.65        10.68 o                         
  -3  -8   2         60.07         44.05        13.52 o                         
  -2  -8   2          8.47        -12.75        12.75 o                         
  -1  -8   2         49.06         40.66         7.73 o                         
   0  -8   2         54.87         49.38         7.33 o                         
   1  -8   2        896.27        895.55        59.28 o                         
   2  -8   2        413.78        400.86         9.59 o                         
   3  -8   2        286.14        275.44        13.74 o                         
   4  -8   2        157.25        151.62        12.96 o                         
   5  -8   2        164.74        145.56        12.70 o                         
   6  -8   2          2.98        -11.08        11.08 o                         
   7  -8   2          0.25         -6.62        16.77 o                         
   8  -8   2          0.94          6.97        12.40 o                         
  -6  -7   2         15.04          5.48         9.30 o                         
  -5  -7   2          2.79         -1.61         6.59 o                         
  -4  -7   2         20.31          7.94         8.44 o                         
  -3  -7   2         22.06          3.23        12.47 o                         
  -2  -7   2         19.52         14.59        10.65 o                         
  -1  -7   2         71.34         92.14        12.03 o                         
   0  -7   2        326.61        446.13        16.40 o                         
   1  -7   2         65.82         64.43         6.33 o                         
   2  -7   2        410.53        399.90         8.73 o                         
   3  -7   2          3.37          8.07         5.29 o                         
   4  -7   2         71.68         64.35        10.48 o                         
   5  -7   2         61.63         58.12        10.52 o                         
   6  -7   2         68.81         88.39        14.78 o                         
   7  -7   2         31.04         30.39         7.95 o                         
   8  -7   2         32.40         27.61        11.79 o                         
  -6  -6   2         26.20         18.21        11.97 o                         
  -5  -6   2         72.47         62.67        10.75 o                         
  -4  -6   2        145.34        116.25        14.34 o                         
  -3  -6   2          7.00          1.13         5.76 o                         
  -2  -6   2          3.05         -5.57        10.10 o                         
  -1  -6   2        410.83        424.17        13.87 o                         
   0  -6   2        870.14       1116.95        56.91 o                         
   1  -6   2         60.38         63.63         5.96 o                         
   2  -6   2       1358.86       1406.62        12.62 o                         
   3  -6   2          1.02         -3.89         4.32 o                         
   4  -6   2        502.51        501.56        14.41 o                         
   5  -6   2         10.77         13.62         9.39 o                         
   6  -6   2         92.79         98.25         7.71 o                         
   7  -6   2         20.78         29.80         7.64 o                         
   8  -6   2          5.52          3.60        12.07 o                         
  -7  -5   2          8.86         38.87        19.26 o                         
  -6  -5   2         10.63          9.31        10.53 o                         
  -5  -5   2        218.40        249.08         7.89 o                         
  -4  -5   2        303.62        288.88         7.08 o                         
  -3  -5   2        390.61        412.42        15.85 o                         
  -2  -5   2       3587.11       3511.67        30.76 o                         
  -1  -5   2        108.30        116.62         9.51 o                         
   0  -5   2       2560.52       3447.15        95.62 o                         
   1  -5   2          0.05         -3.02         4.34 o                         
   2  -5   2          0.04          0.48         4.22 o                         
   3  -5   2       4560.82       4468.43        31.82 o                         
   4  -5   2       1834.40       1900.05        22.77 o                         
   5  -5   2        210.80        199.36         8.82 o                         
   6  -5   2        190.90        193.93         8.32 o                         
   7  -5   2         63.85         55.32         7.64 o                         
   8  -5   2         59.80         53.70        11.76 o                         
  -7  -4   2         15.46          7.68         6.89 o                         
  -6  -4   2        296.44        329.56        10.12 o                         
  -5  -4   2         99.45        103.41         6.32 o                         
  -4  -4   2       1520.97       1540.75        28.78 o                         
  -3  -4   2          1.32          0.96         5.99 o                         
  -2  -4   2        121.20        146.74         9.15 o                         
  -1  -4   2         97.47        107.23         8.02 o                         
   0  -4   2         23.10         19.78         4.20 o                         
   1  -4   2       5290.34       5536.24        31.26 o                         
   2  -4   2       2796.64       2989.67        13.95 o                         
   3  -4   2        361.63        314.17        10.33 o                         
   4  -4   2       1203.72       1290.26        20.02 o                         
   5  -4   2        209.87        173.01         5.82 o                         
   6  -4   2          8.67         14.24         5.21 o                         
   7  -4   2         31.44         31.19         5.81 o                         
   8  -4   2         17.44         30.73        13.46 o                         
  -7  -3   2         26.89         29.31         7.18 o                         
  -6  -3   2        109.30        103.21        12.12 o                         
  -5  -3   2        306.20        334.42        12.09 o                         
  -4  -3   2        904.49        949.90         9.17 o                         
  -3  -3   2         22.27         16.30         3.80 o                         
  -2  -3   2         82.54         72.88         3.88 o                         
  -1  -3   2         52.71         35.74         6.69 o                         
   0  -3   2        475.70        636.44        11.21 o                         
   1  -3   2      21405.06      23119.26       124.00 o                         
   2  -3   2         95.03         66.81         6.88 o                         
   3  -3   2       7668.07       7154.66        34.83 o                         
   4  -3   2          5.60          5.69         3.52 o                         
   5  -3   2        947.34        892.14         9.21 o                         
   6  -3   2        251.96        255.84         8.93 o                         
   7  -3   2        294.07        290.17         7.57 o                         
   8  -3   2          0.13          9.94         7.00 o                         
  -8  -2   2          3.00          9.20         8.10 o                         
  -7  -2   2         91.85         81.54        10.02 o                         
  -6  -2   2          3.59          2.85         6.83 o                         
  -5  -2   2        269.60        249.65         6.40 o                         
  -4  -2   2          3.52         -1.25         4.13 o                         
  -3  -2   2       1825.78       1869.11        36.03 o                         
  -2  -2   2         27.23         36.21         2.73 o                         
  -1  -2   2       2560.08       2699.10        18.07 o                         
   0  -2   2       3247.55       4098.33        42.35 o                         
   1  -2   2       2319.91       2467.87        15.46 o                         
   2  -2   2        527.95        593.02        12.75 o                         
   3  -2   2        360.87        362.04         4.05 o                         
   4  -2   2         27.81         23.74         2.45 o                         
   5  -2   2          6.13          6.30         3.71 o                         
   6  -2   2          2.30          8.82         4.44 o                         
   7  -2   2        125.27        133.92         7.95 o                         
   8  -2   2         14.29          8.43         7.24 o                         
  -8  -1   2        107.68        130.78         8.93 o                         
  -7  -1   2        132.62        133.63         8.53 o                         
  -6  -1   2          0.75          4.04         6.90 o                         
  -5  -1   2        142.78        147.33        22.78 o                         
  -4  -1   2        164.61        174.45         5.23 o                         
  -3  -1   2       1255.74       1271.82        22.49 o                         
  -2  -1   2        910.03        880.82        10.70 o                         
  -1  -1   2       1567.59       1447.60        15.43 o                         
   0  -1   2         11.50         25.58         3.45 o                         
   1  -1   2         37.89         31.39         2.81 o                         
   2  -1   2      18870.07      18307.99        88.75 o                         
   3  -1   2        647.28        677.65        11.83 o                         
   4  -1   2        586.14        597.07         6.46 o                         
   5  -1   2       1523.58       1557.89        13.32 o                         
   6  -1   2         18.29         17.32         5.16 o                         
   7  -1   2        128.01        129.78         8.08 o                         
   8  -1   2         12.26         -2.52        13.39 o                         
  -8   0   2         49.36         59.35         8.45 o                         
  -7   0   2        131.73        156.73         8.00 o                         
  -6   0   2          1.41         -4.00         9.29 o                         
  -5   0   2        161.28        220.28        23.49 o                         
  -4   0   2         89.14         88.77         4.55 o                         
  -3   0   2        273.07        323.96         3.04 o                         
  -2   0   2       1921.93       1774.70        16.10 o                         
  -1   0   2       2526.45       2495.96         7.83 o                         
   1   0   2        782.19        798.17         5.82 o                         
   2   0   2         85.48         83.68         3.85 o                         
   3   0   2       1255.44       1232.99        15.78 o                         
   4   0   2        509.38        525.86        10.54 o                         
   5   0   2          2.84         21.63         5.81 o                         
   6   0   2        123.78        104.92        15.61 o                         
   7   0   2          0.82          4.13         6.92 o                         
   8   0   2          0.31         17.24        13.16 o                         
  -8   1   2         30.97         25.99        15.28 o                         
  -7   1   2        204.22        186.98         9.12 o                         
  -6   1   2        473.60        471.58        23.91 o                         
  -5   1   2        332.32        326.53         6.44 o                         
  -4   1   2       2696.63       2513.42        32.49 o                         
  -3   1   2        645.92        562.38         5.25 o                         
  -2   1   2        641.23        590.10        15.08 o                         
  -1   1   2       2212.79       2158.00         8.24 o                         
   0   1   2         10.85         19.42         2.92 o                         
   1   1   2       3641.03       3644.54        18.31 o                         
   2   1   2       5729.78       5424.93        41.36 o                         
   3   1   2          4.81          8.29         2.85 o                         
   4   1   2        717.12        689.33         8.31 o                         
   5   1   2         28.88         48.78         5.39 o                         
   6   1   2         19.72         26.38         6.12 o                         
   7   1   2          0.81         -5.56        11.66 o                         
   8   1   2        107.03        116.98        15.62 o                         
  -9   2   2        201.53        187.52        13.44 o                         
  -8   2   2         27.89         29.69         9.63 o                         
  -7   2   2         93.94         89.15         8.26 o                         
  -6   2   2        353.38        369.08         7.78 o                         
  -5   2   2        229.88        198.45        11.06 o                         
  -4   2   2         39.41         31.23         3.13 o                         
  -3   2   2          9.36          3.04         2.40 o                         
  -2   2   2         36.25         39.90         2.81 o                         
  -1   2   2       3707.69       3910.07        12.28 o                         
   0   2   2       3547.19       4163.09        14.19 o                         
   1   2   2       1088.78        921.07        11.77 o                         
   2   2   2       1738.27       1752.36        21.98 o                         
   3   2   2        126.17         88.39         4.27 o                         
   4   2   2        202.17        192.60        11.75 o                         
   5   2   2        245.74        337.30        36.10 o                         
   6   2   2         18.75         23.20        10.99 o                         
   7   2   2         52.26         45.45        11.53 o                         
  -9   3   2          0.28         15.91        10.51 o                         
  -8   3   2         46.54         59.33        10.08 o                         
  -7   3   2         14.36         25.08         7.25 o                         
  -6   3   2       1531.49       1601.66        42.79 o                         
  -5   3   2         35.16         39.47         3.68 o                         
  -4   3   2        350.01        345.26         4.78 o                         
  -3   3   2         40.90         30.37         3.33 o                         
  -2   3   2        367.98        415.12        11.56 o                         
  -1   3   2       1175.84       1183.32         8.59 o                         
   0   3   2        389.86        439.87         6.43 o                         
   1   3   2         17.33         26.71         3.76 o                         
   2   3   2        222.38        246.95         5.06 o                         
   3   3   2         47.12         38.13         4.57 o                         
   4   3   2          0.03         -2.37         4.84 o                         
   5   3   2          0.00         24.13         8.32 o                         
   6   3   2         51.99         50.83        12.64 o                         
   7   3   2          0.11         -0.74        12.59 o                         
  -9   4   2          0.16          5.46         9.75 o                         
  -8   4   2          0.04          3.15         7.17 o                         
  -7   4   2         76.35         76.79         7.65 o                         
  -6   4   2         24.90         20.91         6.48 o                         
  -5   4   2       1349.62       1335.86        10.04 o                         
  -4   4   2        106.71         92.62         4.68 o                         
  -3   4   2        456.55        477.36         6.19 o                         
  -2   4   2        184.55        168.98         4.14 o                         
  -1   4   2        668.64        707.92         8.06 o                         
   0   4   2        624.64        780.31         8.67 o                         
   1   4   2        101.79        114.34         5.13 o                         
   2   4   2       2969.67       3174.83        28.06 o                         
   3   4   2          0.12         -0.54         4.13 o                         
   4   4   2        218.39        222.83         8.03 o                         
   5   4   2        230.51        233.14         9.80 o                         
   6   4   2        130.51        147.85        13.51 o                         
   7   4   2          7.30         25.98        12.05 o                         
  -9   5   2         31.21         63.94        12.77 o                         
  -8   5   2          7.48         15.94        11.45 o                         
  -7   5   2         53.47         63.09        13.43 o                         
  -6   5   2         14.43          8.96         4.89 o                         
  -5   5   2          9.66         10.92         4.73 o                         
  -4   5   2          0.03         -4.94         5.45 o                         
  -3   5   2         69.84         66.56         5.82 o                         
  -2   5   2         81.47         70.46         4.33 o                         
  -1   5   2        155.30        176.53         6.18 o                         
   0   5   2          6.75          2.68         5.21 o                         
   1   5   2         58.96         52.31         8.83 o                         
   2   5   2        283.87        271.34        12.68 o                         
   3   5   2        178.88        169.08         9.32 o                         
   4   5   2          4.33          3.58        10.86 o                         
   5   5   2          4.42         10.37         9.28 o                         
   6   5   2         51.99         40.54        11.87 o                         
  -9   6   2          2.94          8.39        11.71 o                         
  -8   6   2         15.93         23.31        11.59 o                         
  -7   6   2          9.70          8.23        10.79 o                         
  -6   6   2         54.35         41.10         6.82 o                         
  -5   6   2         43.47         44.41         7.20 o                         
  -4   6   2        313.62        308.44         9.03 o                         
  -3   6   2       1673.25       1689.77        22.60 o                         
  -2   6   2        139.39        142.61         5.42 o                         
  -1   6   2        118.48        131.58         6.54 o                         
   0   6   2         70.00         79.66         8.90 o                         
   1   6   2        684.32        698.90        16.57 o                         
   2   6   2        383.13        351.02        14.14 o                         
   3   6   2         23.61         36.63         5.95 o                         
   4   6   2         90.62         80.26        12.82 o                         
   5   6   2         11.98         18.43        13.02 o                         
   6   6   2          3.27          0.45         8.05 o                         
  -8   7   2         16.87          8.65        11.81 o                         
  -7   7   2        235.23        241.50        13.85 o                         
  -6   7   2         37.70         31.50         7.40 o                         
  -5   7   2        256.70        312.19        13.41 o                         
  -4   7   2          3.91          3.27         8.90 o                         
  -3   7   2         45.91         44.19         4.70 o                         
  -2   7   2         29.67         23.79         5.65 o                         
  -1   7   2        250.37        275.40        11.77 o                         
   0   7   2          4.55          0.95         8.53 o                         
   1   7   2         15.42         15.61        10.49 o                         
   2   7   2        136.47        123.38        13.04 o                         
   3   7   2        181.71        176.21        14.44 o                         
   4   7   2          0.35         -3.57        12.10 o                         
   5   7   2         22.49         33.42        13.59 o                         
  -8   8   2         12.06         -0.32        12.24 o                         
  -7   8   2         40.41         21.89        11.29 o                         
  -6   8   2         10.51         28.12        11.44 o                         
  -5   8   2        209.84        252.15        14.88 o                         
  -4   8   2         27.24         30.96        10.21 o                         
  -3   8   2        244.63        226.31        13.26 o                         
  -2   8   2         72.33         73.77         7.29 o                         
  -1   8   2        423.60        397.43        14.14 o                         
   0   8   2        487.58        590.39        18.00 o                         
   1   8   2        212.83        216.78        14.62 o                         
   2   8   2         95.61         97.85        13.55 o                         
   3   8   2        204.82        183.21        15.01 o                         
   4   8   2         19.93         30.80        13.23 o                         
  -8   9   2          1.78          0.71        11.97 o                         
  -7   9   2         64.01         48.95         8.38 o                         
  -6   9   2        193.19        208.57        15.29 o                         
  -5   9   2        293.53        338.25        15.91 o                         
  -4   9   2         79.65        100.16        12.67 o                         
  -3   9   2        753.59        691.59        19.20 o                         
  -2   9   2         79.93         79.09        13.27 o                         
  -1   9   2          0.23         -7.29         9.93 o                         
   0   9   2         64.13         68.48        12.87 o                         
   1   9   2        196.22        225.29        15.42 o                         
   2   9   2          2.19         -0.40        12.26 o                         
   3   9   2         34.16         43.01        13.14 o                         
   4   9   2         16.15         15.23        13.91 o                         
  -7  10   2          5.46          2.98         8.27 o                         
  -6  10   2         95.75         92.74        13.18 o                         
  -5  10   2         14.40         36.21        11.86 o                         
  -4  10   2          0.42         -7.91        11.40 o                         
  -3  10   2         33.25         33.10        12.87 o                         
  -2  10   2        329.14        305.20        10.94 o                         
  -1  10   2          8.73          7.72        17.78 o                         
   0  10   2          0.01          2.21        11.98 o                         
   1  10   2          0.36        -11.56        11.56 o                         
   2  10   2         48.75         47.11        14.41 o                         
   3  10   2          5.02          7.07        13.24 o                         
  -7  11   2          0.49         39.33        13.07 o                         
  -6  11   2        109.68        112.29        14.70 o                         
  -5  11   2          8.08         20.09        13.11 o                         
  -4  11   2        127.66        117.56        14.09 o                         
  -3  11   2          4.61          9.38        12.81 o                         
  -2  11   2         10.21         12.03         7.88 o                         
  -1  11   2         55.42         59.69         8.98 o                         
   0  11   2          1.82        -10.93        10.93 o                         
   1  11   2        132.32        113.96        15.53 o                         
   2  11   2         36.14         18.16        13.59 o                         
  -6  12   2          0.11         11.01        14.71 o                         
  -5  12   2        110.98        141.18        16.79 o                         
  -4  12   2         17.63         42.29        13.80 o                         
  -3  12   2         62.49         72.03        14.88 o                         
  -2  12   2         14.09          7.03        11.46 o                         
  -1  12   2          3.70         12.49         8.06 o                         
   0  12   2          0.18         27.93        14.09 o                         
  -3  13   2         26.33         32.35        14.77 o                         
   1 -13   3          0.56         -8.68         8.68 o                         
   2 -13   3          2.75          3.35        14.36 o                         
   3 -13   3          3.08        -12.24        12.24 o                         
   4 -13   3          4.03         15.37        12.23 o                         
  -1 -12   3          3.08         -8.91        14.44 o                         
   0 -12   3          8.08          6.77         8.31 o                         
   1 -12   3         11.07          5.55         8.51 o                         
   2 -12   3          6.07         -8.45         8.45 o                         
   3 -12   3         22.11         34.56        11.96 o                         
   4 -12   3         41.43         48.13        13.45 o                         
   5 -12   3         36.91         41.87        12.40 o                         
   6 -12   3          3.94          6.19        13.81 o                         
  -2 -11   3         21.87         14.75        13.91 o                         
  -1 -11   3          0.52         -9.47        15.26 o                         
   0 -11   3         41.54         45.74         8.66 o                         
   1 -11   3         29.67         18.28         8.05 o                         
   2 -11   3         29.51         15.48         9.71 o                         
   3 -11   3         14.00         23.88        11.36 o                         
   4 -11   3         88.39         95.94        14.48 o                         
   5 -11   3         30.70         18.28        11.76 o                         
   6 -11   3          3.26         -4.17        11.46 o                         
  -3 -10   3        110.94        117.00        16.76 o                         
  -2 -10   3          5.78          4.00        13.19 o                         
  -1 -10   3         95.68         92.39         8.67 o                         
   0 -10   3        128.20        108.06         9.25 o                         
   1 -10   3        127.45        113.75        12.26 o                         
   2 -10   3        108.84        100.21         8.51 o                         
   3 -10   3         78.87         59.42        12.35 o                         
   4 -10   3         45.78         48.36        12.62 o                         
   5 -10   3          4.64         15.67        12.84 o                         
   6 -10   3          0.53        -10.98        10.98 o                         
   7 -10   3         38.58         27.16         9.06 o                         
  -4  -9   3         33.32         23.80         7.75 o                         
  -3  -9   3         35.88         23.66        13.87 o                         
  -2  -9   3         16.38        -12.25        12.25 o                         
  -1  -9   3         11.25         -4.95         7.39 o                         
   0  -9   3         11.46          3.26        18.54 o                         
   1  -9   3        118.56        110.30         8.32 o                         
   2  -9   3         38.34         37.04         7.50 o                         
   3  -9   3        306.90        266.40        14.64 o                         
   4  -9   3          0.26          1.31        11.72 o                         
   5  -9   3         19.28         10.37        11.36 o                         
   6  -9   3         15.19         -2.90        12.18 o                         
   7  -9   3         30.06         17.82         8.47 o                         
  -5  -8   3         21.45         46.95        12.95 o                         
  -4  -8   3        111.05        100.81         8.57 o                         
  -3  -8   3         13.04          9.15        12.53 o                         
  -2  -8   3         94.86         71.44         8.29 o                         
  -1  -8   3        335.85        331.93         9.99 o                         
   0  -8   3          0.27          0.48         6.09 o                         
   1  -8   3        196.24        166.17         8.59 o                         
   2  -8   3         36.85         34.03         6.61 o                         
   3  -8   3        202.04        211.86        12.63 o                         
   4  -8   3        407.03        415.59        16.09 o                         
   5  -8   3        430.81        506.33        18.08 o                         
   6  -8   3          9.93          5.35         7.59 o                         
   7  -8   3         48.41         44.34        12.74 o                         
   8  -8   3         20.81         14.04         8.66 o                         
  -6  -7   3          7.05         10.02         8.21 o                         
  -5  -7   3          0.08         11.53         6.56 o                         
  -4  -7   3         79.37         72.08         6.71 o                         
  -3  -7   3         17.11          7.61        12.99 o                         
  -2  -7   3          3.26         -4.49        11.03 o                         
  -1  -7   3        109.70        118.96         7.91 o                         
   0  -7   3        678.22        796.57        31.28 o                         
   1  -7   3         49.14         43.90         5.94 o                         
   2  -7   3        168.48        152.11         7.16 o                         
   3  -7   3        414.51        425.07         8.41 o                         
   4  -7   3        205.50        216.63        12.79 o                         
   5  -7   3       1057.78       1095.18        21.49 o                         
   6  -7   3         89.18        101.24         8.52 o                         
   7  -7   3        142.43        131.84         9.13 o                         
   8  -7   3         62.98         69.28        12.50 o                         
  -6  -6   3         44.73         44.96         8.20 o                         
  -5  -6   3         34.79         31.24        11.32 o                         
  -4  -6   3        243.54        256.70         7.61 o                         
  -3  -6   3        154.72        151.05        13.35 o                         
  -2  -6   3       1425.86       1532.13        24.71 o                         
  -1  -6   3         12.49         13.20         5.58 o                         
   0  -6   3       1052.27       1391.61        16.37 o                         
   1  -6   3         13.95         12.54         5.18 o                         
   2  -6   3        518.17        458.01         8.45 o                         
   3  -6   3       2257.28       2269.24        24.90 o                         
   4  -6   3        471.70        506.92        14.61 o                         
   5  -6   3        564.44        544.65        10.41 o                         
   6  -6   3         82.86         93.83        13.43 o                         
   7  -6   3         82.25         65.86         8.21 o                         
   8  -6   3          4.30         -2.30        11.39 o                         
  -7  -5   3        141.68        142.95        14.61 o                         
  -6  -5   3        157.47        130.59         8.23 o                         
  -5  -5   3       1141.92       1244.44        16.19 o                         
  -4  -5   3         89.40         81.29         5.65 o                         
  -3  -5   3       2589.35       2519.27       128.37 o                         
  -2  -5   3          3.15         -0.36         8.95 o                         
  -1  -5   3       3605.66       3906.42        88.22 o                         
   0  -5   3         22.79         22.37         4.80 o                         
   1  -5   3        580.44        610.47         8.53 o                         
   2  -5   3       1540.10       1601.86        41.55 o                         
   3  -5   3       2604.41       2579.45        25.05 o                         
   4  -5   3        261.72        261.30        11.60 o                         
   5  -5   3         26.86         26.53         6.22 o                         
   6  -5   3         15.70         11.08         6.80 o                         
   7  -5   3          9.80          2.23         7.44 o                         
   8  -5   3          8.58         13.84        10.14 o                         
  -7  -4   3         16.70          8.59         7.38 o                         
  -6  -4   3        209.08        211.16        17.90 o                         
  -5  -4   3        208.44        223.86        10.03 o                         
  -4  -4   3        101.74        116.44         5.52 o                         
  -3  -4   3        279.20        245.89        25.07 o                         
  -2  -4   3        389.37        445.49        12.62 o                         
  -1  -4   3          5.62          4.99         3.95 o                         
   0  -4   3        132.17        128.78         5.12 o                         
   1  -4   3        799.65        838.02         8.68 o                         
   2  -4   3          1.71         -0.96         6.74 o                         
   3  -4   3        401.10        394.05        11.37 o                         
   4  -4   3         43.29         34.70         4.17 o                         
   5  -4   3        595.75        562.18         8.14 o                         
   6  -4   3          0.39          3.07         5.52 o                         
   7  -4   3         43.66         35.43         6.21 o                         
   8  -4   3         40.42         47.94         8.75 o                         
  -8  -3   3         92.05         95.44         9.70 o                         
  -7  -3   3        170.59        188.42         9.86 o                         
  -6  -3   3        330.40        329.20        19.25 o                         
  -5  -3   3        690.50        760.81        35.28 o                         
  -4  -3   3         39.09         43.80         8.34 o                         
  -3  -3   3        260.25        234.03         4.01 o                         
  -2  -3   3        434.09        367.27        12.54 o                         
  -1  -3   3          1.69         13.79         6.14 o                         
   0  -3   3         26.88         51.68         4.05 o                         
   1  -3   3       2299.90       2101.13        11.26 o                         
   2  -3   3       3763.69       3731.60        24.92 o                         
   3  -3   3        738.98        612.04        13.53 o                         
   4  -3   3       1014.54        810.69        79.10 o                         
   5  -3   3        560.99        568.60         6.70 o                         
   6  -3   3         23.64         25.77         4.74 o                         
   7  -3   3          6.47         15.24         5.68 o                         
   8  -3   3          0.03          8.35         6.91 o                         
  -8  -2   3          3.59         -3.17         8.16 o                         
  -7  -2   3          4.91          4.49         6.96 o                         
  -6  -2   3        406.20        451.23        22.61 o                         
  -5  -2   3        240.68        240.55         6.10 o                         
  -4  -2   3        915.20        988.81         8.79 o                         
  -3  -2   3        478.75        511.93         7.33 o                         
  -2  -2   3         52.14         48.32         2.59 o                         
  -1  -2   3          2.59          1.46         1.90 o                         
   0  -2   3        173.71        197.87         5.51 o                         
   1  -2   3      10818.29      11385.09        33.80 o                         
   2  -2   3       1438.82       1531.08        17.01 o                         
   3  -2   3          3.07         -0.75         2.79 o                         
   4  -2   3       4048.63       3814.68       101.01 o                         
   5  -2   3        572.16        552.53         6.53 o                         
   6  -2   3        864.50        924.41        14.30 o                         
   7  -2   3         78.91         79.25         7.53 o                         
   8  -2   3         76.76         76.36        14.28 o                         
  -8  -1   3         90.88         94.46         9.02 o                         
  -7  -1   3          3.41         14.79         7.48 o                         
  -6  -1   3        160.26        143.40        11.20 o                         
  -5  -1   3        365.42        371.95        37.97 o                         
  -4  -1   3        786.46        780.88        17.48 o                         
  -3  -1   3        143.89        158.47         3.29 o                         
  -2  -1   3       7808.80       7377.80        24.93 o                         
  -1  -1   3        426.01        340.59         4.85 o                         
   0  -1   3         57.68         71.51         3.19 o                         
   1  -1   3       7649.66       7516.66       117.68 o                         
   2  -1   3       4073.50       3993.37        28.61 o                         
   3  -1   3       1263.59       1187.03         7.85 o                         
   4  -1   3       3754.54       3629.59        22.33 o                         
   5  -1   3        607.93        608.88        22.43 o                         
   6  -1   3        893.37        828.63        14.42 o                         
   7  -1   3         43.42         30.76        12.75 o                         
   8  -1   3          0.97          7.49        12.24 o                         
  -8   0   3         30.16         58.89        13.59 o                         
  -7   0   3         41.18         45.56        11.64 o                         
  -6   0   3          4.18          3.73         6.30 o                         
  -5   0   3        219.67        222.07         7.19 o                         
  -4   0   3         78.68         58.47         6.03 o                         
  -3   0   3        279.47        265.42         4.23 o                         
  -2   0   3        203.14        199.45         4.07 o                         
  -1   0   3       1187.08       1154.89        32.01 o                         
   0   0   3       1770.82       2376.20        82.21 o                         
   1   0   3         42.00         35.86         3.21 o                         
   2   0   3        577.15        551.98         4.57 o                         
   3   0   3        753.57        773.92         8.94 o                         
   4   0   3         37.92         59.15        12.10 o                         
   5   0   3        320.37        343.53        14.87 o                         
   6   0   3         43.66         36.56         6.68 o                         
   7   0   3         31.85         32.54        11.50 o                         
   8   0   3         41.00         19.50        13.56 o                         
  -8   1   3          8.00          5.76         7.66 o                         
  -7   1   3        232.49        210.38         8.86 o                         
  -6   1   3        189.81        193.64        10.44 o                         
  -5   1   3        615.11        634.20         9.47 o                         
  -4   1   3       3838.66       3803.02        45.01 o                         
  -3   1   3        127.78        138.44         2.78 o                         
  -2   1   3       2789.75       2734.93        39.95 o                         
  -1   1   3         29.83         24.33         2.67 o                         
   0   1   3      15095.99      18153.02        91.74 o                         
   1   1   3        428.01        413.26         4.88 o                         
   2   1   3        487.05        481.53        15.58 o                         
   3   1   3         16.43          8.51         2.88 o                         
   4   1   3         15.42         12.37         3.18 o                         
   5   1   3          0.07          9.29         3.67 o                         
   6   1   3          9.40         13.84        12.06 o                         
   7   1   3          6.09         14.79        11.94 o                         
   8   1   3          0.36        -12.48        12.48 o                         
  -9   2   3          8.24         41.73        11.37 o                         
  -8   2   3          4.70         18.98         9.69 o                         
  -7   2   3        209.66        199.24        11.93 o                         
  -6   2   3          6.15          9.53         6.88 o                         
  -5   2   3          4.97          8.49         4.01 o                         
  -4   2   3        334.25        285.55         4.22 o                         
  -3   2   3        209.45        207.18         7.40 o                         
  -2   2   3        255.66        257.85         4.81 o                         
  -1   2   3       2037.63       2050.58        24.18 o                         
   0   2   3         17.38         15.50         3.83 o                         
   1   2   3       4166.05       4076.29        14.41 o                         
   2   2   3        481.05        464.94         7.56 o                         
   3   2   3       3643.58       3381.94        44.21 o                         
   4   2   3        589.97        594.37        30.34 o                         
   5   2   3        190.39        202.57        14.40 o                         
   6   2   3         29.27         48.00        12.49 o                         
   7   2   3          1.06         16.70        11.83 o                         
  -9   3   3         40.46         45.55        11.67 o                         
  -8   3   3          7.72          7.95         9.53 o                         
  -7   3   3        375.18        386.21        10.16 o                         
  -6   3   3        407.70        447.14        14.82 o                         
  -5   3   3       1148.82       1156.05        11.62 o                         
  -4   3   3       1130.82       1171.65        11.02 o                         
  -3   3   3         96.12         84.45         5.14 o                         
  -2   3   3          0.28          0.32         3.16 o                         
  -1   3   3       3510.32       3485.20        41.27 o                         
   0   3   3       4494.85       5071.73        37.74 o                         
   1   3   3        363.05        379.10         6.26 o                         
   2   3   3        103.67         99.06         5.01 o                         
   3   3   3        150.13        157.37        10.82 o                         
   4   3   3       1061.49        961.39        42.74 o                         
   5   3   3        605.32        594.89        12.09 o                         
   6   3   3        183.35        158.47        13.62 o                         
   7   3   3          4.43         16.54        12.66 o                         
  -9   4   3          2.18         15.90        10.78 o                         
  -8   4   3          0.10          5.39         7.15 o                         
  -7   4   3          0.06         -7.02         7.05 o                         
  -6   4   3         52.83         52.08         7.91 o                         
  -5   4   3         43.97         65.28         4.24 o                         
  -4   4   3        557.33        561.65         8.68 o                         
  -3   4   3        159.06        131.75         7.78 o                         
  -2   4   3        382.41        356.23         6.29 o                         
  -1   4   3        813.44        877.11         9.01 o                         
   0   4   3         16.93         15.62         4.52 o                         
   1   4   3        232.02        213.34         6.06 o                         
   2   4   3         76.64         59.25         4.03 o                         
   3   4   3          6.84         -0.07         4.06 o                         
   4   4   3        130.28        121.82        11.77 o                         
   5   4   3          1.21         13.89        10.68 o                         
   6   4   3        123.92        111.02        13.19 o                         
  -9   5   3         32.91         31.07         9.81 o                         
  -8   5   3         74.86         68.08         9.30 o                         
  -7   5   3        356.40        354.14        22.03 o                         
  -6   5   3          0.99         -0.36         5.38 o                         
  -5   5   3        261.86        242.77         6.37 o                         
  -4   5   3         19.19         20.92         6.16 o                         
  -3   5   3         68.76         60.11         3.80 o                         
  -2   5   3        723.28        716.47         9.05 o                         
  -1   5   3          0.01         -1.56         4.88 o                         
   0   5   3       1935.06       2235.07        15.32 o                         
   1   5   3         98.32        110.84         6.18 o                         
   2   5   3        400.24        369.00        13.69 o                         
   3   5   3         55.58         64.03        10.70 o                         
   4   5   3        252.34        277.16        14.74 o                         
   5   5   3          0.10         23.29        11.31 o                         
   6   5   3         16.35          3.73        11.72 o                         
  -9   6   3         59.71         67.97        13.03 o                         
  -8   6   3        106.79        141.94        13.36 o                         
  -7   6   3         65.94         63.15        11.46 o                         
  -6   6   3        528.26        692.65        57.41 o                         
  -5   6   3        399.44        417.10         7.82 o                         
  -4   6   3        191.52        185.90         7.89 o                         
  -3   6   3         32.88         22.60         4.15 o                         
  -2   6   3         20.05         22.05         5.22 o                         
  -1   6   3        768.59        747.08        16.19 o                         
   0   6   3        432.13        545.34        17.91 o                         
   1   6   3        483.03        462.25        14.44 o                         
   2   6   3        123.37        110.91        12.84 o                         
   3   6   3        154.68        153.15        13.61 o                         
   4   6   3          1.28        -11.65        12.13 o                         
   5   6   3         19.42         -6.85        11.99 o                         
   6   6   3          1.42         -6.78         8.74 o                         
  -8   7   3          1.60         -5.32        11.95 o                         
  -7   7   3         22.99         31.20        11.30 o                         
  -6   7   3          0.05          3.98         6.63 o                         
  -5   7   3         49.62         47.41         7.78 o                         
  -4   7   3        833.49        837.36        13.26 o                         
  -3   7   3         72.39         66.69         4.92 o                         
  -2   7   3        575.41        618.18        10.64 o                         
  -1   7   3         50.71         60.05         7.19 o                         
   0   7   3        191.83        246.61        12.35 o                         
   1   7   3         94.66         75.94        11.61 o                         
   2   7   3          4.83         -0.49        11.01 o                         
   3   7   3          0.47         -8.86        12.09 o                         
   4   7   3          6.59         10.74        11.71 o                         
   5   7   3          4.40         -4.59        13.60 o                         
  -8   8   3          9.13          4.40        11.73 o                         
  -7   8   3         40.85         46.86        11.57 o                         
  -6   8   3          0.03         37.86        18.55 o                         
  -5   8   3        286.01        344.29        15.21 o                         
  -4   8   3        225.59        219.86        10.17 o                         
  -3   8   3        586.53        600.38        56.55 o                         
  -2   8   3       1013.45       1049.25        18.83 o                         
  -1   8   3        570.79        524.76        15.65 o                         
   0   8   3       1840.10       2361.41        30.55 o                         
   1   8   3        228.23        181.40        14.53 o                         
   2   8   3        488.05        439.55        18.90 o                         
   3   8   3         16.51         19.08        13.11 o                         
   4   8   3         24.32         25.04        13.88 o                         
  -8   9   3          7.66         30.92        13.26 o                         
  -7   9   3         54.37         66.91        11.59 o                         
  -6   9   3        168.75        166.96        13.68 o                         
  -5   9   3         42.33         58.80        12.61 o                         
  -4   9   3        509.24        488.86        17.47 o                         
  -3   9   3        134.14        109.74        12.74 o                         
  -2   9   3        184.17        171.89         9.58 o                         
  -1   9   3          0.59          5.71        10.60 o                         
   0   9   3         27.31         30.51        11.99 o                         
   1   9   3        159.47        171.24        14.94 o                         
   2   9   3          8.62         18.73        12.38 o                         
   3   9   3        104.82         97.28        14.87 o                         
  -7  10   3        102.05        102.05         9.52 o                         
  -6  10   3         22.45         27.71        12.29 o                         
  -5  10   3        339.96        319.01        17.04 o                         
  -4  10   3         33.04         26.23        11.52 o                         
  -3  10   3        442.64        413.19        17.66 o                         
  -2  10   3        380.11        376.39        21.68 o                         
  -1  10   3         84.23         50.48        11.84 o                         
   0  10   3        314.65        358.79        17.16 o                         
   1  10   3         24.85          6.86        11.78 o                         
   2  10   3        329.63        339.84        18.62 o                         
   3  10   3         18.31          8.89        13.16 o                         
  -6  11   3         42.66         55.31        13.84 o                         
  -5  11   3          0.44         -6.87        12.74 o                         
  -4  11   3          1.29         -1.70        12.72 o                         
  -3  11   3         96.08         86.85        13.46 o                         
  -2  11   3         14.97          2.78         7.89 o                         
  -1  11   3        122.41        148.89        10.84 o                         
   0  11   3         38.75         49.94        13.87 o                         
   1  11   3         70.28         86.37        14.96 o                         
  -5  12   3         12.39         10.33        12.99 o                         
  -4  12   3          5.00         10.89        13.72 o                         
  -3  12   3         77.38         68.72        14.31 o                         
  -2  12   3          0.21        -11.96        11.96 o                         
  -1  12   3          0.20         -5.37         8.78 o                         
   0  12   3         33.51         48.55        12.50 o                         
   1 -13   4          9.26         -4.80         8.58 o                         
   2 -13   4          7.93         14.50        11.57 o                         
   3 -13   4         45.87         39.99        14.45 o                         
   4 -13   4          4.15        -10.44        16.26 o                         
  -1 -12   4         60.27         67.97        15.14 o                         
   0 -12   4         10.87          4.18         8.14 o                         
   1 -12   4          3.09          3.49        10.21 o                         
   2 -12   4         66.40         51.57         9.13 o                         
   3 -12   4         39.66         40.15        12.39 o                         
   4 -12   4        102.09        105.74        13.68 o                         
   5 -12   4          8.39         14.47        12.17 o                         
  -2 -11   4         12.17          6.99        13.39 o                         
  -1 -11   4        112.18         93.37        20.57 o                         
   0 -11   4          0.05         14.78        23.32 o                         
   1 -11   4          0.21         -4.49         7.59 o                         
   2 -11   4          7.79         -3.73         7.80 o                         
   3 -11   4         10.07          0.23        11.99 o                         
   4 -11   4          6.69         -9.63        12.41 o                         
   5 -11   4         13.98          9.40        12.07 o                         
   6 -11   4          7.75         23.04        12.42 o                         
  -3 -10   4          2.70          5.62        14.25 o                         
  -2 -10   4          1.54         -5.57        13.10 o                         
  -1 -10   4         21.55         15.09        12.77 o                         
   0 -10   4         41.70         41.73        18.32 o                         
   1 -10   4          3.16          0.67        14.76 o                         
   2 -10   4         34.23         15.49        11.39 o                         
   3 -10   4         16.39         12.56        11.17 o                         
   4 -10   4          1.60          2.21        11.43 o                         
   5 -10   4          0.79         16.51        11.75 o                         
   6 -10   4         22.23         23.39        13.26 o                         
   7 -10   4         58.40         68.03         9.70 o                         
  -4  -9   4          4.54         16.29         7.92 o                         
  -3  -9   4        101.09         97.70        15.19 o                         
  -2  -9   4         49.43         33.99        12.74 o                         
  -1  -9   4        173.11        168.55        17.15 o                         
   0  -9   4        153.52        156.13         8.34 o                         
   1  -9   4         76.38         74.85         7.53 o                         
   2  -9   4        370.55        357.81        10.61 o                         
   3  -9   4        347.32        335.14        15.97 o                         
   4  -9   4        302.40        301.87        15.69 o                         
   5  -9   4          5.77         52.43        11.66 o                         
   6  -9   4         10.77         -5.88        12.95 o                         
   7  -9   4        113.11         98.61         9.64 o                         
  -5  -8   4         23.35         15.63        10.95 o                         
  -4  -8   4          2.45         -3.62         8.36 o                         
  -3  -8   4         92.84         79.14        13.56 o                         
  -2  -8   4         11.05         13.22        11.88 o                         
  -1  -8   4        120.67        117.24         7.91 o                         
   0  -8   4          8.20          5.77        13.04 o                         
   1  -8   4        141.72        129.87         7.75 o                         
   2  -8   4          0.50          2.00         5.80 o                         
   3  -8   4         59.02         45.99         7.83 o                         
   4  -8   4         25.59         22.13        11.18 o                         
   5  -8   4          5.88         40.56        11.12 o                         
   6  -8   4          1.14         -5.89        12.68 o                         
   7  -8   4         30.21         26.69         8.43 o                         
   8  -8   4          3.56          8.22         8.75 o                         
  -6  -7   4         29.17         14.86        13.46 o                         
  -5  -7   4        637.34        617.17        13.75 o                         
  -4  -7   4          2.99          7.84         7.37 o                         
  -3  -7   4       3079.92       3119.55        36.41 o                         
  -2  -7   4          0.84          5.08         6.00 o                         
  -1  -7   4       2801.79       2543.30       124.00 o                         
   0  -7   4        233.52        292.40         8.55 o                         
   1  -7   4       1494.34       1504.60        30.29 o                         
   2  -7   4       2244.58       2204.99        27.33 o                         
   3  -7   4        111.36        105.06        10.93 o                         
   4  -7   4       2243.43       2225.56        28.25 o                         
   5  -7   4        133.55        134.50        12.14 o                         
   6  -7   4        455.18        435.50        14.59 o                         
   7  -7   4          9.58         -4.92         7.97 o                         
   8  -7   4         19.36         44.05        13.90 o                         
  -6  -6   4          0.02         -3.02         6.00 o                         
  -5  -6   4         63.73         57.11         9.69 o                         
  -4  -6   4       1397.00       1294.15        12.23 o                         
  -3  -6   4          1.70          1.03        10.13 o                         
  -2  -6   4          9.21          5.88         5.83 o                         
  -1  -6   4        711.60        703.49        34.52 o                         
   0  -6   4        337.09        347.81         7.98 o                         
   1  -6   4        178.10        168.58         6.50 o                         
   2  -6   4        439.40        450.49         8.35 o                         
   3  -6   4          4.37          8.41         9.03 o                         
   4  -6   4         34.29         38.75         9.89 o                         
   5  -6   4         40.07         43.96         6.93 o                         
   6  -6   4         55.95         56.08         8.12 o                         
   7  -6   4         55.59         51.17         8.08 o                         
   8  -6   4         18.80          7.27        12.05 o                         
  -7  -5   4          0.33         23.52         7.74 o                         
  -6  -5   4         42.23         35.53        23.01 o                         
  -5  -5   4        450.10        439.15        20.05 o                         
  -4  -5   4          0.01          2.04         5.00 o                         
  -3  -5   4        773.92        725.34         8.39 o                         
  -2  -5   4        345.94        290.57         9.21 o                         
  -1  -5   4        177.22        163.18         6.01 o                         
   0  -5   4        469.51        488.37         9.82 o                         
   1  -5   4        183.80        198.68         6.32 o                         
   2  -5   4       1136.42       1177.02        16.81 o                         
   3  -5   4          1.60          0.85         8.04 o                         
   4  -5   4       1429.60       1368.97        20.72 o                         
   5  -5   4         37.95         59.95         9.17 o                         
   6  -5   4         39.52         37.18         5.72 o                         
   7  -5   4          1.10          2.17         6.02 o                         
   8  -5   4        109.90        116.44        12.88 o                         
  -7  -4   4         76.56         76.30         8.51 o                         
  -6  -4   4          8.74         -6.52         6.67 o                         
  -5  -4   4        712.07        686.49         9.68 o                         
  -4  -4   4         84.59         81.32         5.04 o                         
  -3  -4   4        138.36        132.01         4.70 o                         
  -2  -4   4        297.99        284.15         6.27 o                         
  -1  -4   4       2288.77       2161.73        26.38 o                         
   0  -4   4       2351.15       2930.42        38.77 o                         
   1  -4   4        281.14        233.96         5.75 o                         
   2  -4   4        776.74        736.40        12.97 o                         
   3  -4   4       5143.95       4978.25        29.30 o                         
   4  -4   4         95.65         94.04         8.22 o                         
   5  -4   4         86.35         97.97         5.65 o                         
   6  -4   4        164.19        179.28         7.08 o                         
   7  -4   4         25.65         29.31         6.42 o                         
   8  -4   4         94.63         89.66         9.15 o                         
  -8  -3   4         41.74         58.23         9.06 o                         
  -7  -3   4          5.43          5.96        11.64 o                         
  -6  -3   4        633.88        647.33        11.97 o                         
  -5  -3   4        209.14        209.03         6.50 o                         
  -4  -3   4        669.53        718.53        21.37 o                         
  -3  -3   4         78.50         81.80         3.47 o                         
  -2  -3   4       2422.22       2339.55        30.36 o                         
  -1  -3   4       1271.32       1262.70        20.27 o                         
   0  -3   4       2980.72       3430.39        14.59 o                         
   1  -3   4         38.82         31.59         5.89 o                         
   2  -3   4         87.19         92.90         4.10 o                         
   3  -3   4       4165.37       4258.18        41.48 o                         
   4  -3   4        650.22        560.99        51.81 o                         
   5  -3   4        786.07        767.82         9.06 o                         
   6  -3   4        247.29        235.01         7.33 o                         
   7  -3   4         36.79         36.01         4.94 o                         
   8  -3   4         59.60         77.00        14.18 o                         
  -8  -2   4          3.00          1.34         8.67 o                         
  -7  -2   4          5.75          1.29         7.05 o                         
  -6  -2   4         52.28         54.93         7.78 o                         
  -5  -2   4        564.49        567.33         7.93 o                         
  -4  -2   4        201.39        219.19         7.09 o                         
  -3  -2   4       4003.56       3725.41        27.78 o                         
  -2  -2   4       2974.27       2757.26        57.70 o                         
  -1  -2   4       3701.52       3432.72        18.65 o                         
   0  -2   4       1486.13       1720.12         9.30 o                         
   1  -2   4       2947.20       2604.07        39.92 o                         
   2  -2   4         10.20          5.43         3.60 o                         
   3  -2   4         38.37         34.43         3.86 o                         
   4  -2   4       1814.43       1765.09        15.18 o                         
   5  -2   4        105.70        128.98         7.79 o                         
   6  -2   4       1190.30       1161.23        15.07 o                         
   7  -2   4        110.86        112.81        12.74 o                         
   8  -2   4         99.95         90.10        13.50 o                         
  -8  -1   4        119.99        117.49         9.29 o                         
  -7  -1   4         69.03         59.76         7.57 o                         
  -6  -1   4        116.26        119.03         7.50 o                         
  -5  -1   4         14.00         43.96         4.56 o                         
  -4  -1   4        894.17        909.65        15.51 o                         
  -3  -1   4        340.31        393.65         4.51 o                         
  -2  -1   4       4106.80       3925.47        14.47 o                         
  -1  -1   4        167.73        161.75         9.05 o                         
   0  -1   4       8779.61      10909.93        70.32 o                         
   1  -1   4       1533.68       1510.66         8.98 o                         
   2  -1   4       3490.74       3463.01        29.25 o                         
   3  -1   4       1220.63       1215.20         6.92 o                         
   4  -1   4        334.29        303.67         4.22 o                         
   5  -1   4        400.59        436.81        22.30 o                         
   6  -1   4          5.16          7.10         5.19 o                         
   7  -1   4         16.49         18.31        11.67 o                         
   8  -1   4          4.94         21.27        13.98 o                         
  -8   0   4         41.28         57.07        10.61 o                         
  -7   0   4         69.51         69.15         7.58 o                         
  -6   0   4        797.87        802.38        30.27 o                         
  -5   0   4        267.68        262.43         7.52 o                         
  -4   0   4        234.54        252.45         6.75 o                         
  -3   0   4         22.45         27.17         2.63 o                         
  -2   0   4       2850.91       2911.84        13.57 o                         
  -1   0   4       1641.15       1566.62        65.40 o                         
   0   0   4        424.91        516.01         6.10 o                         
   1   0   4          1.00          1.71         3.91 o                         
   2   0   4        115.64        133.91         2.78 o                         
   3   0   4         45.27         27.74         2.43 o                         
   4   0   4        114.67        121.14         5.59 o                         
   5   0   4        801.63        755.07        23.97 o                         
   6   0   4        156.38        131.74         8.38 o                         
   7   0   4          1.63         -0.45        12.27 o                         
   8   0   4          6.37          8.99        13.43 o                         
  -8   1   4         20.22         24.54         7.70 o                         
  -7   1   4          7.18          8.11         6.71 o                         
  -6   1   4        227.10        240.58         9.23 o                         
  -5   1   4          8.20         10.73         3.97 o                         
  -4   1   4       3596.54       3591.18        14.52 o                         
  -3   1   4        312.12        279.06         3.30 o                         
  -2   1   4       2871.96       2854.66        48.09 o                         
  -1   1   4          9.90         15.91         2.61 o                         
   0   1   4        232.78        296.00         7.69 o                         
   1   1   4        106.02        111.95         3.48 o                         
   2   1   4         20.23         17.65         2.11 o                         
   3   1   4        866.06        798.98        12.09 o                         
   4   1   4         99.10         94.75         4.12 o                         
   5   1   4        823.38        790.80        37.90 o                         
   6   1   4         42.77         36.85        12.32 o                         
   7   1   4        202.29        166.06        16.26 o                         
  -8   2   4         47.13         42.65        10.16 o                         
  -7   2   4        119.32        111.20        11.15 o                         
  -6   2   4        601.86        583.39        12.18 o                         
  -5   2   4          0.48          4.42         4.24 o                         
  -4   2   4        311.65        285.03         4.34 o                         
  -3   2   4        283.51        262.82         5.55 o                         
  -2   2   4       7553.69       7264.93        94.48 o                         
  -1   2   4       1195.94       1042.54         8.24 o                         
   0   2   4       2961.68       3592.56        14.63 o                         
   1   2   4         35.91         42.10         2.77 o                         
   2   2   4          0.03          4.51         2.25 o                         
   3   2   4         10.01         10.81         3.37 o                         
   4   2   4        224.80        228.56        10.79 o                         
   5   2   4        477.70        489.25        10.94 o                         
   6   2   4        121.98        123.32        12.24 o                         
   7   2   4         35.12         19.93        12.66 o                         
  -9   3   4          0.65         11.36        11.23 o                         
  -8   3   4         70.12         80.07        11.74 o                         
  -7   3   4         19.75         16.52         6.90 o                         
  -6   3   4          4.32          6.81         6.68 o                         
  -5   3   4         24.29         30.02         4.71 o                         
  -4   3   4          0.41          2.14         3.18 o                         
  -3   3   4       2880.29       2819.26        23.89 o                         
  -2   3   4       1768.86       1702.11        10.06 o                         
  -1   3   4       3438.42       3739.79        76.75 o                         
   0   3   4          3.92          6.95         4.27 o                         
   1   3   4        606.03        608.71         7.70 o                         
   2   3   4         21.90          8.85         3.08 o                         
   3   3   4        248.18        226.56        21.28 o                         
   4   3   4          0.04          1.09         9.08 o                         
   5   3   4        145.14        162.57        12.04 o                         
   6   3   4         18.18         11.47        10.75 o                         
   7   3   4          2.97         41.38        13.11 o                         
  -9   4   4          5.54         11.74        11.65 o                         
  -8   4   4        250.72        248.20        10.47 o                         
  -7   4   4        125.69        123.04         8.14 o                         
  -6   4   4       1608.48       1604.78        12.97 o                         
  -5   4   4        213.31        294.53         8.50 o                         
  -4   4   4       7449.40       7246.01        31.36 o                         
  -3   4   4          2.12         -2.81         3.00 o                         
  -2   4   4       2953.34       2703.97        30.18 o                         
  -1   4   4        645.80        564.00         8.10 o                         
   0   4   4        415.26        431.74        13.19 o                         
   1   4   4       2225.58       2072.53        14.09 o                         
   2   4   4         97.00        106.81         4.22 o                         
   3   4   4        432.78        400.33        14.23 o                         
   4   4   4        350.65        354.64        15.04 o                         
   5   4   4        317.18        322.42        14.92 o                         
   6   4   4          0.58         22.73        11.31 o                         
  -9   5   4          2.96         12.67         7.76 o                         
  -8   5   4          1.38          4.01         7.30 o                         
  -7   5   4         96.34        103.14         7.78 o                         
  -6   5   4         44.15         47.61         5.66 o                         
  -5   5   4         45.79         42.87         4.34 o                         
  -4   5   4       1567.72       1596.65        14.77 o                         
  -3   5   4         62.20         56.78         4.00 o                         
  -2   5   4        616.14        630.92        18.41 o                         
  -1   5   4        776.01        771.40        10.07 o                         
   0   5   4         11.82         10.24         5.13 o                         
   1   5   4       1148.68       1167.29        12.11 o                         
   2   5   4        558.33        555.41        15.47 o                         
   3   5   4        542.17        541.98        16.61 o                         
   4   5   4         11.10          6.42        11.18 o                         
   5   5   4         41.29         34.66        12.29 o                         
   6   5   4         13.01          5.27        13.65 o                         
  -9   6   4          8.98         10.64        11.43 o                         
  -8   6   4         20.91         21.98        11.93 o                         
  -7   6   4          0.04          3.43        10.65 o                         
  -6   6   4         93.67         83.37         8.15 o                         
  -5   6   4        117.70        126.14         6.19 o                         
  -4   6   4        313.15        290.99         9.22 o                         
  -3   6   4         96.38         71.64         4.65 o                         
  -2   6   4       1134.99       1066.29        25.86 o                         
  -1   6   4        141.80        142.33        18.59 o                         
   0   6   4       3569.31       4366.88        24.34 o                         
   1   6   4        177.53        190.58         7.75 o                         
   2   6   4       2037.69       2038.76        28.27 o                         
   3   6   4         21.60         24.13        11.64 o                         
   4   6   4        487.78        463.97        19.02 o                         
   5   6   4        237.25        286.33        17.23 o                         
  -8   7   4         77.61         93.28        10.51 o                         
  -7   7   4         96.65        113.68         9.57 o                         
  -6   7   4         43.59         73.90        11.68 o                         
  -5   7   4        297.58        290.22        10.27 o                         
  -4   7   4        290.94        288.86        10.02 o                         
  -3   7   4        100.79         85.24         5.40 o                         
  -2   7   4         12.87          8.35         6.20 o                         
  -1   7   4        116.33        116.28        10.14 o                         
   0   7   4         43.80         43.66         6.80 o                         
   1   7   4         89.03         92.00        12.35 o                         
   2   7   4         20.98         27.35        11.24 o                         
   3   7   4         39.05         34.76        13.26 o                         
   4   7   4          0.11         -0.42        13.61 o                         
   5   7   4         21.99         42.71        13.78 o                         
  -8   8   4          7.74         15.97        10.91 o                         
  -7   8   4         73.97         66.54        12.12 o                         
  -6   8   4          5.12          4.19         6.40 o                         
  -5   8   4        501.81        499.62        54.40 o                         
  -4   8   4        316.41        314.23        17.65 o                         
  -3   8   4        235.11        273.74        10.54 o                         
  -2   8   4         21.25          7.94         7.22 o                         
  -1   8   4          3.05         -3.36         7.57 o                         
   0   8   4        654.21        795.49        20.40 o                         
   1   8   4          2.06          2.35        12.20 o                         
   2   8   4        302.26        270.52        16.63 o                         
   3   8   4         61.93         66.21        14.27 o                         
   4   8   4         75.85         65.15        15.23 o                         
  -8   9   4         89.50         89.31        13.54 o                         
  -7   9   4         19.88         20.93        11.01 o                         
  -6   9   4        671.92        709.02        20.72 o                         
  -5   9   4          1.11         19.83        10.35 o                         
  -4   9   4       1684.56       1713.46       114.07 o                         
  -3   9   4         30.09         50.59         9.27 o                         
  -2   9   4        724.56        685.15        18.06 o                         
  -1   9   4         35.10         53.24        11.10 o                         
   0   9   4        175.95        210.60        14.81 o                         
   1   9   4         28.77         15.16        12.59 o                         
   2   9   4         30.61         34.34        15.66 o                         
   3   9   4         53.34         51.16        13.14 o                         
  -7  10   4         12.51          4.19        11.54 o                         
  -6  10   4         92.02         87.32        13.52 o                         
  -5  10   4        132.76        106.53        14.52 o                         
  -4  10   4         16.08         21.21        11.88 o                         
  -3  10   4        124.11        109.13        13.38 o                         
  -2  10   4         13.79         12.58         9.91 o                         
  -1  10   4        414.93        422.47        17.49 o                         
   0  10   4         15.63         11.77        11.76 o                         
   1  10   4          5.66          5.52        13.30 o                         
   2  10   4          1.88         -6.98        13.67 o                         
  -6  11   4          3.04         13.65        13.95 o                         
  -5  11   4          0.76          9.36        12.94 o                         
  -4  11   4         33.90         25.41        12.84 o                         
  -3  11   4         27.58         20.19        14.04 o                         
  -2  11   4         12.47         17.31         7.82 o                         
  -1  11   4         12.31          1.40        10.91 o                         
   0  11   4         67.43         85.51        14.26 o                         
   1  11   4          7.30          8.14        13.71 o                         
  -4  12   4          0.27          5.72        13.45 o                         
  -3  12   4         16.37         42.47        13.46 o                         
  -2  12   4         15.38          0.58        14.19 o                         
  -1  12   4         40.00         49.10         9.20 o                         
   1 -13   5         22.68          4.34         8.69 o                         
   2 -13   5          3.90        -11.89        11.89 o                         
   3 -13   5          1.05        -12.31        12.31 o                         
  -1 -12   5          0.22          5.75        13.88 o                         
   0 -12   5          1.51         -6.51         8.69 o                         
   1 -12   5         17.81         14.63         8.82 o                         
   2 -12   5          0.30          7.14         8.33 o                         
   3 -12   5         26.40         18.08        12.48 o                         
   4 -12   5         27.75         44.14        12.92 o                         
   5 -12   5          0.35         30.49        13.87 o                         
  -2 -11   5         77.29         86.33        14.89 o                         
  -1 -11   5          0.97        -13.10        13.10 o                         
   0 -11   5         10.26         12.46         8.25 o                         
   1 -11   5         39.51         35.06         9.14 o                         
   2 -11   5         49.24         44.86         8.00 o                         
   3 -11   5          0.09          2.07        11.03 o                         
   4 -11   5         31.63         52.51        10.81 o                         
   5 -11   5          1.79         -3.40        10.98 o                         
   6 -11   5         58.63         83.10        15.51 o                         
  -3 -10   5         55.13         30.64        14.54 o                         
  -2 -10   5         60.91         46.71        13.56 o                         
  -1 -10   5         99.42         94.81         8.44 o                         
   0 -10   5        152.67        161.27        13.75 o                         
   1 -10   5        283.75        286.12        37.75 o                         
   2 -10   5        125.06        125.78         9.19 o                         
   3 -10   5        268.68        265.93        15.35 o                         
   4 -10   5          2.93         43.15        12.07 o                         
   5 -10   5          8.63         23.41        11.18 o                         
   6 -10   5        128.35        102.49        15.11 o                         
   7 -10   5          0.35          0.15         9.25 o                         
  -4  -9   5          9.48         10.46         8.19 o                         
  -3  -9   5         15.36         -6.53        12.91 o                         
  -2  -9   5          0.45        -11.55        11.55 o                         
  -1  -9   5        749.19        679.44        42.28 o                         
   0  -9   5        162.94        193.17         8.99 o                         
   1  -9   5        334.39        324.88        10.24 o                         
   2  -9   5        191.97        176.24         8.85 o                         
   3  -9   5         74.42         60.84        11.95 o                         
   4  -9   5        438.29        423.32        17.31 o                         
   5  -9   5         75.12         75.99        13.47 o                         
   6  -9   5        245.56        223.76        16.32 o                         
   7  -9   5         64.02         55.18         9.79 o                         
  -5  -8   5        133.92        141.86         9.93 o                         
  -4  -8   5        434.59        437.87        11.63 o                         
  -3  -8   5        177.98        143.45        14.34 o                         
  -2  -8   5       2614.66       2440.56        32.78 o                         
  -1  -8   5        179.68        138.22         7.98 o                         
   0  -8   5       1164.65       1444.87        61.20 o                         
   1  -8   5        155.91        148.35         7.95 o                         
   2  -8   5        155.06        142.28         9.94 o                         
   3  -8   5          9.64          2.51        10.13 o                         
   4  -8   5         63.12         34.63        10.82 o                         
   5  -8   5        170.95        158.13        13.84 o                         
   6  -8   5         77.84         73.59         8.49 o                         
   7  -8   5          0.55          2.59         8.06 o                         
  -6  -7   5         28.14         23.51         8.12 o                         
  -5  -7   5         43.89         47.00        14.67 o                         
  -4  -7   5         55.59         76.67         7.76 o                         
  -3  -7   5          2.00          3.79        12.55 o                         
  -2  -7   5         16.48          9.80        10.46 o                         
  -1  -7   5        393.82        343.04        10.38 o                         
   0  -7   5        947.95       1167.85        18.79 o                         
   1  -7   5          5.03          3.64         5.50 o                         
   2  -7   5         32.35         22.11         5.86 o                         
   3  -7   5          0.41          4.76         8.96 o                         
   4  -7   5        122.57        132.45        12.32 o                         
   5  -7   5        457.32        449.83        16.60 o                         
   6  -7   5          3.68          6.14         8.06 o                         
   7  -7   5          3.70         10.88        11.99 o                         
   8  -7   5          4.85         -3.71         8.56 o                         
  -6  -6   5         40.10         29.96         7.96 o                         
  -5  -6   5         21.47          9.31         7.74 o                         
  -4  -6   5       1209.25       1053.80        14.71 o                         
  -3  -6   5        129.66        111.07        11.72 o                         
  -2  -6   5       2486.63       2337.21        59.49 o                         
  -1  -6   5        299.19        320.35        11.58 o                         
   0  -6   5        723.81        819.17        27.80 o                         
   1  -6   5        449.44        431.51         8.42 o                         
   2  -6   5       2396.86       2239.21        16.26 o                         
   3  -6   5         75.72         67.41         9.95 o                         
   4  -6   5       1579.69       1536.44        23.70 o                         
   5  -6   5         28.77         37.12         7.03 o                         
   6  -6   5        150.49        132.80         8.88 o                         
   7  -6   5         80.70         84.51         9.21 o                         
   8  -6   5          4.98         11.08         8.54 o                         
  -7  -5   5         14.86          8.82         7.97 o                         
  -6  -5   5          6.74          2.48         7.85 o                         
  -5  -5   5        187.24        185.96        12.41 o                         
  -4  -5   5        420.77        415.71         7.67 o                         
  -3  -5   5        283.92        264.59         8.13 o                         
  -2  -5   5         26.96         21.76         3.15 o                         
  -1  -5   5          0.24         -1.34         4.46 o                         
   0  -5   5         50.62         41.64         5.05 o                         
   1  -5   5        327.76        327.82         7.10 o                         
   2  -5   5         11.16          9.22         7.54 o                         
   3  -5   5        100.08         93.96         8.89 o                         
   4  -5   5        213.19        195.40        11.20 o                         
   5  -5   5        336.99        368.46         7.54 o                         
   6  -5   5         64.10         55.33         7.80 o                         
   7  -5   5        203.87        191.31         7.98 o                         
   8  -5   5         17.04          9.70         8.24 o                         
  -7  -4   5          1.75         -6.88        13.09 o                         
  -6  -4   5          9.67         18.74         6.92 o                         
  -5  -4   5         41.62         43.50         7.37 o                         
  -4  -4   5          8.77          4.45         4.48 o                         
  -3  -4   5        976.67        957.46         7.90 o                         
  -2  -4   5         36.97         30.53         2.78 o                         
  -1  -4   5       2595.47       2352.11        58.33 o                         
   0  -4   5        521.04        570.69        12.75 o                         
   1  -4   5         12.96          6.09         6.11 o                         
   2  -4   5       2776.93       2702.46        23.54 o                         
   3  -4   5          1.37          1.73         4.23 o                         
   4  -4   5        774.02        739.50        14.49 o                         
   5  -4   5        145.60        176.38         6.43 o                         
   6  -4   5        712.51        703.13        12.56 o                         
   7  -4   5         73.65         59.70         6.60 o                         
   8  -4   5        162.40        183.08        10.16 o                         
  -8  -3   5         15.35         15.85        11.68 o                         
  -7  -3   5         25.75         18.06         7.56 o                         
  -6  -3   5         24.76         25.16         6.80 o                         
  -5  -3   5         42.96         30.15         7.93 o                         
  -4  -3   5        812.08        817.38        19.21 o                         
  -3  -3   5          0.32          3.71         3.07 o                         
  -2  -3   5        333.88        330.88         5.16 o                         
  -1  -3   5       3513.34       3283.87        44.56 o                         
   0  -3   5       1001.70       1210.67         9.13 o                         
   1  -3   5       1346.75       1190.63        14.15 o                         
   2  -3   5       2241.57       2344.09        31.46 o                         
   3  -3   5        278.20        249.66         7.22 o                         
   4  -3   5          6.30         11.05         4.16 o                         
   5  -3   5          8.36         69.88        11.59 o                         
   6  -3   5        277.26        285.48         8.34 o                         
   7  -3   5         10.30          5.17         6.08 o                         
   8  -3   5        121.31        114.09        14.71 o                         
  -8  -2   5         79.90         97.82         9.21 o                         
  -7  -2   5          9.68          7.15         9.53 o                         
  -6  -2   5        433.32        432.39        10.57 o                         
  -5  -2   5         51.62         62.07         4.88 o                         
  -4  -2   5       2191.26       2078.44        84.97 o                         
  -3  -2   5        415.19        461.96         5.47 o                         
  -2  -2   5        385.35        365.19         4.03 o                         
  -1  -2   5        392.77        363.14         7.02 o                         
   0  -2   5       5515.97       6928.88       135.08 o                         
   1  -2   5        156.21        143.86         4.69 o                         
   2  -2   5         28.28         25.78         2.44 o                         
   3  -2   5        414.52        379.37         6.48 o                         
   4  -2   5         31.55         34.70         3.40 o                         
   5  -2   5         61.66        109.44        12.68 o                         
   6  -2   5         56.91         49.83         7.98 o                         
   7  -2   5         15.22         22.11         8.19 o                         
   8  -2   5          9.07         10.84        13.95 o                         
  -8  -1   5          1.77         22.73        19.31 o                         
  -7  -1   5         19.31         20.84         7.09 o                         
  -6  -1   5         10.11          3.19         6.35 o                         
  -5  -1   5         67.41         77.50         9.69 o                         
  -4  -1   5         49.81         52.28         3.44 o                         
  -3  -1   5       1176.44       1401.01         7.39 o                         
  -2  -1   5        804.83        844.69         7.85 o                         
  -1  -1   5       2221.84       2112.08        26.61 o                         
   0  -1   5       4204.73       5084.91        79.35 o                         
   1  -1   5          0.52          3.02         2.07 o                         
   2  -1   5        721.63        609.41         5.31 o                         
   3  -1   5        110.38         99.65         3.20 o                         
   4  -1   5        355.77        374.67        24.82 o                         
   5  -1   5         28.21         55.55         7.69 o                         
   6  -1   5         11.89         14.96         7.82 o                         
   7  -1   5          2.12         -6.55        12.44 o                         
   8  -1   5         11.27          5.31        13.01 o                         
  -8   0   5          4.46          4.00         7.20 o                         
  -7   0   5         15.06         14.93         7.24 o                         
  -6   0   5        101.56         94.28         7.08 o                         
  -5   0   5        133.80        171.58         6.99 o                         
  -4   0   5       2052.98       2047.82        14.25 o                         
  -3   0   5       1155.97       1123.92        11.18 o                         
  -2   0   5       3233.24       3081.52        42.38 o                         
  -1   0   5       2065.08       2034.97       148.37 o                         
   0   0   5      11989.94      15094.24       127.20 o                         
   1   0   5       1432.48       1440.70         9.98 o                         
   2   0   5        780.89        723.27        13.42 o                         
   3   0   5         37.95         34.64         2.53 o                         
   4   0   5        101.05        203.35        31.59 o                         
   5   0   5        161.47        180.55         8.46 o                         
   6   0   5        263.20        259.29        23.75 o                         
   7   0   5        164.02        194.92        14.64 o                         
  -8   1   5         38.22         20.06        10.10 o                         
  -7   1   5          0.41          0.81         9.04 o                         
  -6   1   5        186.72        178.56        10.46 o                         
  -5   1   5        338.90        358.36         7.67 o                         
  -4   1   5        320.44        325.02         5.51 o                         
  -3   1   5         13.40         13.54         2.03 o                         
  -2   1   5       1372.03       1137.42        14.51 o                         
  -1   1   5       8355.08       7923.02        62.89 o                         
   0   1   5       5568.80       6420.84        26.89 o                         
   1   1   5       4420.27       4195.31        36.24 o                         
   2   1   5         54.42         42.78         2.57 o                         
   3   1   5          4.57          7.19         2.83 o                         
   4   1   5         78.65         69.38         6.20 o                         
   5   1   5         47.44         53.45         5.72 o                         
   6   1   5        279.74        288.13        15.46 o                         
   7   1   5          2.20          7.12        12.74 o                         
  -9   2   5         61.08         58.06        12.02 o                         
  -8   2   5         17.08         20.03        10.57 o                         
  -7   2   5          0.62         -9.76         9.76 o                         
  -6   2   5        132.38        129.86         7.72 o                         
  -5   2   5         13.39         37.06         7.80 o                         
  -4   2   5        162.00        136.75         9.19 o                         
  -3   2   5        542.00        551.08        20.30 o                         
  -2   2   5       5530.84       5242.60        35.74 o                         
  -1   2   5       6680.65       6374.89        75.29 o                         
   0   2   5       2861.11       3460.82        40.17 o                         
   1   2   5       4832.91       4598.97        56.26 o                         
   2   2   5        582.43        514.06        18.12 o                         
   3   2   5        704.32        581.13        13.53 o                         
   4   2   5        183.31        189.68        10.87 o                         
   5   2   5        317.51        409.65        10.93 o                         
   6   2   5          2.11          9.67        11.57 o                         
   7   2   5         17.33         34.00        13.52 o                         
  -9   3   5          8.15          0.80        11.41 o                         
  -8   3   5        112.07        120.22        12.25 o                         
  -7   3   5         71.96         67.80         7.36 o                         
  -6   3   5        619.84        619.21        14.30 o                         
  -5   3   5       1396.00       1357.94        27.20 o                         
  -4   3   5       1637.29       1654.44        16.23 o                         
  -3   3   5        312.51        300.88         5.76 o                         
  -2   3   5      10937.21      10995.34        35.75 o                         
  -1   3   5        222.70        172.05         5.90 o                         
   0   3   5       1322.86       1887.65        46.07 o                         
   1   3   5         31.70         43.65         4.84 o                         
   2   3   5         41.99         32.01         4.41 o                         
   3   3   5        594.87        560.44        14.68 o                         
   4   3   5        401.42        362.76        13.69 o                         
   5   3   5        294.19        325.01        14.86 o                         
   6   3   5        163.76        137.93        14.69 o                         
   7   3   5         18.84         14.16        12.49 o                         
  -9   4   5         28.67         32.53        11.17 o                         
  -8   4   5         93.59        117.98         8.65 o                         
  -7   4   5         19.15         18.40         6.97 o                         
  -6   4   5        740.95        770.54         9.83 o                         
  -5   4   5        579.34        588.79        39.56 o                         
  -4   4   5        143.28        148.38         4.44 o                         
  -3   4   5       1414.85       1453.24        24.45 o                         
  -2   4   5        597.59        577.61        15.25 o                         
  -1   4   5          2.07          0.81         4.81 o                         
   0   4   5          5.03          8.84         5.00 o                         
   1   4   5        142.25        129.08         5.94 o                         
   2   4   5        180.67        155.61        10.94 o                         
   3   4   5        346.93        330.53        13.99 o                         
   4   4   5        113.79         87.89        11.60 o                         
   5   4   5         37.45         49.81        11.01 o                         
   6   4   5         46.27         27.20        12.93 o                         
  -9   5   5          0.53         10.32         8.23 o                         
  -8   5   5         64.79         79.27         8.60 o                         
  -7   5   5         29.62         28.38         7.35 o                         
  -6   5   5        123.89        139.02         6.50 o                         
  -5   5   5         53.60        111.81        20.09 o                         
  -4   5   5         81.81         83.63         6.84 o                         
  -3   5   5         26.81         28.71         4.52 o                         
  -2   5   5       1757.81       1707.52        13.73 o                         
  -1   5   5       1410.35       1377.50        13.10 o                         
   0   5   5       1130.16       1265.61        20.38 o                         
   1   5   5       2774.13       2715.86        18.14 o                         
   2   5   5        516.54        448.71        15.42 o                         
   3   5   5        560.19        514.01        17.21 o                         
   4   5   5          2.36          2.86        11.57 o                         
   5   5   5         31.99         55.92        12.52 o                         
   6   5   5         27.51         10.72        12.27 o                         
  -8   6   5         38.05         24.44         7.82 o                         
  -7   6   5          0.82          9.17         9.19 o                         
  -6   6   5         31.40         22.15         7.62 o                         
  -5   6   5         73.96         76.50         5.80 o                         
  -4   6   5          9.02          3.79         6.26 o                         
  -3   6   5        912.05        872.88        11.11 o                         
  -2   6   5       1538.84       1496.44        38.33 o                         
  -1   6   5       1415.46       1486.46        14.84 o                         
   0   6   5         96.87        107.44         7.32 o                         
   1   6   5         94.17         88.22         8.81 o                         
   2   6   5          9.43          1.64        10.73 o                         
   3   6   5         13.61         11.23        12.17 o                         
   4   6   5         64.76         37.00        12.62 o                         
   5   6   5          3.35         17.94        13.05 o                         
  -8   7   5          0.06          1.10        11.58 o                         
  -7   7   5         31.54         20.08        14.49 o                         
  -6   7   5        269.45        283.94        14.08 o                         
  -5   7   5          0.34         31.17         8.27 o                         
  -4   7   5        844.16        834.84        13.46 o                         
  -3   7   5        123.23        134.24         7.30 o                         
  -2   7   5        555.29        506.60        10.37 o                         
  -1   7   5        924.04        918.55        18.27 o                         
   0   7   5        648.75        719.47        19.48 o                         
   1   7   5       1217.41       1215.43        23.92 o                         
   2   7   5         11.92          5.26        11.35 o                         
   3   7   5        503.13        499.27        20.26 o                         
   4   7   5          0.52         -6.78        11.70 o                         
  -8   8   5         16.13         11.04        11.62 o                         
  -7   8   5         54.51         69.64        14.17 o                         
  -6   8   5         27.80         31.18         6.65 o                         
  -5   8   5         75.54         76.09         8.65 o                         
  -4   8   5          1.34          0.12         7.64 o                         
  -3   8   5          7.00         -3.42         8.28 o                         
  -2   8   5        617.68        695.11        12.81 o                         
  -1   8   5        268.22        297.64        18.64 o                         
   0   8   5        886.44       1129.05        53.41 o                         
   1   8   5        118.18        124.92        13.98 o                         
   2   8   5         18.71         28.91        12.03 o                         
   3   8   5          3.35        -10.18        13.49 o                         
   4   8   5          0.06          0.38        14.79 o                         
  -8   9   5         30.95         23.66        12.15 o                         
  -7   9   5        102.31        114.87        13.22 o                         
  -6   9   5          9.64         14.43         9.40 o                         
  -5   9   5          4.36         15.06        14.96 o                         
  -4   9   5        161.01        154.99        15.47 o                         
  -3   9   5         12.13         11.30         9.28 o                         
  -2   9   5          8.70         14.86         7.81 o                         
  -1   9   5        176.77        170.92        12.89 o                         
   0   9   5         12.48         17.49        11.64 o                         
   1   9   5         20.06          9.99        12.80 o                         
   2   9   5         14.16          9.70        13.65 o                         
   3   9   5          0.78          1.86        14.21 o                         
  -7  10   5          7.58         18.97        11.48 o                         
  -6  10   5         77.83         85.40        13.21 o                         
  -5  10   5         44.77         35.96        11.92 o                         
  -4  10   5          4.22          8.30        12.47 o                         
  -3  10   5        300.47        273.20        18.17 o                         
  -2  10   5          8.43          3.15        10.57 o                         
  -1  10   5         34.91         33.45        12.67 o                         
   0  10   5         14.26         17.08        12.02 o                         
   1  10   5          8.99         -2.63        12.22 o                         
   2  10   5          6.33          1.79        12.48 o                         
  -6  11   5         14.02         29.38        13.10 o                         
  -5  11   5         73.31         97.65        15.09 o                         
  -4  11   5         15.17         11.39        12.12 o                         
  -3  11   5        229.19        249.11        17.99 o                         
  -2  11   5          6.80          5.06         8.70 o                         
  -1  11   5        110.07        114.57        14.71 o                         
   0  11   5         32.88         30.10        12.54 o                         
   1  11   5         12.79          3.74        14.71 o                         
  -5  12   5         25.82         52.77        13.86 o                         
  -4  12   5        149.68        122.78        14.71 o                         
  -3  12   5        136.03        103.33        14.14 o                         
  -2  12   5          1.07        -14.14        14.14 o                         
   1 -13   6          5.40         29.96         8.71 o                         
   2 -13   6         11.32         27.50        13.31 o                         
   3 -13   6          0.07        -11.96        11.96 o                         
  -1 -12   6          0.82          6.52        13.91 o                         
   0 -12   6         87.33        102.54        10.30 o                         
   1 -12   6         38.68         29.29        11.34 o                         
   2 -12   6        161.65        176.44        10.32 o                         
   3 -12   6        125.14        113.14        13.69 o                         
   4 -12   6         20.29         49.98        13.00 o                         
   5 -12   6        107.10         88.21        15.00 o                         
  -2 -11   6         44.42         49.73        14.51 o                         
  -1 -11   6         52.54         29.06        13.61 o                         
   0 -11   6        212.30        258.64        28.68 o                         
   1 -11   6         40.93         31.78         8.31 o                         
   2 -11   6          4.61          9.35         7.82 o                         
   3 -11   6          1.99          9.82        10.45 o                         
   4 -11   6         18.08          3.82        10.69 o                         
   5 -11   6          5.15         51.05        13.10 o                         
   6 -11   6         10.19          7.51        13.46 o                         
  -3 -10   6         30.67         33.05        14.21 o                         
  -2 -10   6        337.24        362.87        18.27 o                         
  -1 -10   6         28.69         12.50        12.53 o                         
   0 -10   6        921.99       1134.12        73.27 o                         
   1 -10   6          0.01         -1.79         7.92 o                         
   2 -10   6        701.82        671.73        37.50 o                         
   3 -10   6          0.54         -2.26        11.64 o                         
   4 -10   6         89.02         89.65        11.29 o                         
   5 -10   6        119.99        104.19        13.01 o                         
   6 -10   6          0.20         -5.36        13.25 o                         
  -4  -9   6          6.57         13.35        11.76 o                         
  -3  -9   6        115.64         77.84        13.99 o                         
  -2  -9   6          0.06         20.65        12.06 o                         
  -1  -9   6         48.32         62.50        18.50 o                         
   0  -9   6         20.89         37.74         7.84 o                         
   1  -9   6        119.73        131.59         8.82 o                         
   2  -9   6        149.68        140.94         8.64 o                         
   3  -9   6         15.22         15.94        10.76 o                         
   4  -9   6          5.77         39.67        11.92 o                         
   5  -9   6         10.81         -6.74        12.49 o                         
   6  -9   6         23.00          3.98        12.14 o                         
   7  -9   6         38.09         28.39         9.05 o                         
  -5  -8   6          0.03          1.62        11.66 o                         
  -4  -8   6         19.71         21.49         8.32 o                         
  -3  -8   6         46.98         47.10        12.43 o                         
  -2  -8   6        455.37        402.70        13.35 o                         
  -1  -8   6       1062.18        942.08        56.83 o                         
   0  -8   6        501.12        622.22        37.72 o                         
   1  -8   6          0.25          5.03         6.32 o                         
   2  -8   6        317.34        303.47         8.94 o                         
   3  -8   6         70.82         69.64        11.02 o                         
   4  -8   6         49.99         53.31        11.63 o                         
   5  -8   6         70.41         69.03        13.76 o                         
   6  -8   6         37.05         53.81         8.39 o                         
   7  -8   6         44.93         67.69         9.50 o                         
  -6  -7   6         56.37         60.75        13.70 o                         
  -5  -7   6         20.75         15.55         9.30 o                         
  -4  -7   6        163.15        187.83         9.01 o                         
  -3  -7   6         48.39         32.73        12.46 o                         
  -2  -7   6         24.95         49.20        10.92 o                         
  -1  -7   6        154.99        135.76        10.59 o                         
   0  -7   6        346.54        411.34         9.52 o                         
   1  -7   6        985.10        976.08        34.01 o                         
   2  -7   6        179.77        147.95        10.53 o                         
   3  -7   6        568.52        549.60        16.31 o                         
   4  -7   6        332.49        295.26        15.01 o                         
   5  -7   6          1.83         -8.84        11.37 o                         
   6  -7   6         60.99         42.03         8.37 o                         
   7  -7   6          0.36         -1.39         8.53 o                         
  -6  -6   6         17.28          5.81         7.95 o                         
  -5  -6   6         40.60         43.33         8.06 o                         
  -4  -6   6        174.10        174.98        24.40 o                         
  -3  -6   6         49.36         41.31        11.23 o                         
  -2  -6   6        151.31        129.81         7.06 o                         
  -1  -6   6        209.25        216.42        12.47 o                         
   0  -6   6        788.31        933.56        23.66 o                         
   1  -6   6        491.34        484.34         8.82 o                         
   2  -6   6        256.72        231.90        11.48 o                         
   3  -6   6        180.56        175.27        10.94 o                         
   4  -6   6        262.08        277.42        13.26 o                         
   5  -6   6          8.01         22.18         6.98 o                         
   6  -6   6         57.72         66.42         9.92 o                         
   7  -6   6         11.61         11.69         7.83 o                         
   8  -6   6         82.07         94.43        14.07 o                         
  -7  -5   6          0.02         -2.43        10.85 o                         
  -6  -5   6         26.02         38.17        11.36 o                         
  -5  -5   6         28.11         25.17         8.09 o                         
  -4  -5   6        128.65        126.30         7.99 o                         
  -3  -5   6         32.57         34.22         4.69 o                         
  -2  -5   6       2468.50       2287.71        61.31 o                         
  -1  -5   6        395.87        420.70        11.05 o                         
   0  -5   6       1031.63       1179.51        18.43 o                         
   1  -5   6        302.86        299.40        10.43 o                         
   2  -5   6          0.05         -8.54         8.54 o                         
   3  -5   6          2.87         -0.85         8.86 o                         
   4  -5   6        106.63        116.08         6.55 o                         
   5  -5   6        271.77        242.27         6.81 o                         
   6  -5   6          1.96          4.56         5.63 o                         
   7  -5   6        136.68        137.06         7.22 o                         
   8  -5   6         46.99         53.63         7.02 o                         
  -7  -4   6          0.58          4.48         7.43 o                         
  -6  -4   6         15.08         24.16         7.09 o                         
  -5  -4   6         96.00         92.07         6.39 o                         
  -4  -4   6        267.27        248.59         7.83 o                         
  -3  -4   6        253.00        268.24         4.74 o                         
  -2  -4   6        185.70        167.23         3.43 o                         
  -1  -4   6        249.91        250.00        14.72 o                         
   0  -4   6         65.95         88.09         4.11 o                         
   1  -4   6        285.43        308.30         9.61 o                         
   2  -4   6        508.21        472.78        15.56 o                         
   3  -4   6        591.45        527.30         8.11 o                         
   4  -4   6          7.28          4.34         4.20 o                         
   5  -4   6          7.50         29.18         5.47 o                         
   6  -4   6         15.62         13.45         5.84 o                         
   7  -4   6          3.36          1.32         6.26 o                         
   8  -4   6          6.56          4.79        12.91 o                         
  -8  -3   6          0.47         -7.81         7.81 o                         
  -7  -3   6          2.19         -2.30         7.71 o                         
  -6  -3   6          0.66          6.59         6.78 o                         
  -5  -3   6         25.45         30.43         5.04 o                         
  -4  -3   6         58.46         67.62         5.13 o                         
  -3  -3   6        297.75        307.40         4.67 o                         
  -2  -3   6        828.12        842.85         7.10 o                         
  -1  -3   6       4750.53       4892.33        14.84 o                         
   0  -3   6       1247.29       1695.72        22.87 o                         
   1  -3   6        280.98        285.76        10.89 o                         
   2  -3   6        498.15        451.17         5.37 o                         
   3  -3   6        478.57        426.92         5.06 o                         
   4  -3   6        294.50        292.56        11.76 o                         
   5  -3   6         28.20         51.28         5.50 o                         
   6  -3   6          0.11          0.36         5.62 o                         
   7  -3   6         17.17         19.45         8.32 o                         
   8  -3   6         40.99         25.54        13.35 o                         
  -8  -2   6         24.65         55.37        22.11 o                         
  -7  -2   6         27.62         25.84         7.18 o                         
  -6  -2   6        598.42        606.40        11.32 o                         
  -5  -2   6         29.18         22.67         4.55 o                         
  -4  -2   6          5.65         17.03         3.51 o                         
  -3  -2   6         98.30         74.77         3.51 o                         
  -2  -2   6       1138.31       1196.46         8.12 o                         
  -1  -2   6        695.19        728.92         6.94 o                         
   0  -2   6         75.06         85.83         4.59 o                         
   1  -2   6        332.06        296.76        11.68 o                         
   2  -2   6        897.55        865.43         9.06 o                         
   3  -2   6        164.50        164.95         3.80 o                         
   4  -2   6         67.52         65.45         4.87 o                         
   5  -2   6          5.41         53.72         5.34 o                         
   6  -2   6          3.10         12.96         7.21 o                         
   7  -2   6          0.24         -2.97         8.82 o                         
   8  -2   6         50.87         71.55        14.35 o                         
  -8  -1   6         12.14         19.41        14.89 o                         
  -7  -1   6          4.86          5.56         6.82 o                         
  -6  -1   6        131.02        147.06         7.92 o                         
  -5  -1   6         53.95         56.99         7.36 o                         
  -4  -1   6          1.21          0.42         3.18 o                         
  -3  -1   6        185.40        225.15        13.91 o                         
  -2  -1   6         26.29         32.84         4.09 o                         
  -1  -1   6       3487.15       3327.27        23.02 o                         
   0  -1   6        371.07        338.03         5.92 o                         
   1  -1   6       1082.59        997.52        24.06 o                         
   2  -1   6        390.59        373.95        11.38 o                         
   3  -1   6        532.26        478.12         4.91 o                         
   4  -1   6         24.35         20.00         3.78 o                         
   5  -1   6          0.54         54.61        13.42 o                         
   6  -1   6         25.20         35.56         7.81 o                         
   7  -1   6          0.72         -7.60         7.60 o                         
  -8   0   6         54.41         81.72        11.27 o                         
  -7   0   6        325.19        308.79        14.24 o                         
  -6   0   6          0.48         -6.71         8.03 o                         
  -5   0   6         83.59         72.94        16.76 o                         
  -4   0   6          8.11         15.34         4.81 o                         
  -3   0   6       4045.37       3757.57        53.20 o                         
  -2   0   6        980.21        930.76         8.22 o                         
  -1   0   6        126.90        106.39         5.82 o                         
   0   0   6       4181.54       5148.11        62.66 o                         
   1   0   6       1137.12       1182.02         9.98 o                         
   2   0   6        334.04        340.45         5.39 o                         
   3   0   6       1257.53       1105.57        31.12 o                         
   4   0   6         95.93        134.96         5.65 o                         
   5   0   6        200.11        240.57        33.32 o                         
   6   0   6          5.65         12.56         7.38 o                         
   7   0   6         19.62          7.11        12.27 o                         
  -8   1   6         48.26         40.07        10.44 o                         
  -7   1   6         74.48         76.39        10.22 o                         
  -6   1   6        298.48        302.30        12.12 o                         
  -5   1   6        697.90        766.68        10.20 o                         
  -4   1   6         75.54         62.67         4.26 o                         
  -3   1   6       3558.97       3120.22       136.34 o                         
  -2   1   6       1669.42       1614.27        13.47 o                         
  -1   1   6       1861.25       1770.35        23.59 o                         
   0   1   6       2613.46       3452.54        21.97 o                         
   1   1   6        227.52        228.70         5.55 o                         
   2   1   6        227.38        218.74         9.44 o                         
   3   1   6        315.12        287.91         7.85 o                         
   4   1   6        136.22        145.58         7.29 o                         
   5   1   6        282.06        308.45         9.90 o                         
   6   1   6         46.37         53.85        12.01 o                         
   7   1   6         60.45         58.95        13.65 o                         
  -9   2   6          1.07         21.28        11.31 o                         
  -8   2   6          6.17          0.04        10.99 o                         
  -7   2   6         22.13         14.34         9.76 o                         
  -6   2   6        281.44        298.10         8.95 o                         
  -5   2   6         69.65         56.98         4.61 o                         
  -4   2   6        831.82        737.57        56.55 o                         
  -3   2   6        525.33        524.73         6.06 o                         
  -2   2   6        202.86        207.21         3.73 o                         
  -1   2   6       1747.22       1787.14        58.29 o                         
   0   2   6        426.90        563.38         7.91 o                         
   1   2   6        507.70        514.36         7.84 o                         
   2   2   6          0.25         -0.31         4.15 o                         
   3   2   6        202.51        189.71        10.46 o                         
   4   2   6        347.14        306.81        12.93 o                         
   5   2   6        131.48        166.62        12.95 o                         
   6   2   6         12.38         15.13        12.19 o                         
   7   2   6          5.24         -6.16        12.51 o                         
  -9   3   6          0.07          6.06        10.69 o                         
  -8   3   6          0.03         -7.93        10.18 o                         
  -7   3   6         92.20         97.11         7.74 o                         
  -6   3   6        168.30        143.68         7.55 o                         
  -5   3   6        160.49        244.39        17.54 o                         
  -4   3   6       2177.13       2109.22        33.12 o                         
  -3   3   6        107.84        105.91         3.34 o                         
  -2   3   6        774.90        769.12         8.98 o                         
  -1   3   6        151.50        171.41         6.23 o                         
   0   3   6        264.97        300.48         7.26 o                         
   1   3   6        445.82        419.87         7.75 o                         
   2   3   6          1.30          2.69         7.90 o                         
   3   3   6        836.35        787.25        17.38 o                         
   4   3   6         12.78         27.94        10.07 o                         
   5   3   6        265.28        302.89        15.15 o                         
   6   3   6         88.56        116.48        14.33 o                         
  -9   4   6         18.85         12.87        11.03 o                         
  -8   4   6         46.70         39.19         8.20 o                         
  -7   4   6         47.19         38.93         7.34 o                         
  -6   4   6        362.36        390.05         7.88 o                         
  -5   4   6        290.09        291.87         6.44 o                         
  -4   4   6          1.01         -1.84         3.45 o                         
  -3   4   6        491.05        492.12         6.12 o                         
  -2   4   6        195.00        164.27         6.44 o                         
  -1   4   6         40.39         33.34         5.76 o                         
   0   4   6       1828.98       2153.43        15.64 o                         
   1   4   6         27.54         24.80         5.42 o                         
   2   4   6          0.12         -0.20         8.87 o                         
   3   4   6         57.22         49.32        10.84 o                         
   4   4   6         26.42         24.49        10.73 o                         
   5   4   6         94.40        109.49        13.11 o                         
   6   4   6          7.04         41.91        13.06 o                         
  -9   5   6          4.49         13.53         8.37 o                         
  -8   5   6        268.93        275.52        10.41 o                         
  -7   5   6        148.65        151.05         8.78 o                         
  -6   5   6          0.83          5.73         5.64 o                         
  -5   5   6        287.45        305.77        14.08 o                         
  -4   5   6          9.42          9.91         5.75 o                         
  -3   5   6       1977.14       1964.38        22.90 o                         
  -2   5   6        676.55        665.25         9.86 o                         
  -1   5   6        281.06        268.81         7.84 o                         
   0   5   6         23.89         22.09         6.06 o                         
   1   5   6          8.30          6.24         5.92 o                         
   2   5   6         14.48          4.84        10.66 o                         
   3   5   6        183.36        138.74        12.77 o                         
   4   5   6        166.80        149.25        14.28 o                         
   5   5   6        165.62        166.17        14.92 o                         
  -8   6   6          1.95         -5.64         7.71 o                         
  -7   6   6         84.20         87.62        11.46 o                         
  -6   6   6          8.16          3.40         7.44 o                         
  -5   6   6        947.86        976.22        20.86 o                         
  -4   6   6        124.49        123.86         8.70 o                         
  -3   6   6        200.77        214.99        13.30 o                         
  -2   6   6        151.98        149.89         7.38 o                         
  -1   6   6        240.61        252.36        10.88 o                         
   0   6   6          8.36         -3.19         6.27 o                         
   1   6   6         29.61         18.51         7.43 o                         
   2   6   6        193.99        169.05        14.26 o                         
   3   6   6        131.60        123.98        14.07 o                         
   4   6   6          2.65         13.35        12.06 o                         
   5   6   6         49.69         81.09        15.27 o                         
  -8   7   6         72.15         56.55        12.29 o                         
  -7   7   6        208.81        230.62        10.50 o                         
  -6   7   6        105.47         92.14         8.67 o                         
  -5   7   6        249.59        264.30        10.25 o                         
  -4   7   6        156.62        141.51         9.05 o                         
  -3   7   6         13.45          5.66         6.14 o                         
  -2   7   6         85.53         86.06         7.85 o                         
  -1   7   6        128.32        125.34         8.52 o                         
   0   7   6         60.19         48.14         8.74 o                         
   1   7   6       1174.81       1163.08        24.23 o                         
   2   7   6         41.96         50.98        12.16 o                         
   3   7   6        212.45        246.32        16.70 o                         
   4   7   6         19.66         38.35        13.92 o                         
  -8   8   6          9.78         12.26        12.23 o                         
  -7   8   6         24.40         17.15         9.04 o                         
  -6   8   6         27.55         30.15         8.03 o                         
  -5   8   6         29.92         38.37         8.66 o                         
  -4   8   6        505.90        494.21        12.99 o                         
  -3   8   6          2.31         -3.48        12.97 o                         
  -2   8   6        539.71        562.72        12.21 o                         
  -1   8   6        378.14        439.04        11.90 o                         
   0   8   6        279.74        333.15        20.57 o                         
   1   8   6        138.46        148.41        14.51 o                         
   2   8   6         14.94         21.34        12.73 o                         
   3   8   6          0.05         -1.98        13.48 o                         
  -7   9   6          4.29         -0.30         8.84 o                         
  -6   9   6          7.07         12.90         8.64 o                         
  -5   9   6          3.21          2.61         9.15 o                         
  -4   9   6        234.65        213.11        13.89 o                         
  -3   9   6          0.10         -4.73        13.05 o                         
  -2   9   6        492.41        465.81        20.11 o                         
  -1   9   6         90.90        130.36        11.35 o                         
   0   9   6         64.14         49.25        12.02 o                         
   1   9   6          2.61          3.46        12.69 o                         
   2   9   6          3.21          6.49        12.68 o                         
   3   9   6         28.43         29.97        14.37 o                         
  -7  10   6         24.84          7.45        11.39 o                         
  -6  10   6         26.08         21.62         9.85 o                         
  -5  10   6         25.72         26.47         9.66 o                         
  -4  10   6        180.88        187.90        11.25 o                         
  -3  10   6          1.89         -3.98         9.30 o                         
  -2  10   6        139.98        136.15         9.63 o                         
  -1  10   6         58.30         62.63        12.61 o                         
   0  10   6          1.25         -2.79        12.33 o                         
   1  10   6         12.18         15.33        12.76 o                         
   2  10   6         30.24         40.02        14.17 o                         
  -6  11   6         38.00          9.78        13.14 o                         
  -5  11   6         62.20         50.68        13.46 o                         
  -4  11   6        115.79        113.83        14.87 o                         
  -3  11   6         40.34         36.96        15.46 o                         
  -2  11   6          1.45         11.82        11.77 o                         
  -1  11   6         49.94         57.34        13.70 o                         
   0  11   6          2.62          4.93        11.97 o                         
  -4  12   6          4.72          8.22        13.15 o                         
  -3  12   6          6.31          9.21        15.10 o                         
  -2  12   6          2.39         14.61        15.03 o                         
   2 -13   7         60.88         68.06        14.01 o                         
  -1 -12   7         49.46         55.90        14.73 o                         
   0 -12   7          0.28         -1.57        13.91 o                         
   1 -12   7         16.57         28.95        16.30 o                         
   2 -12   7         29.18         24.43         7.90 o                         
   3 -12   7          4.10          1.03        11.76 o                         
   4 -12   7         26.33          7.82        12.65 o                         
   5 -12   7          0.06         -8.15        16.11 o                         
  -2 -11   7         17.07        -13.64        13.64 o                         
  -1 -11   7        283.56        283.52        17.62 o                         
   0 -11   7          5.60         22.15         7.57 o                         
   1 -11   7         70.19         62.43         8.86 o                         
   2 -11   7          0.86         -6.02         7.74 o                         
   3 -11   7          0.13         -9.43        12.08 o                         
   4 -11   7          1.62        -10.48        10.48 o                         
   5 -11   7          0.21         13.38        11.75 o                         
   6 -11   7          5.01          6.64        12.29 o                         
  -3 -10   7         17.56          4.34        13.81 o                         
  -2 -10   7          9.89         22.39        13.97 o                         
  -1 -10   7         31.32         36.32        13.47 o                         
   0 -10   7          3.52         16.96         7.83 o                         
   1 -10   7        139.96        130.42        15.93 o                         
   2 -10   7         39.92         52.50         8.30 o                         
   3 -10   7         12.89         -1.28         9.74 o                         
   4 -10   7          2.56         14.85        10.27 o                         
   5 -10   7         20.87         21.01        11.73 o                         
   6 -10   7          0.01        -10.41        12.69 o                         
  -4  -9   7          3.53          3.01        13.27 o                         
  -3  -9   7         36.37         18.36        12.60 o                         
  -2  -9   7          3.57          7.66         7.70 o                         
  -1  -9   7        584.42        606.82        20.44 o                         
   0  -9   7         70.05         85.72         7.85 o                         
   1  -9   7        772.83        769.78        34.30 o                         
   2  -9   7        139.12        139.33        12.88 o                         
   3  -9   7        778.73        759.47        19.95 o                         
   4  -9   7         20.18         18.90        11.72 o                         
   5  -9   7        140.18        160.13        15.25 o                         
   6  -9   7         15.46          2.74        10.21 o                         
   7  -9   7          6.02          0.55         8.95 o                         
  -5  -8   7         37.75         41.80         8.71 o                         
  -4  -8   7          3.68          0.35         7.54 o                         
  -3  -8   7        160.95        121.49        14.03 o                         
  -2  -8   7         14.76         46.80        19.85 o                         
  -1  -8   7         10.53         18.14         6.82 o                         
   0  -8   7        414.06        461.64        10.65 o                         
   1  -8   7         45.01         41.32         6.94 o                         
   2  -8   7        704.48        668.03        17.61 o                         
   3  -8   7         38.65         38.65        10.41 o                         
   4  -8   7         59.29         43.27        11.71 o                         
   5  -8   7         38.87         39.16        12.44 o                         
   6  -8   7         58.30         56.37         8.51 o                         
   7  -8   7         20.33         17.84         8.48 o                         
  -6  -7   7         44.21         42.63         8.91 o                         
  -5  -7   7          3.69         15.70        11.97 o                         
  -4  -7   7        142.74        128.82         9.49 o                         
  -3  -7   7        196.21        178.40        15.07 o                         
  -2  -7   7          1.51         -2.81         6.72 o                         
  -1  -7   7          7.99          5.59         4.63 o                         
   0  -7   7         11.09          9.31         5.68 o                         
   1  -7   7          9.42          4.59         5.79 o                         
   2  -7   7         41.54         34.57         8.66 o                         
   3  -7   7        190.20        205.10        12.89 o                         
   4  -7   7        287.18        248.85        14.41 o                         
   5  -7   7         53.94         25.79        12.00 o                         
   6  -7   7        117.07        103.06         9.16 o                         
   7  -7   7         50.06         54.96         8.95 o                         
  -6  -6   7         12.76         11.69         8.07 o                         
  -5  -6   7        245.89        224.37        10.35 o                         
  -4  -6   7        255.70        286.55        10.26 o                         
  -3  -6   7        838.56        788.09        40.65 o                         
  -2  -6   7         37.38         43.93         6.33 o                         
  -1  -6   7        131.07        156.92         5.57 o                         
   0  -6   7          4.03          8.63         5.17 o                         
   1  -6   7         14.29         11.83         7.67 o                         
   2  -6   7         41.48         33.53         9.34 o                         
   3  -6   7         20.28         10.19         9.30 o                         
   4  -6   7         48.88         61.18        12.21 o                         
   5  -6   7         20.63         19.84         6.55 o                         
   6  -6   7         13.20         11.86         7.47 o                         
   7  -6   7          8.89          1.26         7.55 o                         
  -7  -5   7          0.41          8.31        10.61 o                         
  -6  -5   7          1.72          9.97        10.13 o                         
  -5  -5   7         42.71         37.63         7.75 o                         
  -4  -5   7        219.63        174.64         8.48 o                         
  -3  -5   7         97.27         84.91         5.32 o                         
  -2  -5   7        383.90        361.73        24.71 o                         
  -1  -5   7         23.35         46.79         7.25 o                         
   0  -5   7        789.33        972.31         8.86 o                         
   1  -5   7        374.14        332.08        11.16 o                         
   2  -5   7         72.09         78.06         8.92 o                         
   3  -5   7         52.27         51.34         9.42 o                         
   4  -5   7         83.59         82.75         8.80 o                         
   5  -5   7         62.20         58.42         5.66 o                         
   6  -5   7          3.30          6.35         6.67 o                         
   7  -5   7         39.91         35.99        10.55 o                         
  -7  -4   7        103.16        134.43        13.13 o                         
  -6  -4   7         36.53         29.15        10.45 o                         
  -5  -4   7        762.04        793.72        24.88 o                         
  -4  -4   7        263.14        288.06        10.34 o                         
  -3  -4   7         97.08         89.22         3.75 o                         
  -2  -4   7        733.27        826.71        18.50 o                         
  -1  -4   7        114.32        112.04         4.27 o                         
   0  -4   7       2134.86       2891.83        19.11 o                         
   1  -4   7       2901.20       2788.93        16.41 o                         
   2  -4   7       2307.55       2234.02        22.24 o                         
   3  -4   7       2668.48       2473.66        34.16 o                         
   4  -4   7        251.02        262.29         7.94 o                         
   5  -4   7        114.70        173.78         9.49 o                         
   6  -4   7         72.49         59.66         6.16 o                         
   7  -4   7         12.37          4.98         6.00 o                         
   8  -4   7         41.11         30.09         9.71 o                         
  -7  -3   7         15.47         18.47         7.25 o                         
  -6  -3   7         86.07         69.68         7.54 o                         
  -5  -3   7        274.50        398.91        29.14 o                         
  -4  -3   7        149.20        144.82         4.57 o                         
  -3  -3   7         61.41         55.40         3.51 o                         
  -2  -3   7          0.09         -1.28         2.64 o                         
  -1  -3   7         78.06        103.00         4.74 o                         
   0  -3   7         25.72         31.58         7.31 o                         
   1  -3   7       1855.56       1712.65        19.78 o                         
   2  -3   7         67.21         59.03         3.75 o                         
   3  -3   7        265.68        236.34         4.41 o                         
   4  -3   7         11.51         16.27         3.66 o                         
   5  -3   7         48.64         53.28         5.56 o                         
   6  -3   7         15.23          7.86         5.39 o                         
   7  -3   7         14.03         24.78        17.68 o                         
  -8  -2   7          1.93          5.11         9.41 o                         
  -7  -2   7          0.73         -0.26         6.79 o                         
  -6  -2   7         58.15         73.76         7.32 o                         
  -5  -2   7         46.18         98.05         8.54 o                         
  -4  -2   7        116.16        106.83         5.12 o                         
  -3  -2   7          0.44          4.78         4.49 o                         
  -2  -2   7        248.24        290.88         8.18 o                         
  -1  -2   7        767.65        580.18         9.16 o                         
   0  -2   7         80.56        131.43         5.16 o                         
   1  -2   7        179.47        162.99         5.74 o                         
   2  -2   7        106.12        106.27         5.69 o                         
   3  -2   7          3.17          2.16         3.02 o                         
   4  -2   7        135.54        143.76         6.70 o                         
   5  -2   7          0.96         24.08         5.32 o                         
   6  -2   7         40.18         35.70         8.20 o                         
   7  -2   7         17.28         24.94         8.11 o                         
  -8  -1   7        129.85        134.79        12.93 o                         
  -7  -1   7          0.51          5.37         9.03 o                         
  -6  -1   7         10.52          9.93         9.65 o                         
  -5  -1   7         47.65         32.31         8.28 o                         
  -4  -1   7       1761.28       1675.80        25.29 o                         
  -3  -1   7          2.16         -2.93         4.54 o                         
  -2  -1   7        369.17        326.90        10.82 o                         
  -1  -1   7        311.24        282.15         6.11 o                         
   0  -1   7        353.50        406.39        16.28 o                         
   1  -1   7         63.64         60.59         3.22 o                         
   2  -1   7        901.18        811.69        23.20 o                         
   3  -1   7          2.15          1.73         2.84 o                         
   4  -1   7          0.55         14.93         4.68 o                         
   5  -1   7         27.48         46.85         7.37 o                         
   6  -1   7         19.06         11.04         7.37 o                         
   7  -1   7         44.12         40.34         8.63 o                         
  -8   0   7          0.44         -0.30        10.75 o                         
  -7   0   7          0.26          7.77         9.88 o                         
  -6   0   7          3.88          5.48         8.56 o                         
  -5   0   7         31.84         77.12         6.20 o                         
  -4   0   7        366.02        346.20         7.53 o                         
  -3   0   7         72.35         63.93         4.88 o                         
  -2   0   7          1.79          0.65         3.72 o                         
  -1   0   7       2395.82       2281.12        33.25 o                         
   0   0   7        115.47        131.16         5.12 o                         
   1   0   7       3426.36       3433.47       107.90 o                         
   2   0   7        287.13        225.04         8.43 o                         
   3   0   7          0.00          1.11         5.33 o                         
   4   0   7         36.18         54.10         6.73 o                         
   5   0   7         44.15         60.57         7.94 o                         
   6   0   7         14.51         22.62         7.82 o                         
   7   0   7         15.69         20.53        12.77 o                         
  -8   1   7          3.73         12.96        10.68 o                         
  -7   1   7        190.11        183.55        11.94 o                         
  -6   1   7         94.23        106.57         9.60 o                         
  -5   1   7       1046.89       1093.59        25.18 o                         
  -4   1   7        460.05        458.97         8.17 o                         
  -3   1   7        630.82        589.08        13.00 o                         
  -2   1   7       1126.84       1135.94        15.51 o                         
  -1   1   7       2888.67       2696.55        54.20 o                         
   0   1   7          1.03          4.96         6.68 o                         
   1   1   7       1938.29       1827.80        12.71 o                         
   2   1   7        349.38        305.05         5.68 o                         
   3   1   7        117.01        122.50         6.85 o                         
   4   1   7         39.58         35.22         6.58 o                         
   5   1   7         16.73         41.71         7.95 o                         
   6   1   7         53.76         52.76        12.85 o                         
   7   1   7          3.99         -3.45        13.70 o                         
  -8   2   7          0.00         -9.93        10.64 o                         
  -7   2   7         19.09          8.88        10.47 o                         
  -6   2   7         61.91         54.76         9.41 o                         
  -5   2   7          8.30         30.05         6.59 o                         
  -4   2   7          1.29          2.82         3.74 o                         
  -3   2   7        151.89        130.67         4.08 o                         
  -2   2   7        964.78        899.11         6.08 o                         
  -1   2   7       4560.46       4354.13       105.46 o                         
   0   2   7       3288.07       3914.68        19.00 o                         
   1   2   7        529.34        517.10        11.97 o                         
   2   2   7        606.16        603.99        14.10 o                         
   3   2   7        297.57        303.05        12.34 o                         
   4   2   7        207.00        194.54        12.08 o                         
   5   2   7          2.00          8.54        10.62 o                         
   6   2   7          0.51         -8.02        12.64 o                         
  -9   3   7         26.06         60.20        12.01 o                         
  -8   3   7        190.95        196.69        13.67 o                         
  -7   3   7          0.34         -6.79         6.79 o                         
  -6   3   7        513.05        521.38        16.81 o                         
  -5   3   7        436.67        460.62        20.78 o                         
  -4   3   7        113.97        103.06         3.77 o                         
  -3   3   7       2888.58       2891.19        22.32 o                         
  -2   3   7        448.23        395.49        12.93 o                         
  -1   3   7       7494.79       7686.70        35.91 o                         
   0   3   7        695.04        823.74        10.40 o                         
   1   3   7        438.40        413.78         8.45 o                         
   2   3   7        441.01        424.72        13.61 o                         
   3   3   7         30.67         17.43         9.60 o                         
   4   3   7        193.37        202.84        13.29 o                         
   5   3   7         28.82         73.82        12.45 o                         
   6   3   7         19.86          5.81        12.63 o                         
  -9   4   7         70.23         81.80        12.26 o                         
  -8   4   7         82.57         73.94        11.39 o                         
  -7   4   7        106.60         94.82         9.42 o                         
  -6   4   7         47.59         56.97        14.74 o                         
  -5   4   7         58.53         68.63         5.42 o                         
  -4   4   7         70.22         55.91         3.78 o                         
  -3   4   7         44.05         41.17         5.20 o                         
  -2   4   7         27.35         24.98         5.26 o                         
  -1   4   7        602.95        618.38         9.94 o                         
   0   4   7         36.71         45.88         5.80 o                         
   1   4   7       1436.44       1424.98        13.95 o                         
   2   4   7          0.82         -5.71         9.18 o                         
   3   4   7        224.69        209.85        13.35 o                         
   4   4   7        199.53        189.51        14.36 o                         
   5   4   7          1.13          5.73        10.74 o                         
   6   4   7         46.48         66.74        14.29 o                         
  -8   5   7        102.75        111.27        15.05 o                         
  -7   5   7          0.67         -1.83         7.18 o                         
  -6   5   7        642.19        651.33        11.15 o                         
  -5   5   7        199.27        190.14         6.38 o                         
  -4   5   7        342.10        327.66        11.49 o                         
  -3   5   7        314.31        335.97         8.10 o                         
  -2   5   7        342.96        323.20        12.09 o                         
  -1   5   7         10.07          4.81         6.28 o                         
   0   5   7        122.93        146.33         7.42 o                         
   1   5   7         67.21         79.54         7.49 o                         
   2   5   7        164.93        159.34        13.19 o                         
   3   5   7        335.35        320.96        16.53 o                         
   4   5   7         77.66         82.26        13.59 o                         
   5   5   7         57.47         78.66        14.01 o                         
  -8   6   7         27.23         41.68         7.88 o                         
  -7   6   7        142.20        141.11         7.14 o                         
  -6   6   7         50.71         48.60         7.91 o                         
  -5   6   7         64.43         47.98         5.66 o                         
  -4   6   7        520.25        508.76        21.64 o                         
  -3   6   7       1087.43       1031.48        21.62 o                         
  -2   6   7        153.14        149.89         7.49 o                         
  -1   6   7        467.38        454.42        19.39 o                         
   0   6   7          3.94          5.65         7.07 o                         
   1   6   7        563.92        541.84        18.09 o                         
   2   6   7         14.00          5.13        11.46 o                         
   3   6   7        167.04        152.03        14.12 o                         
   4   6   7          6.54         24.66        12.83 o                         
   5   6   7         75.83         89.25        14.96 o                         
  -8   7   7         96.81         73.73        12.86 o                         
  -7   7   7        138.60        142.34         9.62 o                         
  -6   7   7         29.30         26.80         7.82 o                         
  -5   7   7         22.49         34.87         8.80 o                         
  -4   7   7        148.44        125.69         9.44 o                         
  -3   7   7        374.18        341.70         9.71 o                         
  -2   7   7       1470.96       1402.48        16.41 o                         
  -1   7   7        152.38        161.92         9.31 o                         
   0   7   7       4054.54       4827.92        28.96 o                         
   1   7   7        223.86        229.63        15.45 o                         
   2   7   7        590.75        509.17        19.54 o                         
   3   7   7         10.39          2.89        12.30 o                         
   4   7   7          7.34         13.25        13.55 o                         
  -8   8   7         96.64         88.65        13.48 o                         
  -7   8   7          3.66          1.50        10.75 o                         
  -6   8   7          3.63          3.35         7.73 o                         
  -5   8   7        119.71        117.15         9.62 o                         
  -4   8   7         23.86         22.54         8.78 o                         
  -3   8   7        938.35        890.27        22.21 o                         
  -2   8   7        881.27        853.58        14.37 o                         
  -1   8   7        137.89        130.72         9.27 o                         
   0   8   7        102.78        119.89         9.15 o                         
   1   8   7         33.58         43.83        12.20 o                         
   2   8   7         52.34         54.16        13.07 o                         
   3   8   7         34.32         32.92        13.67 o                         
  -7   9   7         42.83         40.16         8.82 o                         
  -6   9   7         82.94        100.24        11.81 o                         
  -5   9   7         67.12         72.10        10.79 o                         
  -4   9   7        142.15        134.77        10.97 o                         
  -3   9   7         18.66         -2.25        13.92 o                         
  -2   9   7        246.66        217.30        10.30 o                         
  -1   9   7         12.03          6.74         7.69 o                         
   0   9   7         95.25         81.67        12.52 o                         
   1   9   7         10.80         28.88        12.64 o                         
   2   9   7          7.82         -9.07        13.34 o                         
  -7  10   7         16.25         26.40         9.14 o                         
  -6  10   7         11.41          8.57         9.31 o                         
  -5  10   7         44.54         41.32        14.89 o                         
  -4  10   7         49.48         38.76        24.89 o                         
  -3  10   7         35.55         13.97        13.33 o                         
  -2  10   7          8.56          3.63         7.92 o                         
  -1  10   7         58.65         50.48         8.67 o                         
   0  10   7          4.06        -10.49        12.31 o                         
   1  10   7          1.56          4.40        12.40 o                         
  -5  11   7         23.47         22.94         9.52 o                         
  -4  11   7         33.29         10.91         9.61 o                         
  -3  11   7         40.48         55.53        15.00 o                         
  -2  11   7         25.27          5.04        10.94 o                         
  -1  11   7         17.08         42.24        13.00 o                         
   0  11   7         32.49         46.94        14.37 o                         
  -1 -12   8         13.48         27.25         8.91 o                         
   0 -12   8          4.82         26.05        13.18 o                         
   1 -12   8         43.04         34.22         8.17 o                         
   2 -12   8         11.34          0.93         9.68 o                         
   3 -12   8          0.13         -2.06        12.11 o                         
   4 -12   8          2.12        -10.51        10.51 o                         
  -2 -11   8          6.87         -4.36        13.03 o                         
  -1 -11   8         11.79         42.65        26.07 o                         
   0 -11   8         16.81         11.21         7.70 o                         
   1 -11   8          2.74         -2.04         7.48 o                         
   2 -11   8         30.71         25.42         7.48 o                         
   3 -11   8         11.55         35.15        11.59 o                         
   4 -11   8          2.87         -7.65        11.82 o                         
   5 -11   8         54.97         99.65        14.46 o                         
  -3 -10   8         48.13         44.29        14.31 o                         
  -2 -10   8         34.07         17.92        13.28 o                         
  -1 -10   8         96.71        112.01        15.24 o                         
   0 -10   8        123.35        132.56         8.96 o                         
   1 -10   8          6.45         14.04        15.86 o                         
   2 -10   8        271.17        203.10        14.49 o                         
   3 -10   8         30.62         10.34        11.13 o                         
   4 -10   8        176.62        185.07        14.59 o                         
   5 -10   8          3.67         -8.93        10.97 o                         
   6 -10   8          2.99          9.32        11.80 o                         
  -4  -9   8         86.04         83.90         8.86 o                         
  -3  -9   8         34.56         29.31        12.48 o                         
  -2  -9   8         27.65         48.26         8.24 o                         
  -1  -9   8        811.50        865.77        14.49 o                         
   0  -9   8         34.09         43.05         7.49 o                         
   1  -9   8       1208.81       1118.48        32.48 o                         
   2  -9   8          2.28          8.01        10.36 o                         
   3  -9   8        355.68        350.67        15.79 o                         
   4  -9   8          3.41         17.77        11.99 o                         
   5  -9   8         12.86         67.44        14.02 o                         
   6  -9   8          0.39         -0.55         9.53 o                         
  -5  -8   8         27.00         15.06        16.48 o                         
  -4  -8   8         79.40         76.61         8.53 o                         
  -3  -8   8         17.44         19.83        11.80 o                         
  -2  -8   8        917.55        981.70        14.84 o                         
  -1  -8   8         45.62         88.76        18.53 o                         
   0  -8   8        564.50        655.43        46.14 o                         
   1  -8   8         16.20          7.72         6.46 o                         
   2  -8   8        214.69        184.93        12.30 o                         
   3  -8   8         30.08         18.76        10.18 o                         
   4  -8   8         14.47         30.96        12.10 o                         
   5  -8   8         72.30         56.22        11.56 o                         
   6  -8   8         63.67         44.55         8.68 o                         
   7  -8   8          8.19         -5.33        11.08 o                         
  -6  -7   8         67.65         65.68         9.52 o                         
  -5  -7   8         20.61         25.03         8.89 o                         
  -4  -7   8        268.46        247.09         9.61 o                         
  -3  -7   8        193.40        192.02        14.57 o                         
  -2  -7   8        295.96        271.45        22.26 o                         
  -1  -7   8          8.11         11.06         4.83 o                         
   0  -7   8         76.97         75.90         6.40 o                         
   1  -7   8         26.71         25.58         8.09 o                         
   2  -7   8         51.38         59.96        10.21 o                         
   3  -7   8         38.41         25.84        10.30 o                         
   4  -7   8          0.68          1.89        11.37 o                         
   5  -7   8        145.60        139.11        18.42 o                         
   6  -7   8          2.67          3.86         7.61 o                         
   7  -7   8         60.41         69.21         9.11 o                         
  -6  -6   8         30.63         22.83         8.13 o                         
  -5  -6   8         39.14         34.81         8.13 o                         
  -4  -6   8          8.45          6.97         7.55 o                         
  -3  -6   8         73.06         53.06         7.30 o                         
  -2  -6   8         48.73         32.07         6.57 o                         
  -1  -6   8         20.59         18.91         4.39 o                         
   0  -6   8       1902.12       2401.31        21.18 o                         
   1  -6   8        703.96        642.50        14.46 o                         
   2  -6   8        442.55        437.83        14.09 o                         
   3  -6   8         57.37         50.77        10.31 o                         
   4  -6   8        764.96        711.89        19.19 o                         
   5  -6   8         18.68         20.97         7.25 o                         
   6  -6   8         59.51         64.21         7.79 o                         
   7  -6   8          8.60         24.58        13.04 o                         
  -7  -5   8         18.82         20.06        11.23 o                         
  -6  -5   8         89.25        114.24        12.14 o                         
  -5  -5   8        557.34        556.09        11.96 o                         
  -4  -5   8         15.36         20.53         6.59 o                         
  -3  -5   8       1024.66        986.33        10.07 o                         
  -2  -5   8        237.72        258.71         9.31 o                         
  -1  -5   8        260.14        205.66         5.39 o                         
   0  -5   8       1199.91       1412.82        19.18 o                         
   1  -5   8        124.03        118.86         6.41 o                         
   2  -5   8        697.70        687.94        14.63 o                         
   3  -5   8         84.51         94.77        12.53 o                         
   4  -5   8        328.77        305.99         6.65 o                         
   5  -5   8          1.26         -2.28         6.41 o                         
   6  -5   8          2.08         -1.10         6.00 o                         
   7  -5   8         11.46         26.99        12.88 o                         
  -7  -4   8          1.74          9.99        11.24 o                         
  -6  -4   8         87.95         72.49        11.32 o                         
  -5  -4   8         21.17         26.24         7.11 o                         
  -4  -4   8          5.91          6.10         6.32 o                         
  -3  -4   8         61.80         47.71         4.68 o                         
  -2  -4   8         60.08         46.52         6.00 o                         
  -1  -4   8        142.09        169.89         6.71 o                         
   0  -4   8         56.89         60.45         5.21 o                         
   1  -4   8       1517.46       1452.54        20.89 o                         
   2  -4   8        110.05        109.16         6.42 o                         
   3  -4   8        102.08         74.61        11.07 o                         
   4  -4   8         15.17         26.20         4.18 o                         
   5  -4   8        286.85        346.06        19.55 o                         
   6  -4   8          4.55         14.49         7.70 o                         
   7  -4   8          0.83          7.10         8.14 o                         
  -7  -3   8        266.90        292.24        10.33 o                         
  -6  -3   8         49.85         41.67         7.40 o                         
  -5  -3   8        133.18        135.76         5.90 o                         
  -4  -3   8        352.71        340.96         5.71 o                         
  -3  -3   8        433.07        346.43         6.34 o                         
  -2  -3   8       3987.03       3405.41        70.03 o                         
  -1  -3   8         33.85        145.43         6.78 o                         
   0  -3   8       2834.99       3457.31        78.12 o                         
   1  -3   8        194.60        194.31        35.39 o                         
   2  -3   8       1110.07       1018.56        13.43 o                         
   3  -3   8         14.67         16.71         3.44 o                         
   4  -3   8         38.23         39.24         7.24 o                         
   5  -3   8         15.93         13.86         6.99 o                         
   6  -3   8         31.47         18.88         7.83 o                         
   7  -3   8          7.42         13.34         8.05 o                         
  -8  -2   8          1.63         21.87        11.93 o                         
  -7  -2   8        109.76        113.28        11.74 o                         
  -6  -2   8          5.57         24.90         9.54 o                         
  -5  -2   8         25.25         28.34         8.76 o                         
  -4  -2   8         76.87         82.60         6.09 o                         
  -3  -2   8        112.69        130.19         6.01 o                         
  -2  -2   8          3.49          5.03         2.85 o                         
  -1  -2   8        331.23        396.76         6.89 o                         
   0  -2   8       2215.84       2730.11        49.17 o                         
   1  -2   8        292.07        289.80         7.12 o                         
   2  -2   8          4.10         -0.09         3.32 o                         
   3  -2   8        905.55        900.24         6.99 o                         
   4  -2   8         92.05        190.62        33.47 o                         
   5  -2   8        191.34        201.42         9.13 o                         
   6  -2   8         89.41         83.58         8.58 o                         
   7  -2   8         11.42         -2.65         8.43 o                         
  -8  -1   8          0.61          0.53        11.59 o                         
  -7  -1   8         10.02         14.34        10.34 o                         
  -6  -1   8         24.14         32.46         9.74 o                         
  -5  -1   8        594.28        516.77        86.51 o                         
  -4  -1   8          1.02          3.83         6.69 o                         
  -3  -1   8        456.98        472.09         8.01 o                         
  -2  -1   8        495.61        492.65         8.14 o                         
  -1  -1   8        131.67        109.21         3.51 o                         
   0  -1   8        303.11        319.36        13.12 o                         
   1  -1   8        217.41        176.17        18.02 o                         
   2  -1   8       3221.29       2939.92        92.87 o                         
   3  -1   8        285.80        280.49         5.97 o                         
   4  -1   8        711.84        678.33         9.18 o                         
   5  -1   8         64.56         88.56         8.17 o                         
   6  -1   8         81.43         73.24         8.67 o                         
   7  -1   8         13.40         23.17         8.34 o                         
  -8   0   8          4.43          7.07        10.42 o                         
  -7   0   8        109.52        109.29        11.67 o                         
  -6   0   8          0.01          6.60         8.52 o                         
  -5   0   8        344.39        329.42        12.21 o                         
  -4   0   8        317.43        283.23         7.19 o                         
  -3   0   8        229.62        191.79         9.43 o                         
  -2   0   8        434.83        388.41         6.46 o                         
  -1   0   8       4658.94       4390.26        41.95 o                         
   0   0   8       1354.06       1598.66        26.70 o                         
   1   0   8        305.85        323.22        13.47 o                         
   2   0   8        713.18        631.21        10.09 o                         
   3   0   8         69.83         64.33         6.35 o                         
   4   0   8         42.36         46.38         7.29 o                         
   5   0   8        154.49        137.54        15.85 o                         
   6   0   8         10.67         15.79         8.09 o                         
   7   0   8          3.57         26.71        13.49 o                         
  -8   1   8         42.87         65.26        10.97 o                         
  -7   1   8         25.53         17.53         9.68 o                         
  -6   1   8        181.01        202.43        11.18 o                         
  -5   1   8         19.05         77.67         6.69 o                         
  -4   1   8        154.29        139.75         6.52 o                         
  -3   1   8        180.71        177.35         5.75 o                         
  -2   1   8        960.50        858.88         8.43 o                         
  -1   1   8       5667.15       5353.16       118.05 o                         
   0   1   8         80.47         77.33         8.61 o                         
   1   1   8       1763.21       1749.68        20.98 o                         
   2   1   8        100.65         82.71         5.89 o                         
   3   1   8        178.75        160.10         7.87 o                         
   4   1   8        187.02        176.18         8.58 o                         
   5   1   8        278.68        289.04        10.16 o                         
   6   1   8        133.71        153.91        14.03 o                         
  -8   2   8         45.76         22.32        11.52 o                         
  -7   2   8        842.15        814.77        18.46 o                         
  -6   2   8          3.47          7.32         7.06 o                         
  -5   2   8        518.72        519.38         8.46 o                         
  -4   2   8       1391.70       1379.20        23.81 o                         
  -3   2   8        439.06        443.33         5.54 o                         
  -2   2   8       3120.40       3040.15        41.59 o                         
  -1   2   8       2214.70       2083.49        31.79 o                         
   0   2   8       3429.07       3978.02        57.34 o                         
   1   2   8       2354.15       2274.33        44.94 o                         
   2   2   8       1015.62        978.87        29.58 o                         
   3   2   8        745.82        751.35        17.86 o                         
   4   2   8        901.16        909.15        20.19 o                         
   5   2   8         44.90         55.19        11.18 o                         
   6   2   8         15.81         15.39        12.69 o                         
  -8   3   8         19.81          1.51        10.80 o                         
  -7   3   8         45.64         50.24        14.19 o                         
  -6   3   8        456.47        498.90        33.16 o                         
  -5   3   8        431.17        430.67        13.81 o                         
  -4   3   8       1964.53       1936.67        34.64 o                         
  -3   3   8        666.75        618.95         6.35 o                         
  -2   3   8       1064.61        989.03        31.30 o                         
  -1   3   8        944.20        982.31        12.31 o                         
   0   3   8        198.89        229.12         7.29 o                         
   1   3   8        244.63        228.85        10.26 o                         
   2   3   8        146.55        126.51        10.92 o                         
   3   3   8        259.45        227.43        13.26 o                         
   4   3   8         41.19         31.36        11.14 o                         
   5   3   8        214.28        222.22        14.95 o                         
   6   3   8          0.24         -3.38        12.44 o                         
  -8   4   8          0.18          2.07         7.35 o                         
  -7   4   8        127.55        118.47         7.81 o                         
  -6   4   8         11.57          8.63         5.56 o                         
  -5   4   8        656.97        673.30        35.64 o                         
  -4   4   8         22.91         26.33         4.31 o                         
  -3   4   8         35.24         29.07         3.05 o                         
  -2   4   8        421.66        425.88         8.96 o                         
  -1   4   8        716.45        667.56        10.57 o                         
   0   4   8         92.06         78.67         6.97 o                         
   1   4   8        715.31        666.69        10.98 o                         
   2   4   8       1668.15       1641.51        25.15 o                         
   3   4   8        196.82        207.73        13.60 o                         
   4   4   8        634.64        623.10        19.53 o                         
   5   4   8         22.04         38.11        12.50 o                         
  -8   5   8          9.29         20.19         7.79 o                         
  -7   5   8         12.40         12.84         5.95 o                         
  -6   5   8        101.71        113.60         6.63 o                         
  -5   5   8        311.43        318.15        15.22 o                         
  -4   5   8         29.02         25.73         5.66 o                         
  -3   5   8       1277.45       1201.04        13.60 o                         
  -2   5   8         65.22         69.90        12.49 o                         
  -1   5   8        841.60        817.89        12.31 o                         
   0   5   8        833.83        952.58        13.24 o                         
   1   5   8       1155.12       1119.85        14.14 o                         
   2   5   8        630.20        614.25        18.80 o                         
   3   5   8        722.68        690.03        21.06 o                         
   4   5   8         75.08         61.24        13.58 o                         
   5   5   8        104.45        141.44        15.44 o                         
  -8   6   8        328.83        363.06        31.56 o                         
  -7   6   8         22.33         27.21         6.48 o                         
  -6   6   8       1011.15       1067.59        29.91 o                         
  -5   6   8          0.67          1.94         7.51 o                         
  -4   6   8         30.45         27.29        12.57 o                         
  -3   6   8        172.80        159.22        22.92 o                         
  -2   6   8        203.77        208.36        13.53 o                         
  -1   6   8       3554.57       3299.00        23.02 o                         
   0   6   8        777.27        861.61        28.08 o                         
   1   6   8       1199.76       1169.91        23.69 o                         
   2   6   8          7.53          6.62        11.93 o                         
   3   6   8         14.27         19.24        12.47 o                         
   4   6   8          9.66         45.75        14.31 o                         
  -8   7   8         10.73         19.98        11.42 o                         
  -7   7   8          8.04          1.99         8.58 o                         
  -6   7   8          5.69          1.29         7.62 o                         
  -5   7   8         24.86         14.65         5.59 o                         
  -4   7   8         18.47         15.20        13.64 o                         
  -3   7   8         45.88         36.15         7.45 o                         
  -2   7   8         38.79         31.76         7.83 o                         
  -1   7   8         19.71         20.35         8.40 o                         
   0   7   8         37.08         27.87        11.29 o                         
   1   7   8        282.82        253.41        15.34 o                         
   2   7   8        222.83        217.34        16.13 o                         
   3   7   8        117.72         94.42        13.88 o                         
   4   7   8         50.58         39.78        15.31 o                         
  -8   8   8         42.51         40.23         9.90 o                         
  -7   8   8          0.00         -8.30         8.30 o                         
  -6   8   8        175.93        171.39        19.02 o                         
  -5   8   8         55.34         69.29        18.30 o                         
  -4   8   8        260.16        250.00        25.68 o                         
  -3   8   8        299.83        297.24        17.84 o                         
  -2   8   8         43.39         25.37         8.27 o                         
  -1   8   8        300.09        281.15        10.70 o                         
   0   8   8         94.05        118.76        25.88 o                         
   1   8   8         44.72         56.94        13.15 o                         
   2   8   8         35.60         33.27        12.39 o                         
   3   8   8         62.81        126.61        15.58 o                         
  -7   9   8          2.28          5.68         8.88 o                         
  -6   9   8         10.10          1.10         8.03 o                         
  -5   9   8         16.06         14.18         8.96 o                         
  -4   9   8          9.44          6.92         9.09 o                         
  -3   9   8         17.45         -0.14        12.99 o                         
  -2   9   8          6.51          3.86         8.70 o                         
  -1   9   8         12.27         15.79         8.06 o                         
   0   9   8          1.43          1.23        12.62 o                         
   1   9   8         34.06         13.28        13.30 o                         
   2   9   8         19.25         28.24        13.62 o                         
  -6  10   8        117.61        127.52        17.27 o                         
  -5  10   8         53.38         75.95        10.58 o                         
  -4  10   8         77.40         63.10        15.31 o                         
  -3  10   8          2.41         22.51        10.68 o                         
  -2  10   8         45.52         37.25         9.92 o                         
  -1  10   8         93.87        114.82        12.50 o                         
   0  10   8        128.85        169.89        15.68 o                         
   1  10   8        247.55        274.84        18.61 o                         
  -5  11   8          1.58          9.72        22.92 o                         
  -4  11   8         22.90         29.52        15.98 o                         
  -3  11   8          1.83         18.04        14.64 o                         
  -2  11   8          2.61          8.17         8.63 o                         
  -1  11   8          0.29         22.31        11.80 o                         
   0 -12   9          1.81         -6.95        12.56 o                         
   1 -12   9         30.70         27.03         8.36 o                         
   2 -12   9         26.57         33.14        12.80 o                         
   3 -12   9          6.40          9.80        11.36 o                         
   4 -12   9         54.26         49.54        13.27 o                         
  -2 -11   9         36.40         47.68        13.88 o                         
  -1 -11   9         50.35         85.13        25.72 o                         
   0 -11   9          8.26         10.33        12.09 o                         
   1 -11   9        128.51        126.31        18.35 o                         
   2 -11   9         11.41         29.36        12.12 o                         
   3 -11   9        385.77        379.37        18.00 o                         
   4 -11   9         60.92         34.23        12.80 o                         
   5 -11   9         61.61         49.93        14.33 o                         
  -3 -10   9         15.48         -3.23        12.03 o                         
  -2 -10   9          2.15          4.96        12.60 o                         
  -1 -10   9         61.56         58.45        26.66 o                         
   0 -10   9          0.42          0.21        10.58 o                         
   1 -10   9        102.08         91.10        12.96 o                         
   2 -10   9          0.00         -6.38        10.20 o                         
   3 -10   9        212.74        191.87        13.75 o                         
   4 -10   9         15.34          8.32        12.08 o                         
   5 -10   9        102.54        129.72        14.78 o                         
   6 -10   9          0.05          6.23        14.01 o                         
  -4  -9   9         80.22         89.75         9.27 o                         
  -3  -9   9          5.69          4.72        12.63 o                         
  -2  -9   9        434.46        389.84        11.35 o                         
  -1  -9   9          0.20         13.42         8.96 o                         
   0  -9   9        255.47        282.37        14.82 o                         
   1  -9   9          5.98          4.01        10.27 o                         
   2  -9   9         70.40         58.67        11.18 o                         
   3  -9   9          0.43          1.95        11.55 o                         
   4  -9   9          7.63          9.70        11.09 o                         
   5  -9   9         45.07         57.10        17.22 o                         
   6  -9   9          2.24          0.78         8.13 o                         
  -5  -8   9         18.25          8.22         8.86 o                         
  -4  -8   9         18.59         12.94         7.18 o                         
  -3  -8   9          1.38          2.33        11.69 o                         
  -2  -8   9          1.44         -3.81         7.76 o                         
  -1  -8   9          6.74         96.41        31.10 o                         
   0  -8   9         24.30         33.28         7.95 o                         
   1  -8   9         45.36         34.96         9.03 o                         
   2  -8   9          1.15          8.19        10.11 o                         
   3  -8   9        146.28        130.62        13.77 o                         
   4  -8   9         18.11          3.72        11.09 o                         
   5  -8   9         31.94         39.02        11.99 o                         
   6  -8   9          0.19          8.86         9.06 o                         
   7  -8   9          2.84          9.68        13.01 o                         
  -5  -7   9          0.71         -1.36         7.64 o                         
  -4  -7   9         28.36         28.00         7.19 o                         
  -3  -7   9        225.52        218.75         9.79 o                         
  -2  -7   9         97.90         92.07         8.10 o                         
  -1  -7   9         23.57         16.91         6.98 o                         
   0  -7   9        140.93        162.70         8.18 o                         
   1  -7   9          0.01          3.70         6.28 o                         
   2  -7   9        831.46        738.19        17.73 o                         
   3  -7   9        100.57        106.22        12.58 o                         
   4  -7   9        319.24        322.37        15.75 o                         
   5  -7   9         66.18         57.17         7.11 o                         
   6  -7   9         57.54         75.55        14.53 o                         
   7  -7   9         10.24          0.77        14.20 o                         
  -6  -6   9         64.30         67.75         8.61 o                         
  -5  -6   9         31.83         28.72         7.97 o                         
  -4  -6   9        403.01        380.81        10.68 o                         
  -3  -6   9         82.68         97.63         5.94 o                         
  -2  -6   9        415.15        405.00        16.60 o                         
  -1  -6   9         66.92         64.27         4.93 o                         
   0  -6   9          4.79         10.00         5.80 o                         
   1  -6   9         80.06         78.79        11.11 o                         
   2  -6   9        168.91        144.84         8.64 o                         
   3  -6   9        679.41        672.98        11.51 o                         
   4  -6   9         30.68         58.39         7.70 o                         
   5  -6   9         28.01         11.89        11.91 o                         
   6  -6   9          1.09          5.27        12.68 o                         
   7  -6   9         20.39         34.24        14.16 o                         
  -7  -5   9         52.09         61.98        12.66 o                         
  -6  -5   9         57.77         69.17        11.59 o                         
  -5  -5   9         11.32         14.89         7.28 o                         
  -4  -5   9          7.79          6.77         6.58 o                         
  -3  -5   9         15.09         14.27         5.03 o                         
  -2  -5   9        765.09        714.84        11.53 o                         
  -1  -5   9         83.84        130.26         6.05 o                         
   0  -5   9        835.24        854.96        36.40 o                         
   1  -5   9        180.31        175.71         9.34 o                         
   2  -5   9         86.26         58.15         6.67 o                         
   3  -5   9        729.11        726.57        11.87 o                         
   4  -5   9         35.20         40.78         5.31 o                         
   5  -5   9        299.05        280.41        15.31 o                         
   6  -5   9          0.59         14.53        12.57 o                         
   7  -5   9         13.96         28.93        13.56 o                         
  -7  -4   9        121.49        118.39        12.81 o                         
  -6  -4   9        129.87        143.14        12.34 o                         
  -5  -4   9         92.83        108.21         8.10 o                         
  -4  -4   9        597.64        602.04         8.91 o                         
  -3  -4   9         19.36         17.51         4.87 o                         
  -2  -4   9        126.13        114.78         9.68 o                         
  -1  -4   9        491.44        481.36        14.12 o                         
   0  -4   9        306.33        298.54        17.62 o                         
   1  -4   9        146.45        152.08        13.78 o                         
   2  -4   9       1315.67       1248.19        20.35 o                         
   3  -4   9        317.64        328.01         6.14 o                         
   4  -4   9        200.24        411.04        71.96 o                         
   5  -4   9        219.89        214.68        14.77 o                         
   6  -4   9         20.07         12.48        12.10 o                         
   7  -4   9         27.30         44.19        11.88 o                         
  -7  -3   9         17.87         15.66        11.89 o                         
  -6  -3   9         36.89         45.22        10.51 o                         
  -5  -3   9         33.71         55.78        10.14 o                         
  -4  -3   9          2.74          5.60         6.14 o                         
  -3  -3   9          3.36          7.41         6.94 o                         
  -2  -3   9         76.71         88.85         5.49 o                         
  -1  -3   9         95.07        134.17         6.45 o                         
   0  -3   9        166.80        188.01         6.49 o                         
   1  -3   9        191.94        131.54         6.32 o                         
   2  -3   9         86.34         76.94         9.80 o                         
   3  -3   9         27.41         29.81         4.54 o                         
   4  -3   9        199.27        211.17         8.49 o                         
   5  -3   9          0.87         12.15         7.34 o                         
   6  -3   9          0.49         -3.89         7.09 o                         
   7  -3   9          1.34         -8.30         8.30 o                         
  -8  -2   9         27.89         38.73        11.87 o                         
  -7  -2   9         11.05          7.98        11.04 o                         
  -6  -2   9        614.54        577.01        16.13 o                         
  -5  -2   9        243.87        250.40        11.67 o                         
  -4  -2   9        772.23        756.17        12.35 o                         
  -3  -2   9        482.99        463.00         8.94 o                         
  -2  -2   9        183.35        126.89         5.63 o                         
  -1  -2   9          6.32          8.38         4.46 o                         
   0  -2   9       2108.18       2438.70        41.12 o                         
   1  -2   9        202.49        187.21         6.73 o                         
   2  -2   9       2639.97       2612.12        59.86 o                         
   3  -2   9        595.46        601.97        11.91 o                         
   4  -2   9        426.59        590.43        39.41 o                         
   5  -2   9        162.08        163.13         9.18 o                         
   6  -2   9          0.16         -0.64         7.83 o                         
   7  -2   9         44.53         52.44         9.58 o                         
  -8  -1   9          9.44          5.98        10.99 o                         
  -7  -1   9         53.76         46.36        10.97 o                         
  -6  -1   9         45.72         44.25         9.66 o                         
  -5  -1   9         58.41         83.02         6.87 o                         
  -4  -1   9         70.11         70.76         6.06 o                         
  -3  -1   9        236.57        223.19         6.55 o                         
  -2  -1   9          6.29          4.62         4.13 o                         
  -1  -1   9         46.48         53.91         4.72 o                         
   0  -1   9       1113.69       1453.25        51.36 o                         
   1  -1   9       2525.69       2504.46        21.66 o                         
   2  -1   9         86.00         94.65         6.83 o                         
   3  -1   9        657.44        613.72        10.97 o                         
   4  -1   9         49.14         54.35         6.99 o                         
   5  -1   9        257.41        262.72        10.45 o                         
   6  -1   9         18.31         16.10         8.62 o                         
   7  -1   9         65.71         68.27         9.50 o                         
  -8   0   9         14.83          7.31        10.00 o                         
  -7   0   9        279.40        293.97        14.36 o                         
  -6   0   9         44.22         45.42         9.51 o                         
  -5   0   9        455.19        434.19         9.45 o                         
  -4   0   9        621.18        656.84         9.83 o                         
  -3   0   9        127.81        107.53         7.54 o                         
  -2   0   9       5026.71       4779.36        51.55 o                         
  -1   0   9          4.39          1.06         3.34 o                         
   0   0   9       6246.99       7638.76       233.14 o                         
   1   0   9        113.76         94.59         6.27 o                         
   2   0   9       1475.24       1364.14        27.85 o                         
   3   0   9         13.34         10.59         6.10 o                         
   4   0   9        520.34        499.79        19.95 o                         
   5   0   9         91.97         97.97         9.81 o                         
   6   0   9        253.44        258.31        21.02 o                         
  -8   1   9        120.51        141.04        12.72 o                         
  -7   1   9        337.62        317.60        13.85 o                         
  -6   1   9        102.61         93.89        10.55 o                         
  -5   1   9        738.42        715.73        20.94 o                         
  -4   1   9          3.51         -0.30         5.08 o                         
  -3   1   9        361.62        325.99         6.85 o                         
  -2   1   9         89.97         84.80         4.47 o                         
  -1   1   9        144.66        141.06         3.83 o                         
   0   1   9       1012.06       1180.14        17.26 o                         
   1   1   9        788.87        809.05        28.88 o                         
   2   1   9        763.13        747.49        12.75 o                         
   3   1   9        109.58         86.41         9.26 o                         
   4   1   9        513.34        535.47        17.10 o                         
   5   1   9          7.00         -2.39        10.38 o                         
   6   1   9         57.69         57.70        12.86 o                         
  -8   2   9         97.06         79.18        11.96 o                         
  -7   2   9         15.38         11.87         9.70 o                         
  -6   2   9         68.37         91.67        27.86 o                         
  -5   2   9        815.30        806.57        10.90 o                         
  -4   2   9         71.84         60.97         6.33 o                         
  -3   2   9        466.90        464.54         5.64 o                         
  -2   2   9        665.86        585.80        19.50 o                         
  -1   2   9        109.47         92.38         9.28 o                         
   0   2   9       1200.35       1412.89        27.18 o                         
   1   2   9         40.97         35.25         5.50 o                         
   2   2   9          0.01         -0.22         8.77 o                         
   3   2   9        141.75        143.26        11.86 o                         
   4   2   9       1221.43       1132.47        22.60 o                         
   5   2   9         12.98         12.33        10.60 o                         
   6   2   9        112.59        127.42        15.80 o                         
  -8   3   9          9.98          8.36        10.78 o                         
  -7   3   9          0.20         -9.31         9.31 o                         
  -6   3   9        244.56        250.24         7.31 o                         
  -5   3   9        498.76        498.80        16.63 o                         
  -4   3   9        750.31        636.52         8.76 o                         
  -3   3   9        784.48        719.15         9.16 o                         
  -2   3   9       1542.53       1381.94        18.86 o                         
  -1   3   9        888.14        857.60        11.48 o                         
   0   3   9        969.49       1087.47        20.95 o                         
   1   3   9        194.06        188.60         7.76 o                         
   2   3   9          8.32          3.33        10.09 o                         
   3   3   9          5.72          9.64        10.69 o                         
   4   3   9         94.47        106.47        13.10 o                         
   5   3   9          4.79          7.06        11.57 o                         
  -8   4   9        117.91        127.57        12.69 o                         
  -7   4   9          8.18          5.70         6.78 o                         
  -6   4   9        910.01        906.37        34.28 o                         
  -5   4   9         79.84         76.57         6.95 o                         
  -4   4   9        618.41        575.35        14.07 o                         
  -3   4   9        511.32        468.61         7.96 o                         
  -2   4   9        223.20        233.30        11.14 o                         
  -1   4   9       1373.86       1302.97        14.36 o                         
   0   4   9        194.12        225.02         8.78 o                         
   1   4   9       2577.34       2499.97        33.49 o                         
   2   4   9        564.34        527.54        17.30 o                         
   3   4   9       1327.43       1275.27        24.97 o                         
   4   4   9         18.62          9.92        12.30 o                         
   5   4   9         57.80         62.76        13.51 o                         
  -8   5   9          2.37         14.42         7.52 o                         
  -7   5   9        204.72        208.84         9.52 o                         
  -6   5   9         19.16         24.91        11.97 o                         
  -5   5   9         42.85         46.50         5.44 o                         
  -4   5   9          0.56          3.17         5.76 o                         
  -3   5   9         40.26         26.19         6.27 o                         
  -2   5   9        437.03        414.90        10.22 o                         
  -1   5   9        819.34        859.44        17.38 o                         
   0   5   9       1152.73       1297.79        15.60 o                         
   1   5   9        200.10        201.52        13.99 o                         
   2   5   9        168.42        160.31        13.36 o                         
   3   5   9         27.23         29.32        12.86 o                         
   4   5   9        211.19        190.49        15.60 o                         
  -8   6   9         36.94         60.09        13.53 o                         
  -7   6   9         76.12         64.93         8.64 o                         
  -6   6   9          1.07          5.05        14.41 o                         
  -5   6   9        593.23        610.81        11.72 o                         
  -4   6   9         89.59         80.83        14.10 o                         
  -3   6   9        591.60        586.05        11.45 o                         
  -2   6   9        198.71        253.51         9.78 o                         
  -1   6   9        338.84        318.17        10.51 o                         
   0   6   9        182.90        169.72        25.19 o                         
   1   6   9         51.87         30.35        11.77 o                         
   2   6   9        176.62        130.77        14.46 o                         
   3   6   9         48.64         41.35        13.45 o                         
   4   6   9         53.37         38.99        14.55 o                         
  -8   7   9          3.72         10.12        10.85 o                         
  -7   7   9          0.58          0.73         7.99 o                         
  -6   7   9          1.28          2.27         7.63 o                         
  -5   7   9         10.82         18.55         6.86 o                         
  -4   7   9          6.26         -5.32        13.67 o                         
  -3   7   9          7.43         -3.03         6.72 o                         
  -2   7   9          7.37          9.23         8.05 o                         
  -1   7   9         13.81          6.84        12.45 o                         
   0   7   9          9.41         11.55         7.68 o                         
   1   7   9          7.53          5.43        11.58 o                         
   2   7   9          7.14         11.57        11.51 o                         
   3   7   9          9.36         12.32        13.00 o                         
  -7   8   9         26.29         29.06        18.73 o                         
  -6   8   9         14.49         14.19        12.90 o                         
  -5   8   9          3.94          3.71         8.51 o                         
  -4   8   9         19.95         25.99        13.59 o                         
  -3   8   9         13.45         10.23        13.52 o                         
  -2   8   9          0.14          5.88         7.82 o                         
  -1   8   9         62.36         42.27        12.26 o                         
   0   8   9         13.22          9.02        11.62 o                         
   1   8   9          1.39         -7.19        12.59 o                         
   2   8   9         17.20         13.29        13.44 o                         
  -7   9   9         74.10         82.45         9.71 o                         
  -6   9   9        225.43        236.69        18.79 o                         
  -5   9   9         40.55         52.08        11.27 o                         
  -4   9   9        242.71        258.81        14.23 o                         
  -3   9   9         15.60        -13.75        13.75 o                         
  -2   9   9         50.74        381.91       204.87 o                         
  -1   9   9        107.60         91.08        11.73 o                         
   0   9   9         55.57         37.10        13.02 o                         
   1   9   9         98.24        111.34        14.44 o                         
  -6  10   9         81.17         74.33        15.81 o                         
  -5  10   9          0.80         17.59        10.83 o                         
  -4  10   9         33.56         40.17        10.55 o                         
  -3  10   9          2.72          1.87        13.49 o                         
  -2  10   9          1.95         -0.05         9.03 o                         
  -1  10   9          4.32        -13.05        13.05 o                         
   0  10   9          3.27        -13.51        13.51 o                         
  -4  11   9          9.94        -14.52        14.52 o                         
  -3  11   9         60.39         53.15        16.21 o                         
  -2  11   9         15.95          4.56         8.86 o                         
   0 -12  10         26.22         49.84         9.52 o                         
   1 -12  10          4.16         11.14        10.74 o                         
   2 -12  10         88.46         88.69        13.81 o                         
   3 -12  10          0.03          2.62        11.53 o                         
  -2 -11  10         22.40         31.38        15.45 o                         
  -1 -11  10         52.34         45.44        15.28 o                         
   0 -11  10         26.10         40.73        19.02 o                         
   1 -11  10          2.73          5.93        10.86 o                         
   2 -11  10          0.45          4.08        10.77 o                         
   3 -11  10         30.60         13.92        12.50 o                         
   4 -11  10          3.27        -10.72        10.72 o                         
  -3 -10  10          6.21          8.24        12.32 o                         
  -2 -10  10          0.62          2.86         9.00 o                         
  -1 -10  10         40.49         55.29        10.09 o                         
   0 -10  10          1.97         13.53         7.27 o                         
   1 -10  10          0.74         -1.67        10.08 o                         
   2 -10  10          3.54         -4.01         9.94 o                         
   3 -10  10          7.62         11.95        11.53 o                         
   4 -10  10         22.76         37.62        12.98 o                         
   5 -10  10         39.90         45.13        12.99 o                         
  -4  -9  10          0.23          0.16        12.33 o                         
  -3  -9  10          5.25          1.62        11.50 o                         
  -2  -9  10          4.97         -0.07        12.85 o                         
  -1  -9  10         34.74         50.08         8.26 o                         
   0  -9  10         77.92         83.14        10.16 o                         
   1  -9  10          1.22         33.22        23.82 o                         
   2  -9  10         76.81         58.70        11.41 o                         
   3  -9  10          0.01         -6.17        11.05 o                         
   4  -9  10          5.04          5.14        12.26 o                         
   5  -9  10          0.04          8.57        12.27 o                         
   6  -9  10         10.16          5.72        13.31 o                         
  -5  -8  10          0.07         23.58         8.64 o                         
  -4  -8  10         64.21         86.63         8.83 o                         
  -3  -8  10          1.61          0.08        11.54 o                         
  -2  -8  10        167.40        170.26         9.83 o                         
  -1  -8  10        416.12        403.49        11.47 o                         
   0  -8  10        213.24        255.11        14.28 o                         
   1  -8  10        355.01        340.23        14.63 o                         
   2  -8  10         50.81         33.79        11.13 o                         
   3  -8  10        129.07        113.61        13.04 o                         
   4  -8  10         40.86         33.81        12.67 o                         
   5  -8  10         27.00         12.26        19.27 o                         
   6  -8  10          1.06         -4.11        13.83 o                         
  -5  -7  10         12.43          6.01        13.85 o                         
  -4  -7  10          2.50         -2.18         7.24 o                         
  -3  -7  10         16.86         10.27         7.99 o                         
  -2  -7  10          3.05          1.91         7.61 o                         
  -1  -7  10         23.93         23.81        10.07 o                         
   0  -7  10        150.91        188.40         7.73 o                         
   1  -7  10         16.29         12.76        13.05 o                         
   2  -7  10         64.55         64.39        11.63 o                         
   3  -7  10         26.38         45.97        17.65 o                         
   4  -7  10        209.42        224.28        20.53 o                         
   5  -7  10         34.07         31.03        12.75 o                         
   6  -7  10        139.30        123.25        14.61 o                         
  -6  -6  10         60.76         76.75         8.99 o                         
  -5  -6  10         22.13         27.45         7.84 o                         
  -4  -6  10         10.60         12.81         7.43 o                         
  -3  -6  10          5.64          5.55         6.04 o                         
  -2  -6  10        660.72        600.12        17.11 o                         
  -1  -6  10        221.05        215.55        12.00 o                         
   0  -6  10        266.11        249.08         9.89 o                         
   1  -6  10         12.30          5.01         6.30 o                         
   2  -6  10        108.61         77.31        11.99 o                         
   3  -6  10        150.12        155.65         8.60 o                         
   4  -6  10          6.25         20.25         7.66 o                         
   5  -6  10        158.55        178.31        13.85 o                         
   6  -6  10          0.88         -0.80        13.12 o                         
   7  -6  10         94.95        110.57        14.90 o                         
  -6  -5  10         12.52         12.60        11.01 o                         
  -5  -5  10         47.29         42.20         7.40 o                         
  -4  -5  10          4.29         14.70        10.30 o                         
  -3  -5  10         24.99         17.79         6.07 o                         
  -2  -5  10         31.97         31.39         9.74 o                         
  -1  -5  10         24.33         18.86         5.02 o                         
   0  -5  10         77.71         80.86         6.23 o                         
   1  -5  10         68.75         48.73         6.25 o                         
   2  -5  10         85.67         74.91         7.31 o                         
   3  -5  10         93.94         84.22         7.82 o                         
   4  -5  10        181.07        162.55         8.59 o                         
   5  -5  10         25.34         28.69        12.32 o                         
   6  -5  10          1.08         -1.77        12.46 o                         
   7  -5  10         43.80         74.56        14.28 o                         
  -7  -4  10         68.80         65.08        12.22 o                         
  -6  -4  10          6.21          8.32        10.38 o                         
  -5  -4  10        325.70        326.65        14.54 o                         
  -4  -4  10        125.56        112.23         8.38 o                         
  -3  -4  10         26.91         30.37         6.14 o                         
  -2  -4  10         96.92         98.25         9.77 o                         
  -1  -4  10          0.02          6.75         6.06 o                         
   0  -4  10        490.85        611.23        35.07 o                         
   1  -4  10          0.17         -1.26         5.28 o                         
   2  -4  10        533.11        524.68        11.10 o                         
   3  -4  10        559.10        513.11        10.61 o                         
   4  -4  10        103.37        124.55        12.80 o                         
   5  -4  10        147.67        151.96        13.96 o                         
   6  -4  10          3.38         -2.33        12.10 o                         
   7  -4  10         31.27         29.73        13.26 o                         
  -7  -3  10          4.49          9.00        11.17 o                         
  -6  -3  10        300.22        291.91        14.46 o                         
  -5  -3  10         54.00         49.85         9.75 o                         
  -4  -3  10       1163.78       1086.09        34.83 o                         
  -3  -3  10        135.64        159.43         6.92 o                         
  -2  -3  10        287.94        253.28         7.01 o                         
  -1  -3  10        320.43        317.98         7.27 o                         
   0  -3  10         40.92         56.42         6.02 o                         
   1  -3  10        435.64        440.26         9.02 o                         
   2  -3  10        769.30        758.27        11.42 o                         
   3  -3  10         56.30         53.32         6.82 o                         
   4  -3  10         18.39         37.97        11.72 o                         
   5  -3  10          0.79         -6.83         6.83 o                         
   6  -3  10          6.85          5.61         7.82 o                         
   7  -3  10         22.23         32.02        14.37 o                         
  -7  -2  10          0.07         -3.37        11.11 o                         
  -6  -2  10        202.73        203.70        12.39 o                         
  -5  -2  10        133.76        130.84        12.61 o                         
  -4  -2  10        684.07        603.04        10.33 o                         
  -3  -2  10         83.69         84.42         5.78 o                         
  -2  -2  10          0.00          1.52         4.48 o                         
  -1  -2  10        633.23        619.17        14.48 o                         
   0  -2  10       1741.25       2217.55        51.18 o                         
   1  -2  10          9.19          7.43         5.75 o                         
   2  -2  10       1971.01       1978.90        16.45 o                         
   3  -2  10         66.83         64.15         6.89 o                         
   4  -2  10         12.11         14.46         5.41 o                         
   5  -2  10          2.05          7.17         7.40 o                         
   6  -2  10         36.10         43.57         9.06 o                         
   7  -2  10         51.13         59.73        16.14 o                         
  -8  -1  10         72.12         90.84        12.57 o                         
  -7  -1  10          4.31          5.09        10.18 o                         
  -6  -1  10        390.94        367.61        14.07 o                         
  -5  -1  10          0.19         16.03         6.48 o                         
  -4  -1  10        371.32        355.51        11.54 o                         
  -3  -1  10         21.34         39.27         8.06 o                         
  -2  -1  10        378.98        372.31        13.31 o                         
  -1  -1  10        181.76        178.64         6.06 o                         
   0  -1  10        155.14        171.43         6.91 o                         
   1  -1  10        752.09        714.04        11.24 o                         
   2  -1  10        673.32        689.85        11.31 o                         
   3  -1  10        128.07        106.75         7.61 o                         
   4  -1  10        725.57        727.96        16.49 o                         
   5  -1  10        315.41        334.41        19.36 o                         
   6  -1  10         67.26         72.19         9.09 o                         
  -8   0  10          9.63         30.81        10.66 o                         
  -7   0  10         37.36         50.84        11.53 o                         
  -6   0  10          2.35         -2.21         9.03 o                         
  -5   0  10        371.88        371.37        12.81 o                         
  -4   0  10        233.19        212.84         7.58 o                         
  -3   0  10       1945.05       1869.50        19.65 o                         
  -2   0  10          0.83          5.39         4.20 o                         
  -1   0  10         20.96         22.58         5.76 o                         
   0   0  10        144.58        170.82        11.82 o                         
   1   0  10         82.61         79.35         6.04 o                         
   2   0  10        257.04        240.07         8.63 o                         
   3   0  10         96.07         99.73         7.64 o                         
   4   0  10         11.76         72.26         8.72 o                         
   5   0  10         75.13         81.17         8.62 o                         
   6   0  10        141.75        126.94        11.05 o                         
  -8   1  10         66.03         82.91        11.75 o                         
  -7   1  10        306.84        319.13        14.08 o                         
  -6   1  10         14.55         23.36         6.94 o                         
  -5   1  10        360.69        349.75         9.26 o                         
  -4   1  10        207.16        192.95         7.35 o                         
  -3   1  10        567.92        514.66        14.13 o                         
  -2   1  10        700.81        625.80         7.83 o                         
  -1   1  10        572.76        541.30        14.35 o                         
   0   1  10         92.79         90.99         9.56 o                         
   1   1  10          2.50         -1.77         5.41 o                         
   2   1  10          0.80          6.26         5.35 o                         
   3   1  10       1205.27       1225.75        22.18 o                         
   4   1  10          0.39         17.43        10.95 o                         
   5   1  10        302.03        330.79        15.58 o                         
   6   1  10          0.01        -12.07        12.92 o                         
  -8   2  10          3.11         -0.65        11.12 o                         
  -7   2  10        107.58         89.64        10.90 o                         
  -6   2  10          9.43          9.10         6.74 o                         
  -5   2  10        684.79        652.11        31.40 o                         
  -4   2  10        231.06        201.82         8.59 o                         
  -3   2  10         34.40         20.14         4.76 o                         
  -2   2  10        301.22        276.56        27.54 o                         
  -1   2  10        234.27        204.92        11.48 o                         
   0   2  10          0.43          2.15         5.80 o                         
   1   2  10        966.88        886.34        23.67 o                         
   2   2  10         53.71         49.90        11.12 o                         
   3   2  10        676.78        660.56        18.99 o                         
   4   2  10        155.18        182.33        14.09 o                         
   5   2  10         49.70         60.83        12.07 o                         
   6   2  10         17.47         44.55        13.72 o                         
  -8   3  10         36.48         17.86        11.22 o                         
  -7   3  10        117.29        106.02        11.27 o                         
  -6   3  10        473.41        461.85        20.33 o                         
  -5   3  10        547.26        524.08         8.02 o                         
  -4   3  10        426.79        378.68        32.10 o                         
  -3   3  10        153.72        139.98         5.91 o                         
  -2   3  10        130.00        115.70        14.21 o                         
  -1   3  10         86.52         75.10         6.91 o                         
   0   3  10        330.07        338.62        13.94 o                         
   1   3  10        641.61        555.93        21.11 o                         
   2   3  10        190.60        205.83        14.05 o                         
   3   3  10         29.39         34.49        11.61 o                         
   4   3  10         23.26         18.73        10.75 o                         
   5   3  10          5.11         -3.50        12.12 o                         
  -8   4  10        122.93        126.40        12.23 o                         
  -7   4  10        244.53        259.90        11.47 o                         
  -6   4  10        325.97        326.05        14.02 o                         
  -5   4  10        541.33        508.28        14.29 o                         
  -4   4  10         79.47         79.07         6.18 o                         
  -3   4  10        153.41        145.39         7.39 o                         
  -2   4  10         99.82         80.15         7.11 o                         
  -1   4  10          1.40         -2.01         6.44 o                         
   0   4  10          7.49          8.27         6.97 o                         
   1   4  10        197.27        222.94        24.74 o                         
   2   4  10        112.44        137.82        13.44 o                         
   3   4  10        115.51        100.82        13.21 o                         
   4   4  10         79.42         61.74        13.70 o                         
   5   4  10         62.48         70.81        14.69 o                         
  -8   5  10         48.95         50.65        13.38 o                         
  -7   5  10          7.96         17.83         5.90 o                         
  -6   5  10         36.07         43.91         7.02 o                         
  -5   5  10         29.82         48.37         7.57 o                         
  -4   5  10        204.19        172.94        14.61 o                         
  -3   5  10        300.02        334.38         9.60 o                         
  -2   5  10         70.56         51.09         7.64 o                         
  -1   5  10        372.59        405.96        11.87 o                         
   0   5  10          2.95         -1.40         7.85 o                         
   1   5  10        126.74        113.48        13.63 o                         
   2   5  10          6.36         -7.84        11.06 o                         
   3   5  10          2.29          0.03        11.91 o                         
   4   5  10        172.64        169.43        16.95 o                         
  -8   6  10          0.07          4.95         7.17 o                         
  -7   6  10        123.44        131.34         7.22 o                         
  -6   6  10         19.98         31.83        13.81 o                         
  -5   6  10        183.86        172.75        15.57 o                         
  -4   6  10         57.31         82.40        13.89 o                         
  -3   6  10        215.59        227.26        13.15 o                         
  -2   6  10          1.13         45.65         7.81 o                         
  -1   6  10        164.76        158.16        10.33 o                         
   0   6  10         28.56         13.93         7.77 o                         
   1   6  10         67.36         62.05        12.14 o                         
   2   6  10          8.34          8.84        11.68 o                         
   3   6  10         50.61         61.68        14.08 o                         
  -7   7  10          6.43          9.68        14.36 o                         
  -6   7  10          0.10         -5.81        14.07 o                         
  -5   7  10          0.56         -0.73        13.15 o                         
  -4   7  10         91.22         79.70        14.74 o                         
  -3   7  10          0.28          2.45         7.29 o                         
  -2   7  10         86.36         93.43         8.61 o                         
  -1   7  10        110.56         86.07         8.87 o                         
   0   7  10         11.56         15.08         9.56 o                         
   1   7  10         53.70         57.82        12.51 o                         
   2   7  10         85.11        100.68        15.35 o                         
   3   7  10         28.03          9.48        13.92 o                         
  -7   8  10         72.30         86.10        15.72 o                         
  -6   8  10         21.16         30.87        14.85 o                         
  -5   8  10         10.83         -7.20        14.19 o                         
  -4   8  10         24.75          0.39        13.43 o                         
  -3   8  10         37.95         15.60        13.08 o                         
  -2   8  10          0.89          0.30         7.60 o                         
  -1   8  10          0.99          3.56         7.82 o                         
   0   8  10          7.93         -0.97        11.91 o                         
   1   8  10          5.76         20.44        13.67 o                         
   2   8  10          2.78        -12.39        12.39 o                         
  -6   9  10          0.01         -8.22        15.44 o                         
  -5   9  10         41.10         51.68        10.66 o                         
  -4   9  10        148.79        128.80        16.29 o                         
  -3   9  10          2.05          6.56        12.64 o                         
  -2   9  10          4.21          0.95         8.23 o                         
  -1   9  10         54.19         48.61         9.35 o                         
   0   9  10          1.97        -13.54        13.54 o                         
   1   9  10          0.52         -3.64        13.23 o                         
  -5  10  10          8.48         -0.97         9.44 o                         
  -4  10  10          2.04         -7.85        10.06 o                         
  -3  10  10         22.26          2.71        14.07 o                         
  -2  10  10         37.09         14.75         8.78 o                         
  -1  10  10         95.06        157.84        15.23 o                         
   1 -12  11          8.47         15.24        12.62 o                         
   2 -12  11          0.02         12.83        19.28 o                         
  -1 -11  11         35.88         26.66        13.31 o                         
   0 -11  11          4.65          9.83        11.75 o                         
   1 -11  11         19.38         29.46        17.13 o                         
   2 -11  11         10.13         47.72        19.35 o                         
   3 -11  11         44.83         16.67        11.59 o                         
   4 -11  11          0.00          6.15        13.75 o                         
  -3 -10  11          4.93          1.86        12.89 o                         
  -2 -10  11         10.36         24.70         8.79 o                         
  -1 -10  11         61.38         43.19         9.28 o                         
   0 -10  11         19.04         20.78        13.17 o                         
   1 -10  11         31.99         39.43        17.67 o                         
   2 -10  11          3.18          3.18         9.68 o                         
   3 -10  11         51.14         93.51        32.11 o                         
   4 -10  11          0.33         -0.07        28.63 o                         
   5 -10  11         27.75         56.02        18.52 o                         
  -4  -9  11          0.06         -1.41        13.13 o                         
  -3  -9  11          1.27          8.67        12.41 o                         
  -2  -9  11         36.55         29.80         9.09 o                         
  -1  -9  11          5.14         -0.83        11.76 o                         
   0  -9  11          6.66         13.10        10.75 o                         
   1  -9  11         19.38          7.76         7.06 o                         
   2  -9  11         75.46         80.33        13.29 o                         
   3  -9  11         19.81         17.41         8.18 o                         
   4  -9  11          1.36          0.71         8.54 o                         
   5  -9  11          0.00         20.36        26.01 o                         
  -4  -8  11         20.03         13.55         7.51 o                         
  -3  -8  11         33.92         34.65         8.46 o                         
  -2  -8  11         71.09         63.66         8.89 o                         
  -1  -8  11          0.45         -6.29        10.44 o                         
   0  -8  11         66.31         59.16         7.33 o                         
   1  -8  11         45.50         35.82         7.17 o                         
   2  -8  11         96.28         80.86        12.88 o                         
   3  -8  11         69.55         62.97         8.45 o                         
   4  -8  11          5.28         17.05        23.92 o                         
   5  -8  11         17.24          3.65         7.86 o                         
   6  -8  11          1.25          0.92        11.78 o                         
  -5  -7  11          6.51         -0.32        14.09 o                         
  -4  -7  11          5.22          4.09         7.49 o                         
  -3  -7  11         82.12         76.69         6.76 o                         
  -2  -7  11        129.46        114.78        12.63 o                         
  -1  -7  11         14.16         38.18        11.95 o                         
   0  -7  11          0.16         -3.34         6.17 o                         
   1  -7  11         16.43          8.56         6.47 o                         
   2  -7  11         23.90         20.41         7.33 o                         
   3  -7  11        136.16        124.34         8.84 o                         
   4  -7  11         11.88         14.05         7.77 o                         
   6  -7  11         44.70         46.44        14.28 o                         
  -6  -6  11         50.94         55.37        12.38 o                         
  -5  -6  11         30.30         22.62         9.32 o                         
  -4  -6  11        278.22        273.38        10.15 o                         
  -3  -6  11        305.05        272.11         9.48 o                         
  -2  -6  11        273.54        276.82        13.76 o                         
  -1  -6  11         94.18        113.41        11.82 o                         
   0  -6  11        268.90        279.87         8.36 o                         
   1  -6  11        411.89        360.13        25.26 o                         
   2  -6  11        269.23        292.84         8.85 o                         
   3  -6  11        218.38        213.18         9.19 o                         
   4  -6  11         30.77         32.71         7.56 o                         
   5  -6  11          0.21        -12.06        12.06 o                         
   6  -6  11         34.33          2.40        13.80 o                         
  -6  -5  11          1.23         36.96        11.39 o                         
  -5  -5  11        128.33        148.52        12.64 o                         
  -4  -5  11        345.00        321.59         9.64 o                         
  -3  -5  11        422.81        412.77         9.66 o                         
  -2  -5  11        317.12        299.02        13.63 o                         
  -1  -5  11        185.97        179.36        12.00 o                         
   0  -5  11          0.80         -5.76         5.76 o                         
   1  -5  11        363.19        352.94        17.72 o                         
   2  -5  11         76.20         74.07        11.54 o                         
   3  -5  11        291.27        260.21         9.61 o                         
   4  -5  11        365.67        357.76        10.58 o                         
   5  -5  11         39.82         37.71        13.83 o                         
   6  -5  11         41.85         32.08        13.76 o                         
  -7  -4  11          1.65         -7.56        11.51 o                         
  -6  -4  11        232.52        256.04        14.64 o                         
  -5  -4  11        108.47         90.19        11.54 o                         
  -4  -4  11        372.32        369.83         9.86 o                         
  -3  -4  11          0.36          8.55         6.07 o                         
  -2  -4  11        129.86        143.36        11.49 o                         
  -1  -4  11         54.71         40.03         5.75 o                         
   0  -4  11         52.89         56.72         7.71 o                         
   1  -4  11        261.59        230.64         8.18 o                         
   2  -4  11        181.41        152.21         8.05 o                         
   3  -4  11         50.32         77.87        19.88 o                         
   4  -4  11        180.15        183.15        13.84 o                         
   5  -4  11          8.14         11.57        12.78 o                         
   6  -4  11         11.49         14.93        11.99 o                         
  -7  -3  11          5.83         10.32        11.29 o                         
  -6  -3  11         14.68         10.04        11.40 o                         
  -5  -3  11        136.93        111.33        11.73 o                         
  -4  -3  11         63.79         74.24         7.72 o                         
  -3  -3  11          1.00          0.50         6.05 o                         
  -2  -3  11        380.35        370.48         7.89 o                         
  -1  -3  11        704.47        651.48        21.86 o                         
   0  -3  11        428.87        506.26        14.03 o                         
   1  -3  11        103.88        105.95         7.25 o                         
   2  -3  11         41.29         48.14         7.03 o                         
   3  -3  11         65.15         83.88        10.18 o                         
   4  -3  11         45.44         41.27        13.55 o                         
   5  -3  11          0.14         -1.31        11.92 o                         
   6  -3  11         18.47         15.94        12.65 o                         
  -7  -2  11        202.71        183.14        13.90 o                         
  -6  -2  11          0.84         -2.56         9.95 o                         
  -5  -2  11         74.85         72.36         7.56 o                         
  -4  -2  11          0.77          8.62         6.79 o                         
  -3  -2  11        159.12        153.22         6.64 o                         
  -2  -2  11         17.88         15.39         4.93 o                         
  -1  -2  11        162.04        170.53         9.93 o                         
   0  -2  11        387.56        431.06         9.24 o                         
   1  -2  11         48.21         52.50         6.26 o                         
   2  -2  11         31.13         22.09         6.61 o                         
   3  -2  11         34.64         33.82         6.82 o                         
   4  -2  11         66.86         52.39         6.09 o                         
   5  -2  11          2.81          4.31         7.22 o                         
   6  -2  11         38.97         41.84         9.00 o                         
  -8  -1  11         29.48         26.24        10.62 o                         
  -7  -1  11          4.05         -8.60        10.62 o                         
  -6  -1  11        234.99        222.13        13.10 o                         
  -5  -1  11          5.27         -1.46         6.64 o                         
  -4  -1  11        302.57        288.31         8.73 o                         
  -3  -1  11        160.79        158.93         6.76 o                         
  -2  -1  11        201.28        215.06        19.22 o                         
  -1  -1  11       1479.04       1404.28         8.96 o                         
   0  -1  11        443.71        545.26        26.95 o                         
   1  -1  11       1588.83       1610.29        15.61 o                         
   2  -1  11         23.41         21.55         7.05 o                         
   3  -1  11        112.96        141.03         8.50 o                         
   4  -1  11          0.67         -2.13         7.10 o                         
   5  -1  11         23.42         36.01         8.83 o                         
   6  -1  11          3.32         -2.38         8.85 o                         
  -8   0  11         38.36         27.46        11.78 o                         
  -7   0  11        147.64        129.66        12.73 o                         
  -6   0  11        274.17        249.84        12.35 o                         
  -5   0  11       1151.57       1108.38        13.99 o                         
  -4   0  11        348.39        328.95         8.75 o                         
  -3   0  11       3328.90       3105.16        18.41 o                         
  -2   0  11        155.66        153.47         5.76 o                         
  -1   0  11       1676.60       1605.82        22.40 o                         
   0   0  11          4.17          2.11         5.59 o                         
   1   0  11         11.22         12.60         8.53 o                         
   2   0  11        815.47        784.79        18.00 o                         
   3   0  11        126.37        112.90         8.18 o                         
   4   0  11        278.63        286.27        10.75 o                         
   5   0  11         46.67         36.59         9.00 o                         
   6   0  11          3.18        -12.12        12.12 o                         
  -8   1  11          0.04         -1.30        10.88 o                         
  -7   1  11         15.32         15.74         9.79 o                         
  -6   1  11        291.50        295.92        10.05 o                         
  -5   1  11        263.25        263.24        10.51 o                         
  -4   1  11       1790.96       1622.07        24.30 o                         
  -3   1  11        732.84        651.36         9.62 o                         
  -2   1  11        419.39        379.41         7.26 o                         
  -1   1  11         57.32         53.17         9.38 o                         
   0   1  11          0.82          0.94         8.69 o                         
   1   1  11        288.84        277.77         8.60 o                         
   2   1  11        628.52        568.42        16.92 o                         
   3   1  11         44.34         55.90        10.91 o                         
   4   1  11         77.25         87.11        12.35 o                         
   5   1  11        108.21        139.83        13.04 o                         
   6   1  11          0.02        -12.11        12.11 o                         
  -8   2  11          6.55         -4.43        11.75 o                         
  -7   2  11         26.43         -2.08         9.74 o                         
  -6   2  11         85.89         85.24         9.74 o                         
  -5   2  11        372.20        372.95         9.98 o                         
  -4   2  11        145.82        122.74        15.06 o                         
  -3   2  11        497.29        488.97         8.33 o                         
  -2   2  11         39.28         35.80        10.37 o                         
  -1   2  11          0.35          3.32         8.98 o                         
   0   2  11       1117.04       1293.58        14.54 o                         
   1   2  11          0.02          4.73         6.37 o                         
   2   2  11        844.87        813.36        19.83 o                         
   3   2  11         17.33         15.91        11.63 o                         
   4   2  11         85.20         85.77        11.66 o                         
   5   2  11         26.63         15.90        11.50 o                         
  -8   3  11         30.47         35.61        11.17 o                         
  -7   3  11         54.40         17.05         9.37 o                         
  -6   3  11         77.20         46.03         7.97 o                         
  -5   3  11        182.41        151.41         8.01 o                         
  -4   3  11         55.82         53.97         7.78 o                         
  -3   3  11          7.92          2.79        11.01 o                         
  -2   3  11        372.27        355.82        15.82 o                         
  -1   3  11         36.25         38.25         6.80 o                         
   0   3  11         67.55         57.86         7.47 o                         
   1   3  11          4.33         -5.88         6.91 o                         
   2   3  11          3.99         11.68        11.47 o                         
   3   3  11        164.78        128.42        13.84 o                         
   4   3  11         70.61         66.70        12.60 o                         
   5   3  11          9.75         24.78        11.52 o                         
  -8   4  11          3.91          8.23        10.39 o                         
  -7   4  11          6.75         13.57        13.58 o                         
  -6   4  11          3.00          2.51         6.69 o                         
  -5   4  11        553.01        528.69        31.17 o                         
  -4   4  11          0.10          4.57         5.89 o                         
  -3   4  11          7.94          0.54         6.14 o                         
  -2   4  11          0.00          6.12         6.63 o                         
  -1   4  11        131.78        125.73         8.39 o                         
   0   4  11        231.71        243.37         9.82 o                         
   1   4  11         53.23         39.61        11.81 o                         
   2   4  11        242.48        198.22        14.82 o                         
   3   4  11         69.74         83.70        12.50 o                         
   4   4  11         71.67         64.45        14.16 o                         
  -8   5  11          2.06         16.75         9.95 o                         
  -7   5  11         90.01        113.87        18.82 o                         
  -6   5  11          1.53         17.15         6.81 o                         
  -5   5  11        250.85        238.50        15.07 o                         
  -4   5  11        245.53        205.71        15.96 o                         
  -3   5  11       1146.46       1151.47        30.35 o                         
  -2   5  11        671.30        645.99        12.79 o                         
  -1   5  11        739.14        762.16        33.84 o                         
   0   5  11        175.34        201.28         9.56 o                         
   1   5  11         21.21         22.78        11.68 o                         
   2   5  11         22.46         12.13        11.78 o                         
   3   5  11         11.23         10.93        13.16 o                         
   4   5  11         21.31         54.94        14.23 o                         
  -8   6  11         14.81         32.05        10.59 o                         
  -7   6  11          4.40         19.54         7.92 o                         
  -6   6  11        164.08        213.33        16.61 o                         
  -5   6  11        142.76        151.66        16.03 o                         
  -4   6  11         48.29         33.80        14.50 o                         
  -3   6  11         12.82         17.92         7.89 o                         
  -2   6  11         23.97         26.63         9.06 o                         
  -1   6  11          8.15          5.24         7.32 o                         
   0   6  11          1.14         -5.59        10.71 o                         
   1   6  11          2.78          4.50        10.91 o                         
   2   6  11          4.31        -11.01        11.01 o                         
   3   6  11          0.00          7.83        12.40 o                         
  -7   7  11         23.81         30.05        14.51 o                         
  -6   7  11          5.54        -14.32        14.32 o                         
  -5   7  11        251.63        297.59        17.72 o                         
  -4   7  11         43.09         72.79        14.66 o                         
  -3   7  11        233.65        230.51        10.25 o                         
  -2   7  11         24.42          5.89         7.74 o                         
  -1   7  11        152.52        151.97        14.49 o                         
   0   7  11         37.95         48.09        11.91 o                         
   1   7  11         17.95         35.15        12.54 o                         
   2   7  11         28.28         30.24        13.83 o                         
  -7   8  11         13.08        -13.89        15.13 o                         
  -6   8  11          0.27        -12.63        15.34 o                         
  -5   8  11         70.14         40.64        17.34 o                         
  -4   8  11         92.48         57.77        15.32 o                         
  -3   8  11        118.21        103.90        15.54 o                         
  -2   8  11        104.35         93.77         9.38 o                         
  -1   8  11          1.02          0.69        11.53 o                         
   0   8  11          0.04        -11.93        11.93 o                         
   1   8  11         33.57         18.58        12.11 o                         
  -6   9  11          1.36         13.17        14.73 o                         
  -5   9  11         24.58         20.98        14.94 o                         
  -4   9  11          4.84         -8.66        14.76 o                         
  -3   9  11         55.22         47.69        14.80 o                         
  -2   9  11          0.75         -8.37         8.37 o                         
  -1   9  11        115.89        103.36        10.38 o                         
   0   9  11         49.99         78.34        13.81 o                         
  -4  10  11          9.90         -3.35        14.71 o                         
  -3  10  11         85.18         65.82        15.23 o                         
  -2  10  11         27.07         -0.31         8.94 o                         
  -1 -11  12          5.87         -1.84        12.36 o                         
   0 -11  12          6.82         22.81        13.20 o                         
   1 -11  12          2.81          8.92        13.32 o                         
   2 -11  12          1.03         12.61        32.64 o                         
   3 -11  12          8.66         39.36        30.23 o                         
  -2 -10  12          2.47         -6.49         8.96 o                         
  -1 -10  12        204.44        222.10        15.19 o                         
   0 -10  12          0.33          1.07        12.43 o                         
   1 -10  12          8.34         15.60         7.91 o                         
   2 -10  12         12.40          5.53        24.61 o                         
   3 -10  12         41.33         79.36        23.97 o                         
   4 -10  12         90.44         94.60        25.06 o                         
  -3  -9  12          0.00         -1.60         9.96 o                         
  -2  -9  12         17.19          5.27        11.80 o                         
  -1  -9  12          4.75         17.70        12.61 o                         
   0  -9  12          0.20          1.54        10.81 o                         
   1  -9  12          0.25         -7.14         7.73 o                         
   2  -9  12         10.69         -3.01         9.52 o                         
   3  -9  12         20.46          4.87         7.98 o                         
   4  -9  12         16.36         -0.96         8.16 o                         
   5  -9  12         16.04         29.34         8.58 o                         
  -4  -8  12          5.59          4.00        12.36 o                         
  -3  -8  12          0.42          0.97         6.84 o                         
  -2  -8  12        170.98        164.77        13.07 o                         
  -1  -8  12          0.17         -6.22        10.79 o                         
   0  -8  12        218.95        231.13        14.92 o                         
   1  -8  12         30.36         40.62         8.29 o                         
   2  -8  12        263.38        217.77        18.70 o                         
   3  -8  12        125.09        122.72         9.69 o                         
   4  -8  12          0.20         -4.54         7.51 o                         
   5  -8  12         66.50         62.27        13.70 o                         
  -5  -7  12         77.81        108.35        12.60 o                         
  -4  -7  12         57.54         58.06        11.27 o                         
  -3  -7  12          6.87         16.56         7.08 o                         
  -2  -7  12         75.84         83.30        12.65 o                         
  -1  -7  12          4.00          5.90        11.39 o                         
   0  -7  12         43.12         48.93         7.78 o                         
   1  -7  12         26.91         17.58         7.26 o                         
   2  -7  12          2.83          3.77         6.65 o                         
   3  -7  12         16.56         14.24         7.67 o                         
   4  -7  12         13.23         11.72         7.93 o                         
   5  -7  12         33.65         59.66        13.77 o                         
   6  -7  12         15.73          0.22        12.31 o                         
  -6  -6  12         48.41         34.80        12.15 o                         
  -5  -6  12          0.09          1.90        10.96 o                         
  -4  -6  12         96.30        116.72        11.55 o                         
  -3  -6  12        287.08        272.15         9.56 o                         
  -2  -6  12        179.11        151.16        12.54 o                         
  -1  -6  12         50.15         35.20        11.00 o                         
   0  -6  12         22.93         23.63         6.36 o                         
   1  -6  12          2.55          0.89         6.87 o                         
   2  -6  12          0.05          3.11         7.23 o                         
   3  -6  12         96.29         98.54         8.73 o                         
   4  -6  12         29.81         32.98         8.58 o                         
   5  -6  12         14.96          6.46        13.44 o                         
   6  -6  12         11.79         30.98        10.53 o                         
  -6  -5  12        159.77        161.59        13.87 o                         
  -5  -5  12        696.21        710.75        19.11 o                         
  -4  -5  12         61.46         57.06         8.11 o                         
  -3  -5  12       1089.00       1042.79        13.69 o                         
  -2  -5  12         98.40         69.56        12.01 o                         
  -1  -5  12        286.46        287.69        14.54 o                         
   0  -5  12        147.82        190.54         7.63 o                         
   1  -5  12         20.25         21.44         6.87 o                         
   2  -5  12          0.13          5.34         7.22 o                         
   3  -5  12         53.32         44.00         9.73 o                         
   4  -5  12         34.05         34.04        12.71 o                         
   5  -5  12         36.81         72.18        14.66 o                         
   6  -5  12         63.79         75.70        15.78 o                         
  -6  -4  12        137.24        152.44        13.04 o                         
  -5  -4  12          6.98         10.74        10.07 o                         
  -4  -4  12        131.89        118.13         8.66 o                         
  -3  -4  12          3.31          4.08         8.06 o                         
  -2  -4  12        411.50        387.02        11.15 o                         
  -1  -4  12        222.25        245.02        14.11 o                         
   0  -4  12         65.92         53.44         6.97 o                         
   1  -4  12          2.23          0.48        12.10 o                         
   2  -4  12        385.71        334.90        10.24 o                         
   3  -4  12          3.48          4.47         7.32 o                         
   4  -4  12          0.41          5.95        12.11 o                         
   5  -4  12          0.12        -10.80        12.99 o                         
   6  -4  12         14.63          0.60        13.73 o                         
  -7  -3  12          7.75          8.57        11.29 o                         
  -6  -3  12         98.71         94.93        11.75 o                         
  -5  -3  12         15.58          9.76         9.68 o                         
  -4  -3  12        110.32        116.02        10.03 o                         
  -3  -3  12         60.53         54.56         6.67 o                         
  -2  -3  12          5.12          9.55         5.35 o                         
  -1  -3  12        818.57        832.14        12.20 o                         
   0  -3  12          5.82          8.24         5.90 o                         
   1  -3  12       1903.81       1894.66        17.71 o                         
   2  -3  12         82.08         91.23         8.02 o                         
   3  -3  12       1325.06       1371.91        16.57 o                         
   4  -3  12          0.01         12.91        12.03 o                         
   5  -3  12         99.71        128.24        15.77 o                         
   6  -3  12        112.28        119.29        15.99 o                         
  -7  -2  12         13.57          5.13        10.88 o                         
  -6  -2  12        430.52        395.82        15.56 o                         
  -5  -2  12         21.62         16.98         7.05 o                         
  -4  -2  12        510.38        490.13        14.73 o                         
  -3  -2  12         43.46         48.81         6.39 o                         
  -2  -2  12        272.48        254.97         7.28 o                         
  -1  -2  12          5.32          1.46         3.87 o                         
   0  -2  12        447.97        519.05        33.03 o                         
   1  -2  12         36.55         28.22         7.28 o                         
   2  -2  12        274.50        225.22         8.96 o                         
   3  -2  12        115.38        106.63        13.94 o                         
   4  -2  12        497.46        447.52        12.08 o                         
   5  -2  12        202.12        175.05        15.56 o                         
   6  -2  12         76.35         69.23        15.19 o                         
  -7  -1  12         16.80         14.73        10.87 o                         
  -6  -1  12        241.02        246.85        12.79 o                         
  -5  -1  12         10.75          6.23         7.27 o                         
  -4  -1  12       3047.31       2925.58        20.38 o                         
  -3  -1  12        103.42        100.39         8.71 o                         
  -2  -1  12       2777.43       2666.71        29.60 o                         
  -1  -1  12          3.11          6.66         5.59 o                         
   0  -1  12        213.02        252.63        18.08 o                         
   1  -1  12         94.45         93.47         7.48 o                         
   2  -1  12         58.11         38.38         7.10 o                         
   3  -1  12        146.23        153.67         9.05 o                         
   4  -1  12        106.45        114.29         8.81 o                         
   5  -1  12         99.68        103.82         8.88 o                         
   6  -1  12         39.36         56.72         9.20 o                         
  -8   0  12          1.58         -2.34        10.83 o                         
  -7   0  12          0.36          5.12        11.11 o                         
  -6   0  12         75.92         84.12         8.12 o                         
  -5   0  12        957.35        915.37        13.45 o                         
  -4   0  12        226.21        198.36         8.27 o                         
  -3   0  12       1083.12        982.48        11.81 o                         
  -2   0  12        397.94        346.96        15.04 o                         
  -1   0  12        300.63        308.77        13.44 o                         
   0   0  12        167.34        195.18        12.79 o                         
   1   0  12        185.51        172.74         8.48 o                         
   2   0  12         37.03         44.83         5.80 o                         
   3   0  12         77.06         68.03         8.41 o                         
   4   0  12         61.68         63.83         9.10 o                         
   5   0  12        339.09        330.41        20.28 o                         
  -8   1  12         12.54         22.00        10.71 o                         
  -7   1  12         45.52         49.62         9.89 o                         
  -6   1  12        428.97        455.57        12.32 o                         
  -5   1  12         30.00         29.86         6.90 o                         
  -4   1  12       2072.11       1968.71        16.72 o                         
  -3   1  12          3.14         -1.69         5.30 o                         
  -2   1  12        426.17        425.90        15.39 o                         
  -1   1  12          5.09          3.44         9.83 o                         
   0   1  12        215.83        202.09        11.70 o                         
   1   1  12          2.66          1.38         6.45 o                         
   2   1  12        202.72        179.39        12.64 o                         
   3   1  12          3.98          4.52        10.99 o                         
   4   1  12        211.26        184.24        14.23 o                         
   5   1  12          0.13          6.54        11.58 o                         
  -8   2  12          0.95         -4.71        10.68 o                         
  -7   2  12          8.82         -8.99         9.50 o                         
  -6   2  12         25.14         17.25         7.08 o                         
  -5   2  12         89.75        105.65         9.43 o                         
  -4   2  12         26.21         16.21         6.17 o                         
  -3   2  12        420.72        396.97        16.05 o                         
  -2   2  12          9.76         17.13        10.95 o                         
  -1   2  12        407.41        365.10        14.42 o                         
   0   2  12        127.32        150.05         8.00 o                         
   1   2  12        441.07        399.50        10.30 o                         
   2   2  12          1.65         -0.31        10.79 o                         
   3   2  12        144.24        166.78        14.47 o                         
   4   2  12         65.11         92.89        13.01 o                         
   5   2  12          0.38        -12.09        12.09 o                         
  -8   3  12          4.16         -3.82        10.89 o                         
  -7   3  12         37.73         36.27         8.28 o                         
  -6   3  12         70.96         65.59         7.67 o                         
  -5   3  12        281.69        286.23         9.49 o                         
  -4   3  12        412.67        401.42        17.70 o                         
  -3   3  12        220.28        228.60        14.36 o                         
  -2   3  12        842.60        766.95        12.86 o                         
  -1   3  12        522.75        480.89        11.10 o                         
   0   3  12       1099.01       1185.22        19.25 o                         
   1   3  12         49.98         36.39        11.12 o                         
   2   3  12        314.82        319.73        16.17 o                         
   3   3  12        101.55         89.48        13.39 o                         
   4   3  12        268.90        275.66        16.46 o                         
  -8   4  12          0.00         -4.70        10.02 o                         
  -7   4  12        111.12        118.22        17.92 o                         
  -6   4  12          9.27          8.93         7.22 o                         
  -5   4  12         65.93         65.47        17.64 o                         
  -4   4  12         76.47         59.42        14.24 o                         
  -3   4  12         26.52         26.46         7.57 o                         
  -2   4  12        324.35        311.34        10.47 o                         
  -1   4  12        122.79         83.72         9.12 o                         
   0   4  12        191.34        222.03         9.62 o                         
   1   4  12         86.99         72.13        12.49 o                         
   2   4  12          3.56          3.38        11.62 o                         
   3   4  12          8.50         24.29        12.07 o                         
   4   4  12          4.30         19.47        14.12 o                         
  -7   5  12         29.75         25.78         7.81 o                         
  -6   5  12        190.24        168.67        22.08 o                         
  -5   5  12         53.00         75.88        14.71 o                         
  -4   5  12          4.50         -2.43        13.36 o                         
  -3   5  12         35.39         37.65         7.46 o                         
  -2   5  12         15.83         16.86        11.36 o                         
  -1   5  12          7.80         10.05         7.11 o                         
   0   5  12        195.64        234.48        10.30 o                         
   1   5  12         92.68         88.18        12.92 o                         
   2   5  12         39.07         28.91        12.70 o                         
   3   5  12          6.32         -0.20        13.53 o                         
  -7   6  12         69.09         76.19         8.25 o                         
  -6   6  12         74.76        100.99        16.11 o                         
  -5   6  12         25.15         25.56        14.04 o                         
  -4   6  12        120.40        113.81        15.68 o                         
  -3   6  12         83.50         83.18         8.57 o                         
  -2   6  12         99.59        120.17         8.95 o                         
  -1   6  12        276.76        286.51        11.04 o                         
   0   6  12        351.08        410.80        12.01 o                         
   1   6  12          8.37         -5.30        11.17 o                         
   2   6  12         52.83         65.33        13.75 o                         
   3   6  12          1.62        -13.66        13.66 o                         
  -7   7  12          0.23        -14.91        14.91 o                         
  -6   7  12          3.83         -5.29        14.37 o                         
  -5   7  12        175.77        187.08        16.89 o                         
  -4   7  12         34.91         72.24        13.36 o                         
  -3   7  12        175.39        199.16        16.12 o                         
  -2   7  12         26.68         43.69        17.81 o                         
  -1   7  12        102.29        122.54        17.89 o                         
   0   7  12         19.20         16.66        12.19 o                         
   1   7  12          0.05        -12.10        13.62 o                         
   2   7  12         14.90          4.75        13.78 o                         
  -6   8  12          0.60         -7.97        15.23 o                         
  -5   8  12         30.44         11.74        15.38 o                         
  -4   8  12        170.79        154.08        17.22 o                         
  -3   8  12         75.79         97.66        13.58 o                         
  -2   8  12        712.57        685.69        14.99 o                         
  -1   8  12        220.48        208.90        13.58 o                         
   0   8  12        514.37        634.48        23.24 o                         
   1   8  12         50.63         35.75        13.52 o                         
  -5   9  12         53.01         73.53        17.72 o                         
  -4   9  12         21.74         48.71        16.32 o                         
  -3   9  12          4.34          9.46        14.99 o                         
  -2   9  12         59.73         56.52         9.48 o                         
  -1   9  12         88.84         63.22        12.08 o                         
   0 -11  13          1.47          8.50        13.49 o                         
   1 -11  13          3.61          3.63        12.18 o                         
   2 -11  13         31.48         21.03         8.95 o                         
  -2 -10  13          3.34         17.71        12.64 o                         
  -1 -10  13         31.20         28.48        13.84 o                         
   0 -10  13         15.12          4.01        13.07 o                         
   1 -10  13         15.97         26.96        10.76 o                         
   2 -10  13         12.63          6.32         8.44 o                         
   3 -10  13          1.91         -5.43         9.91 o                         
   4 -10  13         53.24         51.37         9.19 o                         
  -3  -9  13        116.60        143.54        12.34 o                         
  -2  -9  13          6.46         -0.87        12.51 o                         
  -1  -9  13        149.26        174.03        15.07 o                         
   0  -9  13        174.57        255.21        15.90 o                         
   1  -9  13         73.73         79.54         8.00 o                         
   2  -9  13         31.73         35.97         8.42 o                         
   3  -9  13         13.44          4.05         8.83 o                         
   4  -9  13         10.91          1.38         8.24 o                         
  -4  -8  13          4.49         -2.30        10.35 o                         
  -3  -8  13          0.53          5.69         7.48 o                         
  -2  -8  13         31.82         46.90        12.63 o                         
  -1  -8  13         71.18         73.30        13.02 o                         
   0  -8  13          1.08         -7.45        11.59 o                         
   1  -8  13         36.87         41.44         8.19 o                         
   2  -8  13          0.00         -7.85         7.85 o                         
   3  -8  13          1.18         -6.67         7.84 o                         
   4  -8  13          4.49          0.08         7.58 o                         
   5  -8  13          0.82         -6.36        13.74 o                         
  -5  -7  13         49.73         53.18        12.75 o                         
  -4  -7  13         57.91         49.94        11.12 o                         
  -3  -7  13        456.34        458.03        11.41 o                         
  -2  -7  13          5.15         20.92        11.54 o                         
  -1  -7  13        772.09        793.19        20.44 o                         
   0  -7  13         49.20         65.88        12.27 o                         
   1  -7  13         42.77         42.48        12.77 o                         
   2  -7  13          0.85         11.07         7.23 o                         
   3  -7  13         13.90         16.24         7.96 o                         
   4  -7  13        155.93        154.39        11.07 o                         
   5  -7  13          4.44         28.82        12.30 o                         
  -5  -6  13         76.03         65.78        11.63 o                         
  -4  -6  13          8.22         -3.37        11.02 o                         
  -3  -6  13        404.65        405.94        10.64 o                         
  -2  -6  13         44.02         34.29        11.48 o                         
  -1  -6  13        704.56        643.61        18.34 o                         
   0  -6  13         23.70         18.13         6.68 o                         
   1  -6  13        223.50        215.16        28.82 o                         
   2  -6  13         10.62          2.99         7.45 o                         
   3  -6  13         70.20         46.54         8.45 o                         
   4  -6  13          2.56         -7.46         7.46 o                         
   5  -6  13          0.37        -12.59        12.59 o                         
  -6  -5  13        157.98        165.68        13.83 o                         
  -5  -5  13          7.70         16.89        11.61 o                         
  -4  -5  13         92.10        101.73         8.69 o                         
  -3  -5  13         31.04         18.41         6.92 o                         
  -2  -5  13         55.70         59.85        12.35 o                         
  -1  -5  13         73.31         50.12        12.73 o                         
   0  -5  13         37.27         28.39         6.85 o                         
   1  -5  13        165.22        158.60        10.31 o                         
   2  -5  13         15.91          6.99         7.66 o                         
   3  -5  13        273.97        250.88        10.22 o                         
   4  -5  13          9.83         14.41        11.53 o                         
   5  -5  13        174.37        168.95        16.36 o                         
   6  -5  13         22.77         15.64        14.19 o                         
  -6  -4  13         10.20         15.46        10.75 o                         
  -5  -4  13         84.21         98.92        11.32 o                         
  -4  -4  13         79.75         82.41         9.03 o                         
  -3  -4  13        270.45        305.90        18.51 o                         
  -2  -4  13         45.86         42.37         6.23 o                         
  -1  -4  13        681.96        643.11        18.72 o                         
   0  -4  13       1146.05       1424.96        18.86 o                         
   1  -4  13        562.35        611.11        28.98 o                         
   2  -4  13        316.77        312.50        20.25 o                         
   3  -4  13        263.71        266.73        10.33 o                         
   4  -4  13          1.07         -6.88        11.67 o                         
   5  -4  13         64.13         59.72        15.21 o                         
   6  -4  13         17.66         29.60        14.16 o                         
  -7  -3  13          2.54         19.80        11.45 o                         
  -6  -3  13        100.39        103.72        12.15 o                         
  -5  -3  13         21.74         19.22         7.77 o                         
  -4  -3  13        456.10        468.71        21.64 o                         
  -3  -3  13         27.34         34.99         6.45 o                         
  -2  -3  13       3517.33       3373.88       111.79 o                         
  -1  -3  13        880.85        855.96        10.77 o                         
   0  -3  13       1652.21       2077.40        63.89 o                         
   1  -3  13        104.14        105.71         8.42 o                         
   2  -3  13        155.79        140.45         9.05 o                         
   3  -3  13        196.41        174.87        12.12 o                         
   4  -3  13         12.34         39.51        11.94 o                         
   5  -3  13        123.84        134.97        15.96 o                         
   6  -3  13         44.38         47.06        15.07 o                         
  -7  -2  13          3.44         -5.61        10.56 o                         
  -6  -2  13         22.96         13.99         9.77 o                         
  -5  -2  13         66.88         61.43         7.88 o                         
  -4  -2  13        123.73        126.53         8.25 o                         
  -3  -2  13        970.07        944.68        18.92 o                         
  -2  -2  13        208.32        197.46         7.50 o                         
  -1  -2  13       1288.19       1324.09        49.36 o                         
   0  -2  13         79.39        100.03        20.84 o                         
   1  -2  13        125.57        125.12         8.85 o                         
   2  -2  13        116.44         87.80         8.50 o                         
   3  -2  13         27.68         27.44        13.25 o                         
   4  -2  13        119.33        145.81        15.70 o                         
   5  -2  13          6.32         23.64        13.81 o                         
  -7  -1  13          4.19          2.79        10.13 o                         
  -6  -1  13          0.22         -4.15         8.38 o                         
  -5  -1  13          0.31         13.54         7.46 o                         
  -4  -1  13         15.66         14.18         6.39 o                         
  -3  -1  13        548.84        482.18        31.34 o                         
  -2  -1  13       1004.57        998.15        21.33 o                         
  -1  -1  13       3444.65       3253.37        21.55 o                         
   0  -1  13         30.60         33.57         8.28 o                         
   1  -1  13        993.41        902.49        13.33 o                         
   2  -1  13        156.79        117.21        20.11 o                         
   3  -1  13        156.23        128.16         9.07 o                         
   4  -1  13         13.69         17.42         8.57 o                         
   5  -1  13         30.45         31.90        13.88 o                         
  -7   0  13         11.77         21.33        10.01 o                         
  -6   0  13         85.80         99.05         7.84 o                         
  -5   0  13          0.66         11.10         6.79 o                         
  -4   0  13        122.49        122.78         7.43 o                         
  -3   0  13         43.51         27.96        11.79 o                         
  -2   0  13        519.00        531.93        17.27 o                         
  -1   0  13          1.15         -2.40        10.84 o                         
   0   0  13        311.11        372.50        14.57 o                         
   1   0  13        633.43        583.66        11.95 o                         
   2   0  13         14.45          4.53         5.76 o                         
   3   0  13        160.86        160.54         9.30 o                         
   4   0  13          1.43         25.22        21.90 o                         
   5   0  13         35.19         28.25        13.02 o                         
  -7   1  13          6.50         -4.31         9.22 o                         
  -6   1  13          3.45         -0.85         7.44 o                         
  -5   1  13         98.84         94.50         7.57 o                         
  -4   1  13          0.91         -1.68         6.07 o                         
  -3   1  13        295.98        276.06        14.92 o                         
  -2   1  13          3.10         -6.55        11.36 o                         
  -1   1  13          0.16          8.89        11.24 o                         
   0   1  13         21.16         19.63        10.76 o                         
   1   1  13          0.85          6.01         6.96 o                         
   2   1  13          0.63          5.27        10.92 o                         
   3   1  13        205.97        187.56        14.44 o                         
   4   1  13         15.77          1.79        12.09 o                         
   5   1  13        126.01        119.54        14.32 o                         
  -7   2  13         31.43         58.46        10.33 o                         
  -6   2  13         27.59         21.95         7.21 o                         
  -5   2  13          0.55         -0.30         7.04 o                         
  -4   2  13        152.88        163.36        14.89 o                         
  -3   2  13          0.03         -6.72        11.55 o                         
  -2   2  13       1973.79       1939.00        27.78 o                         
  -1   2  13         75.63         61.00        11.53 o                         
   0   2  13       1423.59       1630.24        17.89 o                         
   1   2  13         59.69         57.46         7.54 o                         
   2   2  13        117.47        108.57        12.79 o                         
   3   2  13         31.45         38.44        12.07 o                         
   4   2  13         13.42         52.06        14.08 o                         
  -7   3  13         13.77          3.43         7.50 o                         
  -6   3  13          0.19         -4.33         7.26 o                         
  -5   3  13         19.69         24.51        13.85 o                         
  -4   3  13        857.22        774.86        21.74 o                         
  -3   3  13         23.25         11.30        12.57 o                         
  -2   3  13         17.09         16.13         7.34 o                         
  -1   3  13         15.42         11.77         7.37 o                         
   0   3  13         76.37         90.04         8.47 o                         
   1   3  13          1.58         -1.42        11.02 o                         
   2   3  13          0.83          6.97        11.94 o                         
   3   3  13          5.37         31.71        11.89 o                         
   4   3  13         33.64         32.35        13.39 o                         
  -7   4  13         24.75         17.60         8.13 o                         
  -6   4  13        132.42         93.19        26.02 o                         
  -5   4  13          0.09          2.71        14.18 o                         
  -4   4  13        168.42        156.36        15.55 o                         
  -3   4  13          6.11         -0.98         7.17 o                         
  -2   4  13         31.03         39.65         7.77 o                         
  -1   4  13        101.51         79.99         8.49 o                         
   0   4  13         53.76         68.58         8.08 o                         
   1   4  13        215.99        201.83        15.69 o                         
   2   4  13        229.71        229.98        16.07 o                         
   3   4  13        141.04        122.47        15.91 o                         
  -7   5  13         40.58         61.88         7.62 o                         
  -6   5  13         44.34         61.28        15.46 o                         
  -5   5  13         34.21         49.36        14.80 o                         
  -4   5  13        167.43        175.47        16.28 o                         
  -3   5  13        359.49        330.03        11.08 o                         
  -2   5  13        221.50        249.81        10.75 o                         
  -1   5  13         80.90         76.94         8.80 o                         
   0   5  13         82.80        109.72        14.51 o                         
   1   5  13          0.35         14.60        11.73 o                         
   2   5  13          7.33         20.32        11.76 o                         
   3   5  13          5.09          6.58        12.88 o                         
  -7   6  13          6.52          5.80        14.93 o                         
  -6   6  13          1.74          4.47        14.64 o                         
  -5   6  13         14.92          1.29        14.86 o                         
  -4   6  13         23.93         21.27        13.60 o                         
  -3   6  13          8.37          4.73         8.13 o                         
  -2   6  13         74.10         67.58         8.83 o                         
  -1   6  13        142.24        151.77        10.29 o                         
   0   6  13        578.01        671.06        21.35 o                         
   1   6  13          1.26         -8.28        12.91 o                         
   2   6  13        188.57        211.51        17.76 o                         
  -6   7  13         39.75         68.63        15.88 o                         
  -5   7  13         59.87         68.04        15.23 o                         
  -4   7  13         15.77         12.98        14.30 o                         
  -3   7  13         73.26         50.20         8.65 o                         
  -2   7  13        134.90        138.69        18.04 o                         
  -1   7  13         58.45         90.38         9.50 o                         
   0   7  13        362.59        416.10        19.58 o                         
   1   7  13          6.94          0.90        13.36 o                         
  -6   8  13         14.80         15.32        15.19 o                         
  -5   8  13        202.71        246.01        19.24 o                         
  -4   8  13          5.09         -9.82        14.79 o                         
  -3   8  13        195.09        250.07        18.39 o                         
  -2   8  13          5.19         -5.35         8.66 o                         
  -1   8  13        110.57         98.71        10.38 o                         
   0   8  13          1.43          6.14        13.94 o                         
  -4   9  13        130.55        118.33        18.34 o                         
  -3   9  13         15.30         15.46        15.00 o                         
  -2   9  13         70.69         82.60        27.00 o                         
  -1 -10  14         50.87         39.69        14.47 o                         
   0 -10  14         24.99         31.31        13.42 o                         
   1 -10  14         11.41         14.17        12.55 o                         
   2 -10  14          9.43          6.09         9.50 o                         
   3 -10  14          3.38          8.09         8.65 o                         
  -3  -9  14         18.87         36.50        10.63 o                         
  -2  -9  14         53.30         47.32        11.85 o                         
  -1  -9  14         18.93         34.99        14.25 o                         
   0  -9  14          8.26         22.18        13.67 o                         
   1  -9  14         27.29          7.75        13.41 o                         
   2  -9  14          4.46         -3.14         8.74 o                         
   3  -9  14          2.96          4.93        12.72 o                         
   4  -9  14          6.14         11.52        12.75 o                         
  -4  -8  14         79.18         74.58        11.03 o                         
  -3  -8  14          7.26         17.88         7.38 o                         
  -2  -8  14        500.86        523.14        19.45 o                         
  -1  -8  14         39.34         50.52        13.34 o                         
   0  -8  14         67.29        105.31        14.34 o                         
   1  -8  14        235.42        258.44        10.34 o                         
   2  -8  14         33.29         47.33         9.07 o                         
   3  -8  14         10.92         11.06         8.39 o                         
   4  -8  14         40.10         24.92         8.47 o                         
  -4  -7  14          9.99          3.92         9.83 o                         
  -3  -7  14         17.47         27.31        10.11 o                         
  -2  -7  14          2.73          1.13        12.86 o                         
  -1  -7  14         52.00         51.67        12.23 o                         
   0  -7  14          2.12         -0.95        11.75 o                         
   1  -7  14          0.04         17.47         7.94 o                         
   2  -7  14         62.60         55.54         8.78 o                         
   3  -7  14         26.76         22.51         9.51 o                         
   4  -7  14         15.91         32.21         8.86 o                         
   5  -7  14         23.52         30.73        15.30 o                         
  -5  -6  14          2.00         13.87        10.33 o                         
  -4  -6  14          1.08          0.63         7.35 o                         
  -3  -6  14          3.95         19.91         7.00 o                         
  -2  -6  14          8.13         17.06        12.45 o                         
  -1  -6  14         41.02         46.90        12.94 o                         
   0  -6  14        319.94        456.04        17.32 o                         
   1  -6  14         36.43         45.86         7.82 o                         
   2  -6  14        599.53        598.57        30.65 o                         
   3  -6  14         21.70         15.19         9.15 o                         
   4  -6  14        209.30        231.47        17.84 o                         
   5  -6  14          0.37          0.40        14.13 o                         
  -6  -5  14         22.51         33.07        11.13 o                         
  -5  -5  14         28.64         11.20        10.54 o                         
  -4  -5  14          9.56         22.35         9.16 o                         
  -3  -5  14         33.04         38.88         9.99 o                         
  -2  -5  14          0.11          4.33         6.38 o                         
  -1  -5  14          0.13         26.42        12.19 o                         
   0  -5  14         52.23         53.05         7.77 o                         
   1  -5  14         49.29         51.15        10.11 o                         
   2  -5  14          7.16          4.09         7.69 o                         
   3  -5  14        124.55        127.48         9.15 o                         
   4  -5  14         41.75         28.40        13.83 o                         
   5  -5  14         99.25         88.64        16.42 o                         
  -6  -4  14         35.45         56.08        11.50 o                         
  -5  -4  14          7.93         -4.41         9.18 o                         
  -4  -4  14        169.39        141.90        21.73 o                         
  -3  -4  14        330.43        345.29        14.63 o                         
  -2  -4  14          1.48          4.48         5.96 o                         
  -1  -4  14        849.10        863.72        21.47 o                         
   0  -4  14         49.21         58.27         7.87 o                         
   1  -4  14        205.08        211.58        11.03 o                         
   2  -4  14          0.04         -6.04         7.81 o                         
   3  -4  14          1.13          2.63         7.73 o                         
   4  -4  14         38.81         41.09        13.74 o                         
   5  -4  14         35.00         37.54        13.79 o                         
  -6  -3  14          3.91         -0.56         9.48 o                         
  -5  -3  14          0.05         -1.01         7.49 o                         
  -4  -3  14        198.76        172.62         8.75 o                         
  -3  -3  14         33.43         20.85         6.77 o                         
  -2  -3  14        173.91        173.64         7.58 o                         
  -1  -3  14        110.56        100.67        14.59 o                         
   0  -3  14         84.27        107.04        18.03 o                         
   1  -3  14        463.79        462.54        12.08 o                         
   2  -3  14        474.81        510.14        15.40 o                         
   3  -3  14        107.09         97.42        13.60 o                         
   4  -3  14         83.87        118.09         9.70 o                         
   5  -3  14          2.61         26.93        14.44 o                         
  -7  -2  14         33.57         39.83        12.22 o                         
  -6  -2  14         66.11         84.16        11.08 o                         
  -5  -2  14          2.40         20.51         7.22 o                         
  -4  -2  14         45.68         54.43         8.35 o                         
  -3  -2  14         64.39         53.41         6.78 o                         
  -2  -2  14        110.31        107.17        14.13 o                         
  -1  -2  14        230.16        221.12        16.71 o                         
   0  -2  14          4.70          2.62         7.13 o                         
   1  -2  14        947.85        927.17        25.27 o                         
   2  -2  14        158.73        147.99         9.36 o                         
   3  -2  14        570.44        530.50        20.10 o                         
   4  -2  14          1.88         11.82         7.72 o                         
   5  -2  14         16.75         41.27        13.76 o                         
  -7  -1  14          0.14          3.83        10.23 o                         
  -6  -1  14          4.40         10.14         8.96 o                         
  -5  -1  14          1.62         -1.76         6.70 o                         
  -4  -1  14          2.13         12.49         6.57 o                         
  -3  -1  14        623.75        583.95        19.13 o                         
  -2  -1  14         44.36         37.52        12.58 o                         
  -1  -1  14        539.23        500.46        10.92 o                         
   0  -1  14        435.16        484.17        27.07 o                         
   1  -1  14        214.42        154.84         8.70 o                         
   2  -1  14         85.89        104.63        17.62 o                         
   3  -1  14         10.96         13.06         7.74 o                         
   4  -1  14         43.87         57.30        22.95 o                         
   5  -1  14          1.86         20.04        13.38 o                         
  -7   0  14          0.40         -9.52        10.49 o                         
  -6   0  14         10.79         15.67        11.30 o                         
  -5   0  14          0.95         14.81         6.69 o                         
  -4   0  14         60.48         39.74         5.81 o                         
  -3   0  14         52.89         61.26        12.84 o                         
  -2   0  14         14.42          8.86        11.99 o                         
  -1   0  14         30.68         27.07        12.57 o                         
   0   0  14        288.42        339.67        15.07 o                         
   1   0  14         39.81         27.94        11.06 o                         
   2   0  14        146.62        133.07         9.17 o                         
   3   0  14         30.56         35.65         8.55 o                         
   4   0  14         49.21         53.45        12.75 o                         
  -7   1  14          8.86         -1.85         9.06 o                         
  -6   1  14         84.62         67.51         7.70 o                         
  -5   1  14         45.79         42.79         6.25 o                         
  -4   1  14         59.21         60.94        12.69 o                         
  -3   1  14         46.52         57.52        12.51 o                         
  -2   1  14        341.99        279.92        15.59 o                         
  -1   1  14        126.51        133.37        12.97 o                         
   0   1  14          0.11          0.04        10.58 o                         
   1   1  14         44.07         33.71        14.76 o                         
   2   1  14        138.15        130.92        13.72 o                         
   3   1  14          1.02          7.62        11.60 o                         
   4   1  14          4.49         -4.17        13.48 o                         
  -7   2  14          0.02         -4.60         9.49 o                         
  -6   2  14         15.36         20.93         7.20 o                         
  -5   2  14         17.15         12.94        13.50 o                         
  -4   2  14          9.61         11.62        13.07 o                         
  -3   2  14          5.89          2.98        11.26 o                         
  -2   2  14         39.59         39.98        11.63 o                         
  -1   2  14         30.83         20.27        11.35 o                         
   0   2  14        218.94        231.75         9.67 o                         
   1   2  14         11.79         18.54         7.49 o                         
   2   2  14         57.06         52.22        12.50 o                         
   3   2  14         13.50         16.26        12.70 o                         
   4   2  14         21.38         17.18        13.51 o                         
  -7   3  14          0.03          4.68         7.71 o                         
  -6   3  14        164.17        189.41        17.07 o                         
  -5   3  14         51.02         76.24        14.64 o                         
  -4   3  14        257.84        286.69        17.70 o                         
  -3   3  14          0.05         -6.56        12.93 o                         
  -2   3  14        289.28        315.50        10.41 o                         
  -1   3  14         51.74         52.95         9.66 o                         
   0   3  14         18.75         45.68         9.40 o                         
   1   3  14        114.11        111.66        13.35 o                         
   2   3  14          0.47          7.15        10.55 o                         
   3   3  14        284.03        293.18        18.00 o                         
  -7   4  14         28.70         32.74        15.30 o                         
  -6   4  14         58.71         51.38        14.76 o                         
  -5   4  14          5.22         22.43        14.48 o                         
  -4   4  14          7.82         10.58        14.16 o                         
  -3   4  14         61.99         40.74        10.38 o                         
  -2   4  14          9.61          1.34        10.04 o                         
  -1   4  14        128.68        131.04        11.44 o                         
   0   4  14          1.13         -7.70         7.70 o                         
   1   4  14        240.06        270.17        17.20 o                         
   2   4  14        162.00        165.19        15.70 o                         
   3   4  14          8.57          0.60        12.27 o                         
  -7   5  14         48.91         55.20        16.53 o                         
  -6   5  14         33.63         47.09        14.82 o                         
  -5   5  14          0.15         10.15        14.84 o                         
  -4   5  14         11.83          9.92        14.46 o                         
  -3   5  14         10.85         10.03         8.06 o                         
  -2   5  14         34.41         39.17         8.42 o                         
  -1   5  14        397.97        391.22        17.82 o                         
   0   5  14         10.30          6.26         8.80 o                         
   1   5  14        223.53        229.93        17.33 o                         
   2   5  14         69.80         21.83        13.02 o                         
  -6   6  14         60.33         76.59        17.24 o                         
  -5   6  14        160.51        184.89        18.86 o                         
  -4   6  14         12.75          8.54        14.45 o                         
  -3   6  14        150.24        135.69        12.59 o                         
  -2   6  14         23.95         36.85        14.81 o                         
  -1   6  14          0.97          5.22         9.02 o                         
   0   6  14          6.95         12.43        11.76 o                         
   1   6  14          0.05         -6.68        11.95 o                         
  -6   7  14          3.91         62.57        15.20 o                         
  -5   7  14          8.44         -7.91        15.18 o                         
  -4   7  14         43.71         47.67        16.14 o                         
  -3   7  14          0.92          4.75         8.74 o                         
  -2   7  14         19.84        -14.50        14.50 o                         
  -1   7  14          5.03         31.98         9.00 o                         
   0   7  14         16.65         50.21        11.92 o                         
  -5   8  14         52.38         57.07        16.40 o                         
  -4   8  14         52.58         66.48        15.37 o                         
  -3   8  14         52.94         98.18        15.10 o                         
  -2   8  14        139.88        156.44        15.58 o                         
  -1   8  14         39.26         33.31        12.02 o                         
   0 -10  15         66.61         77.24        13.29 o                         
   1 -10  15          9.53         14.17        13.11 o                         
   2 -10  15          0.07         24.89        24.87 o                         
  -2  -9  15         16.17          3.08        14.17 o                         
  -1  -9  15         18.75         34.17        13.95 o                         
   0  -9  15         93.79        130.85        15.33 o                         
   1  -9  15          2.59        -12.66        12.66 o                         
   2  -9  15         16.69         21.79         8.88 o                         
   3  -9  15         24.75         14.79        10.60 o                         
  -3  -8  15          4.33         13.49         8.11 o                         
  -2  -8  15          2.09         12.28        13.20 o                         
  -1  -8  15          4.17         11.81        13.32 o                         
   0  -8  15         20.12         20.79        13.41 o                         
   1  -8  15         30.94         23.27         8.28 o                         
   2  -8  15         11.76         16.44         8.13 o                         
   3  -8  15          2.20          4.56         8.45 o                         
   4  -8  15         24.93         17.81         8.85 o                         
  -4  -7  15          1.39         13.14        10.26 o                         
  -3  -7  15          3.12         17.34         7.00 o                         
  -2  -7  15         23.38         14.56        13.86 o                         
  -1  -7  15        193.04        201.88        16.01 o                         
   0  -7  15         50.27         57.62        13.25 o                         
   1  -7  15        277.46        258.71        22.02 o                         
   2  -7  15         62.69         64.57         9.05 o                         
   3  -7  15        106.40        116.32         9.88 o                         
   4  -7  15          1.09         14.09         8.49 o                         
  -5  -6  15         17.16         42.78        11.01 o                         
  -4  -6  15          0.74         -7.74         7.74 o                         
  -3  -6  15         38.93         49.31        11.98 o                         
  -2  -6  15         74.92         76.22         9.97 o                         
  -1  -6  15        339.12        364.10        17.50 o                         
   0  -6  15         16.61         35.78        12.98 o                         
   1  -6  15        363.43        329.90        11.93 o                         
   2  -6  15         42.35         53.82        24.20 o                         
   3  -6  15          4.39          1.76         8.44 o                         
   4  -6  15          4.91         17.64        13.43 o                         
  -5  -5  15          0.44          8.54        10.49 o                         
  -4  -5  15          5.75          3.85         7.53 o                         
  -3  -5  15          4.39          2.40         6.76 o                         
  -2  -5  15         43.82         31.80         6.59 o                         
  -1  -5  15         98.67         98.29        14.40 o                         
   0  -5  15          0.27         10.05        13.04 o                         
   1  -5  15          1.27         12.89         8.24 o                         
   2  -5  15          0.08          2.47         7.96 o                         
   3  -5  15         10.61          5.90         8.29 o                         
   4  -5  15          9.17         39.95        12.71 o                         
   5  -5  15         33.07         47.54        15.77 o                         
  -6  -4  15         30.80         19.74        11.40 o                         
  -5  -4  15          5.52         32.61         7.64 o                         
  -4  -4  15          4.88          1.40         7.00 o                         
  -3  -4  15          9.62         10.48         6.84 o                         
  -2  -4  15          1.85         -0.73        13.28 o                         
  -1  -4  15          0.64          4.84        13.14 o                         
   0  -4  15        249.34        293.58        35.12 o                         
   1  -4  15         23.29         28.26         7.89 o                         
   2  -4  15        198.01        222.61        10.39 o                         
   3  -4  15         82.22         87.93        12.56 o                         
   4  -4  15         11.88         23.23        13.28 o                         
   5  -4  15         38.15         54.07        14.88 o                         
  -6  -3  15         19.47         21.23        10.89 o                         
  -5  -3  15          0.55         -6.86         7.54 o                         
  -4  -3  15         27.13         32.82         7.23 o                         
  -3  -3  15         12.17          6.82         5.75 o                         
  -2  -3  15         38.94         37.64        12.93 o                         
  -1  -3  15        452.79        441.58        18.82 o                         
   0  -3  15         21.21         24.23         7.79 o                         
   1  -3  15         24.00         34.16         8.33 o                         
   2  -3  15        155.26        155.08        12.35 o                         
   3  -3  15          0.05         11.32        13.35 o                         
   4  -3  15          0.09         -0.20         7.93 o                         
   5  -3  15          1.47          3.79        14.90 o                         
  -6  -2  15        315.66        354.57        15.14 o                         
  -5  -2  15         16.75         17.33         7.39 o                         
  -4  -2  15         64.73         55.97        11.09 o                         
  -3  -2  15        112.96        139.27        14.28 o                         
  -2  -2  15          5.55         -3.79        13.13 o                         
  -1  -2  15       1281.30       1326.32        25.68 o                         
   0  -2  15         14.27         18.87         7.50 o                         
   1  -2  15        817.31        853.41        16.09 o                         
   2  -2  15         74.50         62.64         8.14 o                         
   3  -2  15        211.64        244.42        15.95 o                         
   4  -2  15          4.20         -0.98        13.07 o                         
  -7  -1  15          4.28          8.97         9.76 o                         
  -6  -1  15          7.19          0.09         7.68 o                         
  -5  -1  15          5.37          5.21         7.06 o                         
  -4  -1  15          6.49          5.33        11.60 o                         
  -3  -1  15         17.75         41.34        13.34 o                         
  -2  -1  15        319.70        337.90        16.64 o                         
  -1  -1  15         31.72         68.24        12.90 o                         
   0  -1  15        363.85        414.95        35.47 o                         
   1  -1  15        162.68        157.15         8.79 o                         
   2  -1  15         18.35         11.24         7.83 o                         
   3  -1  15          2.71          6.12         8.18 o                         
   4  -1  15          9.75         21.57        19.94 o                         
  -7   0  15          2.68         13.18         8.63 o                         
  -6   0  15         12.20         15.43         7.99 o                         
  -5   0  15         59.82         54.92         6.56 o                         
  -4   0  15          6.54          0.52        12.35 o                         
  -3   0  15        131.19        143.97        14.43 o                         
  -2   0  15         58.33         58.90        12.58 o                         
  -1   0  15          0.08          3.69        11.82 o                         
   0   0  15          4.00         24.53        11.60 o                         
   1   0  15          8.03          4.66        10.30 o                         
   2   0  15          2.85          0.50        10.59 o                         
   3   0  15         38.93         38.55        14.20 o                         
   4   0  15          8.09          7.13        11.70 o                         
  -7   1  15         10.47         27.15         9.88 o                         
  -6   1  15          8.95          4.14         6.49 o                         
  -5   1  15          0.50          8.66        13.56 o                         
  -4   1  15          9.16          1.97        12.73 o                         
  -3   1  15          2.63         -0.36        12.46 o                         
  -2   1  15          4.06         -1.88        11.67 o                         
  -1   1  15         88.00         76.66        12.26 o                         
   0   1  15          8.38          2.93        11.22 o                         
   1   1  15         81.29         59.84         8.27 o                         
   2   1  15         15.71         13.64        11.55 o                         
   3   1  15         48.04         40.22        13.11 o                         
   4   1  15         47.73         25.23        13.89 o                         
  -7   2  15         16.91          6.30        10.46 o                         
  -6   2  15        113.37        117.61        15.99 o                         
  -5   2  15          2.07         -5.98        12.88 o                         
  -4   2  15         83.25         60.31        14.48 o                         
  -3   2  15         83.56         80.38        14.17 o                         
  -2   2  15        270.21        248.46        16.17 o                         
  -1   2  15         24.83          8.64        13.85 o                         
   0   2  15         24.81         24.13         8.01 o                         
   1   2  15        361.26        325.15        16.76 o                         
   2   2  15          0.44         -1.24        12.50 o                         
   3   2  15         35.18         29.14        12.50 o                         
  -7   3  15         47.21         43.51        14.37 o                         
  -6   3  15        251.75        260.65        17.71 o                         
  -5   3  15        226.79        218.25        16.29 o                         
  -4   3  15         87.71         95.69        14.60 o                         
  -3   3  15        121.74        111.11        15.22 o                         
  -2   3  15         16.54         19.33         7.69 o                         
  -1   3  15         60.31         62.85         8.73 o                         
   0   3  15          2.42         -2.07         8.12 o                         
   1   3  15          4.46          5.39        11.92 o                         
   2   3  15         28.77         52.36        14.26 o                         
  -7   4  15        110.35        117.14        17.39 o                         
  -6   4  15         10.22         10.48        15.01 o                         
  -5   4  15        107.50        112.03        16.63 o                         
  -4   4  15          4.34          8.17        13.25 o                         
  -3   4  15          5.92         -1.26         7.97 o                         
  -2   4  15         54.58         65.17        15.34 o                         
  -1   4  15          0.00         -6.04         8.30 o                         
   0   4  15        196.98        199.97        13.67 o                         
   1   4  15          1.97         -9.06        12.10 o                         
   2   4  15          6.19        -12.48        12.48 o                         
  -6   5  15          4.65          4.94        16.57 o                         
  -5   5  15         74.33        114.91        17.65 o                         
  -4   5  15         27.89         22.39        14.42 o                         
  -3   5  15        135.62        158.13         9.64 o                         
  -2   5  15          6.11          3.99         8.23 o                         
  -1   5  15         58.21         67.33        11.17 o                         
   0   5  15         20.30         43.84        13.93 o                         
   1   5  15         31.05         29.84        13.40 o                         
  -6   6  15        119.13        116.33        19.34 o                         
  -5   6  15        143.24        199.53        19.32 o                         
  -4   6  15        112.39        100.11        17.59 o                         
  -3   6  15         42.73         46.07         9.35 o                         
  -2   6  15         13.73         15.02        13.45 o                         
  -1   6  15         33.95         22.77         9.49 o                         
   0   6  15          5.07         -5.80        12.71 o                         
   1   6  15          2.51          3.45        14.09 o                         
  -5   7  15          1.64         -8.72        15.46 o                         
  -4   7  15         94.42         96.47        17.32 o                         
  -3   7  15          0.55         44.66        15.81 o                         
  -2   7  15         28.98         39.90         9.80 o                         
  -1   7  15          1.50         14.45         9.05 o                         
  -1  -9  16          2.67          8.39        14.11 o                         
   0  -9  16         23.31         41.61        13.73 o                         
   1  -9  16         21.31         10.05        13.84 o                         
   2  -9  16          0.11         14.50         8.08 o                         
  -3  -8  16         99.58        132.10        10.57 o                         
  -2  -8  16         44.34         47.13        15.66 o                         
  -1  -8  16         12.97          6.14        13.49 o                         
   0  -8  16        133.58        126.81        14.93 o                         
   1  -8  16         18.53         29.05        14.31 o                         
   2  -8  16         10.83         16.37         9.18 o                         
   3  -8  16         29.64         26.69        10.08 o                         
  -3  -7  16          0.55          3.16        10.53 o                         
  -2  -7  16          5.14         17.91         6.97 o                         
  -1  -7  16         37.55         44.26        13.40 o                         
   0  -7  16          2.15         14.89        13.11 o                         
   1  -7  16         24.43         24.97         8.25 o                         
   2  -7  16         38.25         63.20        29.18 o                         
   3  -7  16         29.81         30.15         8.31 o                         
  -4  -6  16          0.44          6.83        10.04 o                         
  -3  -6  16        123.23        114.38         8.31 o                         
  -2  -6  16         15.54         11.07         6.66 o                         
  -1  -6  16         83.92        118.61        15.78 o                         
   0  -6  16        160.05        193.39        16.08 o                         
   1  -6  16          2.69          9.99        12.90 o                         
   2  -6  16          3.85         12.68        13.70 o                         
   3  -6  16         46.39         51.86        12.23 o                         
   4  -6  16         11.94         16.81        15.62 o                         
  -5  -5  16         15.33          4.98        10.20 o                         
  -4  -5  16          1.97         -5.91         7.41 o                         
  -3  -5  16         10.25          8.37         7.43 o                         
  -2  -5  16          0.08          8.58        14.08 o                         
  -1  -5  16         94.61         80.02        15.29 o                         
   0  -5  16        141.68        213.90        16.02 o                         
   1  -5  16         62.29         42.97         8.84 o                         
   2  -5  16          1.12         17.74         8.79 o                         
   3  -5  16          0.01         -5.65         8.35 o                         
   4  -5  16         48.96         75.50        14.99 o                         
  -5  -4  16         14.02         17.60         9.71 o                         
  -4  -4  16        214.11        224.02        10.09 o                         
  -3  -4  16         13.20         46.10        14.58 o                         
  -2  -4  16         16.04         23.73        14.37 o                         
  -1  -4  16        201.96        233.63        17.01 o                         
   0  -4  16        489.96        692.30        21.67 o                         
   1  -4  16        564.27        552.60        25.57 o                         
   2  -4  16        186.12        170.84        10.29 o                         
   3  -4  16        253.76        279.85        17.45 o                         
   4  -4  16        213.74        207.19        17.11 o                         
  -6  -3  16          1.58        -10.03        10.03 o                         
  -5  -3  16        172.22        186.29        12.39 o                         
  -4  -3  16         14.00         31.26         9.43 o                         
  -3  -3  16         40.08         35.85        13.40 o                         
  -2  -3  16          9.76         -2.55        13.00 o                         
  -1  -3  16        113.39        104.26        15.56 o                         
   0  -3  16         21.82         24.45         7.76 o                         
   1  -3  16         39.84         26.52         8.06 o                         
   2  -3  16          2.81          5.75        11.57 o                         
   3  -3  16         75.00         58.61        13.25 o                         
   4  -3  16          0.74         -4.76        14.66 o                         
  -6  -2  16          7.75         11.37        10.05 o                         
  -5  -2  16          0.85         -9.43        10.21 o                         
  -4  -2  16          2.55          1.72        13.49 o                         
  -3  -2  16         64.12         66.63        14.13 o                         
  -2  -2  16          6.15          9.36        12.75 o                         
  -1  -2  16        190.67        167.28        15.54 o                         
   0  -2  16         31.79         41.34        16.10 o                         
   1  -2  16         25.23         30.58         8.23 o                         
   2  -2  16         25.12         22.72         8.29 o                         
   3  -2  16         44.21         44.34         8.31 o                         
   4  -2  16         13.79         22.59        10.82 o                         
  -6  -1  16          9.21          6.28         7.85 o                         
  -5  -1  16        182.46        187.96        15.98 o                         
  -4  -1  16          0.50          3.02        12.62 o                         
  -3  -1  16        207.49        198.70        15.87 o                         
  -2  -1  16          5.39         -2.92        12.74 o                         
  -1  -1  16        260.86        273.81        16.17 o                         
   0  -1  16        125.15        168.54         9.44 o                         
   1  -1  16        260.47        263.96        19.17 o                         
   2  -1  16        119.34        107.09        13.68 o                         
   3  -1  16         87.11         86.18         9.78 o                         
   4  -1  16         39.42         42.14        10.56 o                         
  -6   0  16        136.96        159.03        16.57 o                         
  -5   0  16         18.71         12.23        13.33 o                         
  -4   0  16         69.25         66.32        14.14 o                         
  -3   0  16          2.78         11.05        13.37 o                         
  -2   0  16        103.72         97.68        14.10 o                         
  -1   0  16         13.04         14.91        13.00 o                         
   0   0  16        116.06        140.62        13.66 o                         
   1   0  16         76.33         80.83        12.82 o                         
   2   0  16          0.78         -4.25        12.76 o                         
   3   0  16         91.45         71.70        14.00 o                         
  -6   1  16         63.66         76.47        15.69 o                         
  -5   1  16        541.45        575.69        22.08 o                         
  -4   1  16        346.82        349.47        18.43 o                         
  -3   1  16        269.51        258.92        17.02 o                         
  -2   1  16         81.00         91.12        14.45 o                         
  -1   1  16        326.55        294.68        16.40 o                         
   0   1  16        137.94        179.49        14.43 o                         
   1   1  16        266.39        258.77        14.65 o                         
   2   1  16        265.05        273.23        17.69 o                         
   3   1  16         83.58         93.01        14.67 o                         
  -6   2  16          0.23          0.16        14.18 o                         
  -5   2  16         19.69         16.87        14.33 o                         
  -4   2  16         11.91          8.83        14.52 o                         
  -3   2  16          2.32          0.00        13.95 o                         
  -2   2  16        151.48        143.81        14.85 o                         
  -1   2  16         81.29         73.65         8.79 o                         
   0   2  16        152.91        160.96         9.83 o                         
   1   2  16         31.63         22.00        12.36 o                         
   2   2  16         37.61         23.70        13.30 o                         
   3   2  16         37.90         62.54        14.71 o                         
  -6   3  16        110.46        115.43        18.25 o                         
  -5   3  16          0.24          2.44        15.16 o                         
  -4   3  16          7.45          6.06        13.28 o                         
  -3   3  16         48.03         59.79         8.74 o                         
  -2   3  16         44.31         36.63         8.72 o                         
  -1   3  16         40.31         42.68         8.90 o                         
   0   3  16          7.50          7.01        11.54 o                         
   1   3  16         46.13         50.70        12.98 o                         
   2   3  16          0.65         14.36        15.41 o                         
  -6   4  16        124.55        123.27        18.92 o                         
  -5   4  16         16.79         38.21        15.49 o                         
  -4   4  16         64.01         54.62        15.61 o                         
  -3   4  16         59.93         46.05        11.73 o                         
  -2   4  16          5.69          1.41         8.24 o                         
  -1   4  16        203.70        198.90        10.82 o                         
   0   4  16         10.21          8.90         8.64 o                         
   1   4  16        135.82        165.52        16.76 o                         
  -6   5  16        232.50        273.93        20.11 o                         
  -5   5  16          0.00        -15.01        15.01 o                         
  -4   5  16        358.69        334.66        21.04 o                         
  -3   5  16         70.34         68.94         9.55 o                         
  -2   5  16        199.25        197.48        11.32 o                         
  -1   5  16         13.61         10.85         8.97 o                         
   0   5  16         65.52         91.26        15.33 o                         
   1   5  16         42.17         64.18        14.65 o                         
  -5   6  16        102.56         98.65        17.31 o                         
  -4   6  16          0.62          8.77        15.82 o                         
  -3   6  16        326.23        348.41        14.17 o                         
  -2   6  16         18.17         34.42         9.77 o                         
  -1   6  16        151.21        135.68        15.70 o                         
   0   6  16          1.08         12.59        13.76 o                         
  -3   7  16         20.60         52.27        16.57 o                         
  -2   7  16        548.41        597.37        51.55 o                         
  -2  -8  17         17.83         19.69        11.27 o                         
  -1  -8  17          0.33         27.57        13.77 o                         
   0  -8  17         15.39        112.42        11.91 o                         
   1  -8  17         41.44         25.47        13.75 o                         
   2  -8  17         53.07         61.54         9.42 o                         
  -3  -7  17         46.66         54.89         8.98 o                         
  -2  -7  17        100.84        113.34        16.29 o                         
  -1  -7  17         12.00         20.77        14.20 o                         
   0  -7  17         19.92         17.15        13.43 o                         
   1  -7  17         36.70         76.29        13.95 o                         
   2  -7  17         74.21         66.42         9.94 o                         
   3  -7  17          0.76         23.88        12.45 o                         
  -4  -6  17          3.09         -7.82         7.82 o                         
  -3  -6  17          0.67         -2.69         8.48 o                         
  -2  -6  17         56.22         56.72        15.33 o                         
  -1  -6  17         10.32         11.99        13.82 o                         
   0  -6  17         17.67         31.12        14.85 o                         
   1  -6  17          0.13          5.77         8.08 o                         
   2  -6  17        113.60        125.93        24.47 o                         
   3  -6  17         34.51         52.12         9.51 o                         
  -4  -5  17         18.24         21.12         8.14 o                         
  -3  -5  17        190.22        242.93        18.18 o                         
  -2  -5  17         39.27         50.84        15.26 o                         
  -1  -5  17         13.71          0.83        16.43 o                         
   0  -5  17         65.98         80.15        15.00 o                         
   1  -5  17         20.43         15.82         8.17 o                         
   2  -5  17        207.04        188.77        10.56 o                         
   3  -5  17          6.40         10.50         8.94 o                         
  -5  -4  17          4.47         -7.75         7.99 o                         
  -4  -4  17          4.54         19.54        14.22 o                         
  -3  -4  17          2.17         -4.19        14.33 o                         
  -2  -4  17          1.61         -8.61        13.94 o                         
  -1  -4  17         21.91          9.29        14.31 o                         
   0  -4  17          0.01          1.13        14.32 o                         
   1  -4  17          1.46         40.11        28.78 o                         
   2  -4  17          0.29          1.82         9.46 o                         
   3  -4  17          4.83         15.85        13.71 o                         
  -5  -3  17         29.05         28.03         8.11 o                         
  -4  -3  17        134.10        135.65        16.68 o                         
  -3  -3  17         61.46         55.01        14.55 o                         
  -2  -3  17        146.85        105.66        14.99 o                         
  -1  -3  17        135.52        142.18        16.46 o                         
   0  -3  17         11.15         11.38        12.47 o                         
   1  -3  17          2.41         -6.28         8.42 o                         
   2  -3  17         49.39         34.65         9.44 o                         
   3  -3  17          2.48         -8.94        10.79 o                         
  -5  -2  17         63.44         48.71        14.64 o                         
  -4  -2  17          0.77         -6.83        15.25 o                         
  -3  -2  17        131.49        119.73        15.56 o                         
  -2  -2  17          4.00        -13.77        13.77 o                         
  -1  -2  17         45.16         41.75        13.28 o                         
   0  -2  17         43.77         34.71        11.08 o                         
   1  -2  17         14.64          2.67         8.60 o                         
   2  -2  17        166.63        164.01         9.96 o                         
   3  -2  17         51.75         33.21         8.98 o                         
  -6  -1  17          5.57        -12.15        14.41 o                         
  -5  -1  17         38.45         62.72        15.02 o                         
  -4  -1  17         55.49         43.62        15.47 o                         
  -3  -1  17        178.24        157.23        17.24 o                         
  -2  -1  17        125.43        130.91        16.02 o                         
  -1  -1  17         52.57         42.12        13.89 o                         
   0  -1  17          0.00          4.07        11.66 o                         
   1  -1  17        135.67        141.45        23.71 o                         
   2  -1  17         52.95         58.33         9.41 o                         
   3  -1  17         76.69         83.55        10.34 o                         
  -6   0  17         53.88         73.28        15.52 o                         
  -5   0  17        355.38        382.15        19.45 o                         
  -4   0  17        328.25        307.57        18.68 o                         
  -3   0  17        384.39        421.05        19.28 o                         
  -2   0  17         75.83         66.41        14.28 o                         
  -1   0  17         89.36        107.93        13.61 o                         
   0   0  17          5.24         17.70        11.78 o                         
   1   0  17         10.07         28.91        11.93 o                         
   2   0  17          9.87          5.73        12.15 o                         
   3   0  17         12.29         -2.45        13.12 o                         
  -6   1  17        119.70        158.39        17.22 o                         
  -5   1  17          1.20         25.29        13.56 o                         
  -4   1  17         59.64         49.15        14.87 o                         
  -3   1  17         48.23         61.74        14.91 o                         
  -2   1  17         20.86         15.33        14.01 o                         
  -1   1  17        135.26        125.51        14.97 o                         
   0   1  17          0.23         13.65         7.98 o                         
   1   1  17          0.67          9.75        11.50 o                         
   2   1  17          7.59         -6.98        11.90 o                         
  -6   2  17          7.41         23.36        16.58 o                         
  -5   2  17        113.60        114.19        16.39 o                         
  -4   2  17         38.94         16.84        15.25 o                         
  -3   2  17         32.43         14.94        14.14 o                         
  -2   2  17         65.36         51.29        14.59 o                         
  -1   2  17         95.14         89.99         9.57 o                         
   0   2  17        291.87        323.37        18.87 o                         
   1   2  17         44.46         54.68        13.25 o                         
   2   2  17        155.36        157.86        16.30 o                         
  -6   3  17        103.00        112.36        18.52 o                         
  -5   3  17        207.96        237.52        19.04 o                         
  -4   3  17        167.39        168.80        17.23 o                         
  -3   3  17        195.87        159.02        11.77 o                         
  -2   3  17         99.41        115.79        12.81 o                         
  -1   3  17         35.47         29.49         8.85 o                         
   0   3  17          1.37         -5.26        12.53 o                         
   1   3  17          9.76         -5.02        13.28 o                         
  -5   4  17         46.85         58.38        13.77 o                         
  -4   4  17        153.33        181.11        18.78 o                         
  -3   4  17         93.08         83.12         9.53 o                         
  -2   4  17         67.22         50.97        12.29 o                         
  -1   4  17        159.86        136.57        10.85 o                         
   0   4  17         36.76         30.08        13.98 o                         
   1   4  17         25.87         40.17        16.13 o                         
  -5   5  17          2.87         44.17        15.78 o                         
  -4   5  17         27.16         -7.17        15.06 o                         
  -3   5  17         72.31         73.40         9.68 o                         
  -2   5  17          4.25         -7.30         8.69 o                         
  -1   5  17        348.53        340.36        32.94 o                         
   0   5  17         89.64        121.40        18.10 o                         
  -3   6  17         15.63         47.19        25.28 o                         
  -2   6  17        100.00        116.93        10.97 o                         
  -2  -7  18          1.21          5.43        15.34 o                         
  -1  -7  18          4.97         27.74        14.80 o                         
   0  -7  18          0.65        -11.87        13.78 o                         
   1  -7  18         13.34         35.94        14.05 o                         
  -3  -6  18          0.17         -1.44        15.57 o                         
  -2  -6  18         54.29         53.42        14.96 o                         
  -1  -6  18          0.38          7.52        15.15 o                         
   0  -6  18         10.17         13.48        12.62 o                         
   1  -6  18          1.07         19.90        13.48 o                         
   2  -6  18          4.04         -0.84        19.00 o                         
  -4  -5  18          0.85        -14.74        14.74 o                         
  -3  -5  18          2.17         -0.49        14.89 o                         
  -2  -5  18         79.62         92.11        16.25 o                         
  -1  -5  18          0.74          9.08        15.22 o                         
   0  -5  18          0.02          1.30        13.99 o                         
   1  -5  18          5.97          3.02        11.09 o                         
   2  -5  18         12.45         11.66        23.12 o                         
  -4  -4  18          4.13        -14.39        14.96 o                         
  -3  -4  18          1.34          5.25        14.62 o                         
  -2  -4  18        183.03        189.26        17.49 o                         
  -1  -4  18          5.77         -5.59        14.24 o                         
   0  -4  18         92.05        135.74        16.30 o                         
   1  -4  18          5.81         -3.84         8.59 o                         
   2  -4  18         63.19         66.15        16.51 o                         
   3  -4  18         15.12          0.86        12.26 o                         
  -5  -3  18         20.37         17.74        13.62 o                         
  -4  -3  18         12.95         -9.42        14.51 o                         
  -3  -3  18         30.60         24.74        14.32 o                         
  -2  -3  18         55.12         44.13        14.98 o                         
  -1  -3  18         10.30         27.63        13.06 o                         
   0  -3  18        104.27        105.97        14.82 o                         
   1  -3  18          0.10         -4.77        11.00 o                         
   2  -3  18          7.82          2.17         8.82 o                         
   3  -3  18         30.91         25.35        14.22 o                         
  -5  -2  18          2.09         16.85        14.51 o                         
  -4  -2  18         62.26         58.51        15.29 o                         
  -3  -2  18         84.69        102.09        16.85 o                         
  -2  -2  18        422.07        460.49        20.53 o                         
  -1  -2  18          2.19         -0.42        13.98 o                         
   0  -2  18        190.06        247.79        16.40 o                         
   1  -2  18          0.02          7.45         8.53 o                         
   2  -2  18         14.43          1.63        11.46 o                         
  -5  -1  18          1.11         17.23        15.01 o                         
  -4  -1  18         16.94         35.93        14.71 o                         
  -3  -1  18         57.78         54.22        15.70 o                         
  -2  -1  18         59.27         75.57        15.17 o                         
  -1  -1  18         91.90         76.75        14.75 o                         
   0  -1  18        119.51        119.74        14.52 o                         
   1  -1  18         13.59         16.88        13.06 o                         
   2  -1  18          1.00          5.55        12.68 o                         
  -5   0  18          1.22         12.33        15.51 o                         
  -4   0  18         27.96         24.20        14.87 o                         
  -3   0  18          0.29         -2.26        13.68 o                         
  -2   0  18        161.38        166.47        16.71 o                         
  -1   0  18          0.11          5.04        13.54 o                         
   0   0  18         83.04         84.99        13.92 o                         
   1   0  18          7.25         17.66         8.55 o                         
   2   0  18         28.96         15.73        12.69 o                         
  -5   1  18         39.14         68.70        16.37 o                         
  -4   1  18          7.69         17.01        15.15 o                         
  -3   1  18        118.07        137.34        16.72 o                         
  -2   1  18         96.24        116.87        15.32 o                         
  -1   1  18         41.42         23.94        14.72 o                         
   0   1  18        186.19        198.40        32.11 o                         
   1   1  18         16.03         39.04        11.30 o                         
   2   1  18        112.77        122.68        16.41 o                         
  -5   2  18         43.01         28.71        17.96 o                         
  -4   2  18        124.69        135.50        17.35 o                         
  -3   2  18        274.62        292.91        19.94 o                         
  -2   2  18        288.84        262.39        18.04 o                         
  -1   2  18        215.82        206.47        11.00 o                         
   0   2  18         60.13         88.33        14.46 o                         
   1   2  18         99.36         96.43        14.93 o                         
  -5   3  18         33.23         49.04        16.48 o                         
  -4   3  18         97.23         92.91        16.83 o                         
  -3   3  18         10.57         15.24        14.11 o                         
  -2   3  18         50.76         48.91        11.47 o                         
  -1   3  18          0.55          9.03         9.29 o                         
   0   3  18         29.82         53.10        16.70 o                         
  -4   4  18         35.54         52.40        16.77 o                         
  -3   4  18          1.84         -8.68         8.88 o                         
  -2   4  18          0.78          0.27        10.70 o                         
  -1   4  18        268.35        269.29        20.61 o                         
  -3   5  18         84.68         95.77        28.78 o                         
  -2  -6  19          2.68         14.03        15.83 o                         
  -1  -6  19          7.61          7.50        15.10 o                         
   0  -6  19          1.64         29.73        15.23 o                         
   1  -6  19         12.10         12.18        14.91 o                         
  -3  -5  19          3.13        -16.48        16.48 o                         
  -2  -5  19          2.00          3.30        14.60 o                         
  -1  -5  19         22.17         22.03        14.73 o                         
   0  -5  19         19.28         22.36        15.11 o                         
   1  -5  19          0.16          4.70        14.12 o                         
  -3  -4  19         34.87         48.06        15.39 o                         
  -2  -4  19          7.27         12.05        14.60 o                         
  -1  -4  19         27.60         30.82        14.54 o                         
   0  -4  19          7.19         13.73        14.34 o                         
   1  -4  19          4.39          3.65        13.42 o                         
   2  -4  19          2.39         -2.46         9.05 o                         
  -4  -3  19         16.09         -3.22        13.88 o                         
  -3  -3  19         40.70         48.37        15.94 o                         
  -2  -3  19         51.07        120.99        14.88 o                         
  -1  -3  19         77.90         81.65        15.10 o                         
   0  -3  19         35.93         55.58        14.91 o                         
   1  -3  19          3.23          9.69        10.57 o                         
   2  -3  19         48.87         60.34        14.65 o                         
  -4  -2  19         25.67         34.49        16.00 o                         
  -3  -2  19         18.57         12.23        14.30 o                         
  -2  -2  19          1.70        -12.68        14.27 o                         
  -1  -2  19          6.62         16.44        14.65 o                         
   0  -2  19         30.56         77.30        13.67 o                         
   1  -2  19          7.13         12.86         9.16 o                         
   2  -2  19          1.15         15.31        13.00 o                         
  -4  -1  19          3.59        -10.34        14.57 o                         
  -3  -1  19         40.12         12.74        14.77 o                         
  -2  -1  19          2.31         11.25        14.35 o                         
  -1  -1  19         86.18         56.45        14.48 o                         
   0  -1  19         63.48         92.61        15.96 o                         
   1  -1  19         30.83         18.83        11.80 o                         
  -4   0  19         31.36         24.06        16.03 o                         
  -3   0  19          1.85          7.79        13.84 o                         
  -2   0  19          0.00        -12.47        15.01 o                         
  -1   0  19         36.39         41.62        13.15 o                         
   0   0  19         73.74         95.84        14.74 o                         
   1   0  19         31.56         19.12        13.61 o                         
  -4   1  19          0.41         24.25        15.65 o                         
  -3   1  19          2.74         10.71        15.68 o                         
  -2   1  19          2.06          3.32        14.97 o                         
  -1   1  19          1.34         29.41        12.36 o                         
   0   1  19          5.48         28.45        11.89 o                         
   1   1  19          0.07         -0.51        13.77 o                         
  -4   2  19          0.00         25.30        14.87 o                         
  -3   2  19        297.82        353.09        20.82 o                         
  -2   2  19          2.42          8.92        15.10 o
[truncated: 2,188 more chars]
